# Supplementary material for: Genome-wide SNP genotyping as a simple and practical tool to accelerate the development of inbred lines in outbred tree species: An example in cacao (Theobroma cacao L.)
Source: PLoS One. 2022 Oct 26;17(10):e0270437. doi: 10.1371/journal.pone.0270437 (PMC9604995; doi:10.1371/journal.pone.0270437)
Supplement: S1 File — Correspondence between the EMBRAPA 65K Multispecies chip SNP codes EMB and the originally published SNPs Tcm id’s. (XLSX) [file pone.0270437.s001.xlsx]

## Sheet: Supp File S1 SNP info
Supporting File S1. Correspondence between the EMBRAPA 65K Multispecies chip SNP codes EMB and the originally published SNPs Tcm id's (Livingstone et al. 2015, 2017)
EMBRAPA_MULTICHIP_SNP_ID	SNP_ID_Livingstone et al.	CHROM	POSITION	SNP TARGET SEQUENCE	AlleleA_Probe_Sequence
EMB-140267-TC	Tcm001s01308520	1	1308520	CATTGATGGGTTGTGGTCAAGCTGTGGAGATGAGAGAATTATTGTGTTCACTACCAACCA[T/C]AAAGATAAATTGGACCCAGCACTGCTGCGTCCAGGGCGCATGGATGTGCACATTCATATG	TTGTGGTCAAGCTGTGGAGATGAGAGAATTATTGTGTTCACTACCAACCA
EMB-140269-TG	Tcm001s08353112	1	8353112	AGGCCACGAAATAATTAAATTCATAACTTGTCGCATTGTGTATGTTGGAACGACAACGTT[T/G]CCTTCTCAAGATCATGAAGCACCAACATGTTTTGCTGTTGAACGTTGCCAAAGATGGACA	TGGCAACGTTCAACAGCAAAACATGTTGGTGCTTCATGATCTTGAGAAGG
EMB-140271-TC	Tcm001s15529329	1	15529329	AGCATTGCTGACAAAACCTGCGAAACATCACCCTTCGTTGCTACCTGCGTGGCCCCACCA[T/C]CGGTGTTATTCCCGAACGAAAGCCTCTGTGACCCAACACTCCGCACATATGGGGTCGTGG	ATATGTGCGGAGTGTTGGGTCACAGAGGCTTTCGTTCGGGAATAACACCG
EMB-140272-TC	Tcm001s16139612	1	16139612	TCAATCTGCAGCAGTGCAGAAAATGATATATTCATGGATTACCAAAATGCAGCCTGGGTT[T/C]GTTCCAGTAGATTATTGGCGGCAGGAATTCCATTTATTYRCAGAAGGTACAACAATTGAG	GCAGTGCAGAAAATGATATATTCATGGATTACCAAAATGCAGCCTGGGTT
EMB-140274-TC	Tcm001s36937466	1	36937466	CCAACCACAATTCCATCTCTCTCCAATTCCATCAGGAAGTCCAAGGCCTTATTAAGCTTG[T/C]TCTGCTTTTCATAAGCAGCTACCACCAGAGCTACACATTTATCACTAGGCTCAAGACCAG	TTCCATCTCTCTCCAATTCCATCAGGAAGTCCAAGGCCTTATTAAGCTTG
EMB-140275-TC	Tcm001s37101358	1	37101358	AATCATAAGCAACAGAAGAAGATTTAATTCTGCTTCTTATTAAAACAAAAGAGACTGTTA[T/C]GATTGGAATGGCCTCTTCGTGTAATCTTTCACCCAAAACAAAAACCACAAGTTTCGCCGG	TTGTGGTTTTTGTTTTGGGTGAAAGATTACACGAAGAGGCCATTCCAATC
EMB-140277-TC	Tcm002s07831310	2	7831310	GCCTCAACATTTCGAACCTTTCTCTCAATGGCACGAACCCAGCTTTAGGAGCAACAACAC[T/C]ATAGTTTCCAGCTTTATGGATTAGGACTACACTGGATCCCATATCAGGTCCATGGAGTTT	GACCTGATATGGGATCCAGTGTAGTCCTAATCCATAAAGCTGGAAACTAT
EMB-140278-AG	Tcm002s20524343	2	20524343	GGAACCMACATACATCAGACATTCAAAATTAATATGCTATATAGCAAAAAGTTAAATCTA[A/G]TTGAACCCAATCCATTGCGCAGCAGATTAGGAGAAGGATAAACATAGAAAGACAGTAMAT	TTTCTATGTTTATCCTTCTCCTAATCTGCTGCGCAATGGATTGGGTTCAA
EMB-140279-AG	Tcm002s30315346	2	30315346	AACACTTTCACGTCACTCAATGCCATGTTCTTTCCCTTCGCACCCACAAACAAACCGCCA[A/G]GAATATGTTATATCCCCTGCGCACACAAG	CGTCACTCAATGCCATGTTCTTTCCCTTCGCACCCACAAACAAACCGCCA
EMB-140280-AG	Tcm002s34592845	2	34592845	AGTACTCGTTTAACCCAAYGACCCCTTCTCTCAGATAATAACTCCCAACCAGTGTCCACA[A/G]GGCCCAATCCAGGTCAAGTTCAGCTGCCACACCTAAGAAGCAATTCAAGTATCTATTGTC	ACTTGAATTGCTTCTTAGGTGTGGCAGCTGAACTTGACCTGGATTGGGCC
EMB-140282-AG	Tcm003s08404715	3	8404715	ACCACGGCACCATATCTCATCATAATCACTCAAAGCAACACAGAAGATCACCGCTCTTAC[A/G]TCTTCAAACATTTCCAGCCATTTGCAACCATCATGCAGCCCCTTGGAATTTATTCGAATC	CATATCTCATCATAATCACTCAAAGCAACACAGAAGATCACCGCTCTTAC
EMB-140283-TC	Tcm003s24326554	3	24326554	CTTGGAAGAACCCAACAAGAAGTCTGCCCCATTGGAAAATTCCTCCCCATTAGCTGAAGT[T/C]GAAGAACAACCTAGACGGTGGTTCTCCTCGTTGCCAGTTCGTAGTCTCCCTGGTCTTGAT	CCCAACAAGAAGTCTGCCCCATTGGAAAATTCCTCCCCATTAGCTGAAGT
EMB-140284-TC	Tcm003s27017148	3	27017148	AGATACCCCTCAAAAACCAAAAGATATGCGCTGTACACTCGTTTCCTGACTCTTCTCCTT[T/C]CATTCTGCACCCCGCTTCTCCTTTTAACTTCTCTTACAATATATATACATGACAGCAGAA	CAAAAACCAAAAGATATGCGCTGTACACTCGTTTCCTGACTCTTCTCCTT
EMB-140287-TC	Tcm004s00652857	4	652857	GCCTCTAATAGAGCCCGCTCAATCTCTCTTCCAGTCATGTCAGCAGCATGAACAATTCTG[T/C]GATGAGAATGCCCCCCCTCCCTTGCTAGATGCAAGTTCCCATCCTCCCCATGGTCAAATG	GAGCCCGCTCAATCTCTCTTCCAGTCATGTCAGCAGCATGAACAATTCTG
EMB-140288-TC	Tcm004s01957666	4	1957666	CAATCATTTATACACTCATTAACACATAATCTACATTCATTCAGAGTTCATCCATACATC[T/C]CGTAGGAGTTCATATCTGATAGCATTTTGATAGCCATTTCCCTTCGATATCCAGTTAGGC	ATATCGAAGGGAAATGGCTATCAAAATGCTATCAGATATGAACTCCTACG
EMB-140289-AC	Tcm004s03734964	4	3734964	GAGTCAAGTCAAATTTGGGATGTTGCGGTGACCATCAGCAAACTCTCGGATGACTCGCTT[A/C]AGTACTCTTCCTCCTTTCCCTTGCATATGCCCATAATCGCTCTTTCCTCCATTGGAGCTC	AAATTTGGGATGTTGCGGTGACCATCAGCAAACTCTCGGATGACTCGCTT
EMB-140291-TC	Tcm004s21071369	4	21071369	TTTAATCAAAACTTGCTGTGGATACAAGCGCATTGGAAAGAATCGCGTTCATGAATGGGT[T/C]AACGGGGGTTTGAATGATATACTTGTCCCTGTAGAAGCATTTCATCTGCACAACATGTTC	ACTTGCTGTGGATACAAGCGCATTGGAAAGAATCGCGTTCATGAATGGGT
EMB-140294-TC	Tcm004s29141157	4	29141157	GATATATTTCAAGAATGTCCATGAGATGAGTCATTTGGGAAAATAGCAGGACTCGATGGC[T/C]AGCTCTCTGAAGTTTTGGGAGTAAACGATCAAGGAGCTCAAATTTTCCCGATGCTCTTAC	AAGAATGTCCATGAGATGAGTCATTTGGGAAAATAGCAGGACTCGATGGC
EMB-140295-AC	Tcm004s30294919	4	30294919	GATTGCTGCAATTCCTACTTAGTCAAGTTGTTTTGTCCAGTCGAAAGGTTCCCAGTCGCG[A/C]GCAAAACTTGCCACAGCCTGCTTTTGATCCTCCACAGATTGATACCTCCTGCGACGGTAC	ATTCCTACTTAGTCAAGTTGTTTTGTCCAGTCGAAAGGTTCCCAGTCGCG
EMB-140296-TC	Tcm004s31411144	4	31411144	ATTCTCAATGTGGTGCAAAATATCAATCCCACACGGGTTTTCAGCTTTGACCCTCTTGTA[T/C]TCGTCGTCACCGAGGACAGCCTTGTACATTGCAGCGAAGTCGATGACGGGGACGGTGAGG	TGGTGCAAAATATCAATCCCACACGGGTTTTCAGCTTTGACCCTCTTGTA
EMB-140298-AC	Tcm005s30815398	5	30815398	GTAGAAATGAATCTCAACTCTGTCCCCAATGGATTTCCAGTGTACTTCCAAATGGGTATA[A/C]ATTAGCAACCTTATCATCATCTTCTACGCACAGCAGAACTAGGCCCACGCTGCAYCGCTC	ATCTCAACTCTGTCCCCAATGGATTTCCAGTGTACTTCCAAATGGGTATA
EMB-140299-TC	Tcm005s31040891	5	31040891	AACCATAGGAGTTGTATTCACTTTTGGCGATACCACTTCACCAATTGCAAAGATTCCACC[T/C]CCATCTATATTATCCAAACAGTGTGCAAACATTCTTTTTACTTTCCCAGCTGCAGCTAGT	GTTGTATTCACTTTTGGCGATACCACTTCACCAATTGCAAAGATTCCACC
EMB-140300-TC	Tcm005s31319407	5	31319407	TTACTATGGCTAGTTACCAGTTAATGCCCGTGGTCTATGCTCAATGGTAAACAAAGACAT[T/C]GCAGTCTGAGCAACTGCCCTCACAAATGCCATATTTGCAGTCAAAGTCGGAGCATGCCAG	TAGTTACCAGTTAATGCCCGTGGTCTATGCTCAATGGTAAACAAAGACAT
EMB-140301-AG	Tcm005s31615021	5	31615021	TAAAATTTTATGGTGACCATCTGGTGTGACCTCCACAACAGCAACTGCACTAGGATCCCC[A/G]GGATGTTTTTGAGTTGCTTCTAAAGCTGGGAGGGAGGCTTCAATAGAGCTGTAGTTTAGG	AGCTCTATTGAAGCCTCCCTCCCAGCTTTAGAAGCAACTCAAAAACATCC
EMB-140302-AC	Tcm005s31924326	5	31924326	TACTCTGGAGGCAAATTGGGAAGGGAGACAAAAACGAAAATTTCAAAGGTGCCATGCAGT[A/C]AACCATGTACAAGTAGAGAACAGATCATCCCCCATTCAGTAGCCTTTGTTTCCACGAATC	GCAAATTGGGAAGGGAGACAAAAACGAAAATTTCAAAGGTGCCATGCAGT
EMB-140303-TC	Tcm005s33334131	5	33334131	GTAGTTTGCCTTAACAATGGTGCATGGTCATCANNTGTCATCTACACTGTGGAAGTAATA[T/C]GGCGAGTGGATAGTAAATTCGGCTCCTTAGGTGTTCTATTGTGATTTTTGAGTAAATTAT	CAAAAATCACAATAGAACACCTAAGGAGCCGAATTTACTATCCACTCGCC
EMB-140304-AC	Tcm005s38962849	5	38962849	ATATTGGCCAAAGTTAACCGCTGCATGGAGAGCAGAGGCGACCCATATGATGATGGTGCA[A/C]GTATCTATCAACTCTTCACGGGTCTGCATTTTAGGCCACCATGGCTCATTTTTCTTGTCA	AATGAGCCATGGTGGCCTAAAATGCAGACCCGTGAAGAGTTGATAGATAC
EMB-140305-TC	Tcm006s01953290	6	1953290	TGTAAATGGAACTCCAGGAAATTTCCGACTTATGATRCCGCGATTCCAGTTGCGGTCCCT[T/C]GTCACATCAAAATATTGAAGCTTCACATGGATTTTACCACCACTTTCTATAGGATTCTTG	ATAGAAAGTGGTGGTAAAATCCATGTGAAGCTTCAATATTTTGATGTGAC
EMB-140306-TC	Tcm006s04355554	6	4355554	TTCAAGAAAATGGGTGGTAATTTGRTCAACGAAAGCAGCTAATGCTTCTTAAGATCCAGA[T/C]TCTAATGTGCTTTTATCTGTCTCGGGCGCGGGCGTTTGATCGGTCAATGTTGGTGGCTGC	ACATTGACCGATCAAACGCCCGCGCCCGAGACAGATAAAAGCACATTAGA
EMB-140308-TC	Tcm006s19165191	6	19165191	CTTGCCCTTGCTCAAATCTGTGCCACCAACGGGTGCATTTGCATGAAATGCTGATTGTCG[T/C]GATGGTTCTCCTAGCAGTTTCAGGGATAGTGGAGAGGGCTCTCTATGGCCATTCTCAGTC	CTCAAATCTGTGCCACCAACGGGTGCATTTGCATGAAATGCTGATTGTCG
EMB-140309-TC	Tcm006s19307127	6	19307127	AACTGTTCTTTGTTTCTCCCCTACCTTGACTGTGTCTCTTCCCGTTTTCTTCAGAATGCC[T/C]AGTATACCAGCAGCTGAAAGACGTGCCCCACGGGTGGCAACAATGTTGCAAGCTCAACAA	TGTTTCTCCCCTACCTTGACTGTGTCTCTTCCCGTTTTCTTCAGAATGCC
EMB-140312-AG	Tcm007s04402504	7	4402504	TGCTGTGGCTCCTCTAGGTATTATAACATGCCAAACATGCAAAATCATAGATTAAACAAA[A/G]TTTGACTCATGTTACCAGGGAAGTGCATAAGTTTAAGCAACAGATGAACCATAAAAGAAT	GGTTCATCTGTTGCTTAAACTTATGCACTTCCCTGGTAACATGAGTCAAA
EMB-140313-AG	Tcm007s07581095	7	7581095	CTGATACCTTCCTCTCTGGGTGAAGCATTACATTCCGATTCCCTCATTTGAATAATTACT[A/G]AAATGATTCTTCAGTGGGATCAATGGTATTCACCAAACTAGGGTGCAATACTTCAGGTAA	CCTCTCTGGGTGAAGCATTACATTCCGATTCCCTCATTTGAATAATTACT
EMB-140315-AC	Tcm008s00703450	8	703450	ATCAAAGGCCTCAGGCATGGTTGTTGGTATCATCCAGCCTCCCCTTTCTACATTCAACAC[A/C]TCATCCGCTGACCAAAATTAAGAATCTGAATATACTGCCCCCAGCTTTTCCCCTTTCCTC	GAAAAGCTGGGGGCAGTATATTCAGATTCTTAATTTTGGTCAGCGGATGA
EMB-140316-TC	Tcm008s01237236	8	1237236	ACTTGCATGCATGTCTGGAGTACTATCATGTGAGACTCGCTCATTTTGTACCATAACACT[T/C]CTTGTATTTTACTGGTCATTGACCTGTTTGAGACTAATACATCCAGGATTGTTTGATTTA	ATGTCTGGAGTACTATCATGTGAGACTCGCTCATTTTGTACCATAACACT
EMB-140319-TG	Tcm008s05143545	8	5143545	TTGGGGAAGAATTTCTGCACCTTCCACAACGCCAGACGACAGTGGGGAACTTTGCTTTAA[T/G]TTTTCTGTCCAAATTATATCGAATCTCCACCATTCCTTACACGTGTTCCCTCTGTTTCTC	GGGAACACGTGTAAGGAATGGTGGAGATTCGATATAATTTGGACAGAAAA
EMB-140322-TC	Tcm008s19491329	8	19491329	CCTGGCGACAGGGCGGCCATTGCAACCAACGTAGCCGTCTATGGTGTCTTGCTCTAAGAG[T/C]GGAGTTTCGGCGCCGGAGAGAACGGAGATTGACATATGTTTTGGCGGTAAAAACAAGAGT	TTACCGCCAAAACATATGTCAATCTCCGTTCTCTCCGGCGCCGAAACTCC
EMB-140323-TC	Tcm009s01310925	9	1310925	AGCTTGGAGACCTTCATTTCCGATGTTTGCACAACCCTCTATGGTCAGATCAGTCAAATT[T/C]GGGCAGCTCTTTGCAACAGCAATCAAAGACTTATCAGTAATTKCAGGACAGTGGCAAAGG	CCTTCATTTCCGATGTTTGCACAACCCTCTATGGTCAGATCAGTCAAATT
EMB-140325-TC	Tcm009s03673797	9	3673797	GTGACAAGGGAATAGAGAAGSGAGGGTACGGTTTGGAAGAGTGAGAGATGTAGCCATTTT[T/C]TTGGTTAAGATGAAAGGGGAAGTGCCTTGGTAACAAGAGCAAAGTGTACTTTGGTTGTTG	AGTACACTTTGCTCTTGTTACCAAGGCACTTCCCCTTTCATCTTAACCAA
EMB-140326-TC	Tcm009s05467328	9	5467328	TCGGCGTCTCCGTGTAACTGTACTTGAACTCGAATGGCGCGCCGTCGATGACGAAAGAGA[T/C]GCCATCGTCGCCGATGGAGACATTCGCRGGTTTTTTATCCAGTGGTGTTGGTGGCGGAGG	CGTGTAACTGTACTTGAACTCGAATGGCGCGCCGTCGATGACGAAAGAGA
EMB-140327-TC	Tcm010s00165531	10	165531	GTAGCAGAAGAATTAATGCAGGTACTCGTTTTAGTCCAGTGTACGTGCCAAGAAAGCATG[T/C]TTTCATTCTTGCATTACKAGCTTACCACAAGCTCTGCTGGATTTATAATTTGGTGCACAA	AATTAATGCAGGTACTCGTTTTAGTCCAGTGTACGTGCCAAGAAAGCATG
EMB-140328-TC	Tcm010s03335086	10	3335086	CGTGGAATATTTGACTCTGTATGTTATAAATCTATTTTATTTTCTAAGCACACTCACGGT[T/C]GAAGAAGAAATTACATATCAGCTGGTCTGAGAGACAGGAAACTACTGACACTCCGGTTTC	TGTCAGTAGTTTCCTGTCTCTCAGACCAGCTGATATGTAATTTCTTCTTC
EMB-140329-AC	Tcm010s03612025	10	3612025	CATGCGATCATTCTTAGCCCTCTCTGCTCGTTGTGC[A/C]GCCAAACTAGCTTCTCTTTCTTCCATCTTTTTCGTCTTCCATAGCATAAATAGCTCAGGA	TTTATGCTATGGAAGACGAAAAAGATGGAAGAAAGAGAAGCTAGTTTGGC
EMB-140330-AG	Tcm010s03831523	10	3831523	CCCTTCTTGTTGTTGCAGCTATTATCAGGAAGCAGTTGCTAAGGAAGACCAAGAGGACAT[A/G]TTTTATTCGATTTCTTCTTTGTTTTCTGGATTTGTATTTAAACCCGAAGTTCTTTTGTTT	TGTTGCAGCTATTATCAGGAAGCAGTTGCTAAGGAAGACCAAGAGGACAT
EMB-140331-AG	Tcm010s04089189	10	4089189	CATGCAGCATAGGGTGCTGGATTTTTCTCTCTAAGATGAAGATAAAGTCTCAAAGGATCT[A/G]CTTGCCCAATGGTTTTTCTAATGCAAGTCGTGAGGCAGAGCTCATAGCTTTCTCCATCTT	AGGGTGCTGGATTTTTCTCTCTAAGATGAAGATAAAGTCTCAAAGGATCT
EMB-140334-TC	Tcm010s24221825	10	24221825	AGAAGAGGAAAGATYGAATCTTACTATCGATGATGCTGTCCTGCAACTGAAGTATGGTAA[T/C]GATGATGAATTCAACTTCGCGCTTTTGGGGTTCAGCGAGTCTATTAGGCAAGGATTGATT	TGCCTAATAGACTCGCTGAACCCCAAAAGCGCGAAGTTGAATTCATCATC
EMB-140335-AG	Tcm001s03975637	1	3975637	ACCTGTTTTAAGCTTAGCTTTGTAAACCCGACCCGACCCACCTGTTCCGATGATATTCTC[A/G]TCTTTCAGAAACGGGAATATTTCCTCTTCACTAAACCCGACTCGTTGGAATGCGGTGACT	TTCCAACGAGTCGGGTTTAGTGAAGAGGAAATATTCCCGTTTCTGAAAGA
EMB-140337-AG	Tcm001s24189831	1	24189831	TTGAATAGGGAGAGGATGAAAACCCTTCACATAATGCTGGACCAGCAAATCTTGCTGTCC[A/G]TGGTGAATTGGAAGAGCGGTTATTACATGATTTAAACTTGAAAATGTGTAGAGTTATGAT	AGAGGATGAAAACCCTTCACATAATGCTGGACCAGCAAATCTTGCTGTCC
EMB-140338-TG	Tcm001s28835367	1	28835367	CGGGGCTATCAGTTACAGGGCTTAGAAAATTCACGGGTTCTTGTTCTTTTTTGATGTCTT[T/G]GGATGAATCAATGCCTTGTCGCTTGTTGTCATTGGAGCCATGGTTCTGCTTCAGYCTCTT	AGCAGAACCATGGCTCCAATGACAACAAGCGACAAGGCATTGATTCATCC
EMB-140340-TC	Tcm002s06121311	2	6121311	AGATGAGGTTTTCTGGCAGCTGCTCATTTCTGATGGGCATGACTCATTAGACATGTCTAC[T/C]TCCGTCTGCAAATTCTTGGAAGATAGCCTTTCATGGATTGTATCATTTGAGCTAACTGAC	TTCTGGCAGCTGCTCATTTCTGATGGGCATGACTCATTAGACATGTCTAC
EMB-140341-AG	Tcm002s17505423	2	17505423	CCCAGTAATATGAGCATCCAGCATATCAATCTGTGATTCCTCGATTCCTTCATCTTGGTG[A/G]ATTTTAGAGTCTTCCCTCCGAAACAATTTGAGAAAGTCAACTAAAGAGGATATTTGCATT	TGAGCATCCAGCATATCAATCTGTGATTCCTCGATTCCTTCATCTTGGTG
EMB-140346-AG	Tcm002s30999343	2	30999343	GTGGAGGTTGATATGGGTAGAAAACTTCGATATTCTGAGGAGAACCTTGGGAATAAGAGA[A/G]AGGGAGGACAGAAATGAAAGACACAATCACCAGATTGAGAAAAACCAGTGTCTGAAACTT	CACTGGTTTTTCTCAATCTGGTGATTGTGTCTTTCATTTCTGTCCTCCCT
EMB-140348-AG	Tcm002s37849467	2	37849467	AGTGCAAAAAGGTTTATGACTTGAGCAGGCAAATCTTATAGAGAAATCTAGATTTCAGGA[A/G]CACCAATTCCAGCAGGGAAATGAGTAAGGGATGCGGCCAGTTCTTCTAATATATTCTGCT	ATTAGAAGAACTGGCCGCATCCCTTACTCATTTCCCTGCTGGAATTGGTG
EMB-140349-AG	Tcm003s03909346	3	3909346	TTATCAGGAAACACACACAAGATTTCCGACCTCTCAATCTCATCCTCGTCATTTGAGGAA[A/G]CTAGTTCAGTGGTGTCCTTTGCCTCGGCTATGTGCATTTCATCAAGTTTTCTTTTCTTGA	ACACACACAAGATTTCCGACCTCTCAATCTCATCCTCGTCATTTGAGGAA
EMB-140350-AG	Tcm003s15279921	3	15279921	AAAACAATTAGCCTCAACATGATGAGATAAGAAATTCCACCATAATATTCTTAATAGAAT[A/G]GTGAAAATGGGGTAAAAGAAAAAACTCCAGGAGGAATAAAAAGAGTGAAAACAATTTCCA	TTTCACTCTTTTTATTCCTCCTGGAGTTTTTTCTTTTACCCCATTTTCAC
EMB-140351-TG	Tcm003s18490581	3	18490581	AGCAATGTGAAGTTTCATGATAACGGAGTGGAGAGATTCGGGTATGATTTAGAGGTCCTA[T/G]TTGGAGTTTTCAGGGCTTGGTGTTTGAGGCCTGAAGGTTTCTTCCCTAAAGCAAGTGAAG	AGTTTCATGATAACGGAGTGGAGAGATTCGGGTATGATTTAGAGGTCCTA
EMB-140353-TC	Tcm004s02695191	4	2695191	CCACCGAGTCCCTGGTAATTGCCTTGGAAACCTATTGGCAATGATACGTGATCAAGCTCC[T/C]AACATTGTAACCCTTGTTGAACAAGAAGCAAGCCATAATGGCCCTTACTTCTTAGGCCGT	CCTGGTAATTGCCTTGGAAACCTATTGGCAATGATACGTGATCAAGCTCC
EMB-140356-AG	Tcm004s22117768	4	22117768	ACAACATGAGAACACTGCTTTCTTTTTGCACAGGTGAATATCATCTTGATCTAATAGTAG[A/G]ATATGGAGCAGTTCCTGTCATTGTTCCACGAGTTTCAGGGCTTGATAACTTGTTAGATAG	AGTTATCAAGCCCTGAAACTCGTGGAACAATGACAGGAACTGCTCCATAT
EMB-140357-TG	Tcm004s30714598	4	30714598	TTCAAAACCTCCGGCGCCACGTAATACGGGGTCCCCACCACCCCTTGCATAGCCTCCGCC[T/G]CCACTTCAGCGGAACCGAAGTCCGTTAGCTTAACGGAATTTTTGGAATCGAACAGAATAT	CGATTCCAAAAATTCCGTTAAGCTAACGGACTTCGGTTCCGCTGAAGTGG
EMB-140358-TC	Tcm004s32561467	4	32561467	CTGCCAATTAGGAAGAATGGCAGGTGTTGCGAGAGAGATGGAAGATTTCAAGGCAGCAAA[T/C]AGGACGTTCGGTGGTGAATGGAGGCTTGCGACGAAAGATAATAATACTTCATCAAATCAA	GAAGTATTATTATCTTTCGTCGCAAGCCTCCATTCACCACCGAACGTCCT
EMB-140360-AC	Tcm005s08876105	5	8876105	GCAGAAGGGCAGATCCATTCACGGAGGTGCAAAAATATCTCCGTTATCACAATATTCAAG[A/C]TAAAATACCTATCATCCTCCTAAAATGAAAATATAAAAGGATCAATCATTAATAGAGAAC	AGATCCATTCACGGAGGTGCAAAAATATCTCCGTTATCACAATATTCAAG
EMB-140361-TC	Tcm005s22033289	5	22033289	CCCTTGGAGATGGAGCTGAAGCCTGAGCAGATCCATAAGATCGCTGAGGGCAAAATACAA[T/C]GTACATAACTTGATTAGGATCAGCTTGTAGATGATAAAGATGCTGCCCGGCCGCATAGCC	CCGGGCAGCATCTTTATCATCTACAAGCTGATCCTAATCAAGTTATGTAC
EMB-140362-AG	Tcm005s27345764	5	27345764	AGCCCTTCAATTGCTGAAGATTGCGGGATGCCCCAAACTATCATCCCTGCCAGATGGAAT[A/G]CAACACTTGACTTTCCTCAACCAATTGGCGATTCAAGCTTGTCCTACGTTGAGCAAAAGA	AACGTAGGACAAGCTTGAATCGCCAATTGGTTGAGGAAAGTCAAGTGTTG
EMB-140363-TC	Tcm005s34521164	5	34521164	ACTCTCCTCAGAATACTGTTTTCCTCTGGTTCTGTCCCAAGAAGCCTCTCATCCATGTCG[T/C]TCGCTTTTACTCCTGCAAGAACAAAATAAGACTGAGTTATATATAACTGTTCAGCAATGT	GAATACTGTTTTCCTCTGGTTCTGTCCCAAGAAGCCTCTCATCCATGTCG
EMB-140364-AG	Tcm005s35348645	5	35348645	GTATGATGGCTTGCAACATTTTGGAATGTCCTCTGTGTGTGTCGGTAAACGGCTCCTTGT[A/G]ATTGGTGGCTCCTATGCGCCACGTGATACTGCATATCCCCGTCAACCACCTATGATAACA	TTGCAACATTTTGGAATGTCCTCTGTGTGTGTCGGTAAACGGCTCCTTGT
EMB-140365-TG	Tcm005s35577936	5	35577936	CCTTACCCAGGTTTGAATCTGCATAATTCCAACTCTTGTATACTGCCTAAACCTCCTCCT[T/G]TGTAGTATAAATTTTGTACCTATTCTTTCCAATGGGTTCAGCTCTTAATCGATGAGAGAC	GTTTGAATCTGCATAATTCCAACTCTTGTATACTGCCTAAACCTCCTCCT
EMB-140366-AC	Tcm006s02644893	6	2644893	CCTGTTGCTATATTCACTATCCTTCAATGCTCACATATTGATAACTTCAGATGGGATAAA[A/C]CAATTCTGATTGCTTGGGGAATAGCAGACAAATATCTGCCTCAATCTGTAGCAGAAGAAT	TACAGATTGAGGCAGATATTTGTCTGCTATTCCCCAAGCAATCAGAATTG
EMB-140368-TC	Tcm006s16820907	6	16820907	GGAAAGCGCCCAGGAGTGTTCCTAACAGGGAAGCGCCAAAGGGAGTTCTTAGCATGGAAA[T/C]GCCTAAGGGCATTCCTAACGTGGAAGCACTTAGAGGCGTTCCTAGCGTGGAGGTGCTCAG	CAGGAGTGTTCCTAACAGGGAAGCGCCAAAGGGAGTTCTTAGCATGGAAA
EMB-140369-TC	Tcm006s18900421	6	18900421	GAAATACCTCTTTTGCGCGTTCATAACACATGTTCACAATCCGTAATGCCTCCAAATCTA[T/C]TTCCTGATATTCAACAGTTTGGTCATACATTAGATAACAAGTATAGAGAACTTTAGAGAA	TTTTGCGCGTTCATAACACATGTTCACAATCCGTAATGCCTCCAAATCTA
EMB-140370-TG	Tcm006s21720515	6	21720515	CTTGGTGGGGAAGCAGCAGGAGGATGTGGTTTAGTAATTGGGGAACTTGCAGGTGCTTGC[T/G]CAGGAGGGGAAGATGGGGTAGTTGAATTTGAGGGTACGTTTATAATATTGCTGATTTGTA	CAATATTATAAACGTACCCTCAAATTCAACTACCCCATCTTCCCCTCCTG
EMB-140371-AC	Tcm006s25096420	6	25096420	CCTGCTTTGAACCAACCTCACTGACGGTCCCCCATTAGCAACCCCATGTCTTCTGCCAGG[A/C]GACTGGTCAAGCTTCCGAGTAGGTGACCGACCCACGACCCGGTTCCTTGACCCGCATCTT	ACCAACCTCACTGACGGTCCCCCATTAGCAACCCCATGTCTTCTGCCAGG
EMB-140372-AC	Tcm006s25344190	6	25344190	GCAAAGATGACATCACGAATGAAGCACTACACTTTTATGAACTCGTGGACGTAAAACTCC[A/C]AACACAAAGATCAGTTGGCAGAAATAGTTGCTTGGTTTCTCCCCTTTCATGCAAGATAAT	CATCACGAATGAAGCACTACACTTTTATGAACTCGTGGACGTAAAACTCC
EMB-140373-TC	Tcm006s25460760	6	25460760	GGATTCTTCAGCCTTGCTAATTCCACCAACCGTTACGTKGGGATMTGGTACAATCGCATT[T/C]CTGTACAAACTGTCATATGGGTAGCCAACAAAAATAAACCTCTAAGGGACTCTTCTGGAA	GTCCCTTAGAGGTTTATTTTTGTTGGCTACCCATATGACAGTTTGTACAG
EMB-140375-TC	Tcm007s04034940	7	4034940	CAGCCCTGCTGTCTCTGTTTGCGAGTCATGCGTCGGCAACAACAACAAGAAAAACAACGG[T/C]AGTATTTGTGAAGTGACTGATCAGCAGGAAGAGTCATCCGAGGAAGAATATGAAGACGAT	TATTCTTCCTCGGATGACTCTTCCTGCTGATCAGTCACTTCACAAATACT
EMB-140377-AG	Tcm007s04123478	7	4123478	TGGGTACTGTTACCTGTCTAACTAAATCCAGGCAGAGATGGTATTTGATATCTCTCCTCA[A/G]CCCCTCTGGGAGGTTCCTGATCATCTCACACTCATCGACTCCGCGCATCGCCGCCCACCG	TACCTGTCTAACTAAATCCAGGCAGAGATGGTATTTGATATCTCTCCTCA
EMB-140379-AG	Tcm007s04317291	7	4317291	ACCAYGGATGTCCTTGATGAGTAGTTTTTGACTTGCGTGATGCCAGGCAACAATAGCAGA[A/G]TCCAATTAATGCCACTGCAGCTGTAGCTCCAACGACACAGCCAATTATTATCCCTATGTT	TCCTTGATGAGTAGTTTTTGACTTGCGTGATGCCAGGCAACAATAGCAGA
EMB-140380-TG	Tcm007s04541975	7	4541975	TGTCACGCAGGGTCCTATATGCTTCAATCACAAACATGGCCTCATTGCTCCCCTTTGACA[T/G]ACCATATTGCCTATTCAGCGTACAAAGATTGTTCAAGCTCCCTAGGAAGAGGCAGTATAT	GGTCCTATATGCTTCAATCACAAACATGGCCTCATTGCTCCCCTTTGACA
EMB-140381-TC	Tcm007s05338570	7	5338570	TTCTTCTAATACAACCATACGAGTAATTACCTGAATTCCATTGTCCAGGTATTTTAGGTT[T/C]AAAACCATCCAAGCATTCGCATCTAGTCCTCGAACTGAACTGATTGCAGGCTCCATATGC	CCTGCAATCAGTTCAGTTCGAGGACTAGATGCGAATGCTTGGATGGTTTT
EMB-140383-TC	Tcm007s08685172	7	8685172	GGAACTACTTAATTATGTTATATATGCATAGTGGAAGCTTTGAAAAGCATAGTGGAAACG[T/C]TGGGGAAGAGAGACTGGAACTTTGATGTTCCATGTAGTCAAGACAACAATTGGGAAGAGA	ATTGTTGTCTTGACTACATGGAACATCAAAGTTCCAGTCTCTCTTCCCCA
EMB-140384-AG	Tcm007s16640512	7	16640512	GGAATGAAGATAAGAGCATAGTTAAGCTGACAAAAGCTGAAAGGAGGGCAAAGCTGAAAA[A/G]GAGTAAGAAAGAGGCTAAGAAACAAGGGAAGGAATTGGCTAAAACTGAAGAAGTGCTACC	TAAGAGCATAGTTAAGCTGACAAAAGCTGAAAGGAGGGCAAAGCTGAAAA
EMB-140386-AG	Tcm008s00343038	8	343038	GCAGGTCGCCATTTAATCTAACTGTTGTCTGCTCACGGTTGAAGGCTTGAAGTAGTAGCT[A/G]TAACTGAAGCAGAGGGCGACAGTAGAGGGAGGAAGAAGATGGAGGACGGGGAGATAGAGG	ATTTAATCTAACTGTTGTCTGCTCACGGTTGAAGGCTTGAAGTAGTAGCT
EMB-140387-TC	Tcm008s00509303	8	509303	AGGAGATAGATTTTTAAGAGTACAGAAGGCTTGGGAAATCCTTGGCGATGCCAAGTCACG[T/C]GCAGTCTATGATAGTGAGCTGCGAATTTCGAGACAGGATGTAGTGGCCTCAGAAGACATC	TTTTTAAGAGTACAGAAGGCTTGGGAAATCCTTGGCGATGCCAAGTCACG
EMB-140389-TG	Tcm008s05744556	8	5744556	ATGAATATGTAGCGGGCTCGAGAGATAACCATTCCATCAGAATTGCTAGCTCCCGGCTCA[T/G]AGTGAGCTGAGCAAGCCGTTCCCTTACTTCCTGTTTCACGTATGGCACCATGCAAAGCCA	TGGTGCCATACGTGAAACAGGAAGTAAGGGAACGGCTTGCTCAGCTCACT
EMB-140394-AG	Tcm009s30895264	9	30895264	TGCTGCAACCTTGTCTTTAATTTCTAAATTACTRCCATCTTCACCACTTATACCAAACAC[A/G]CCTCTAATCTCCACTTTATTGTTATCTTTGACATGTACAAGAGACTTACCCTGAAGCTCG	GGTAAGTCTCTTGTACATGTCAAAGATAACAATAAAGTGGAGATTAGAGG
EMB-140395-AG	Tcm010s02232969	10	2232969	GGACCCCGGTTTTCATGTCCCCACCGGGGCTGCTGTTTCAATCTCCACGAAGAATGCTGC[A/G]GCATTTTCACTCCTATCACCTCGCACCCATTTTTAATCAACTGTAACTTCATCTTTTCCA	GAAGTTACAGTTGATTAAAAATGGGTGCGAGGTGATAGGAGTGAAAATGC
EMB-140396-AC	Tcm010s02860446	10	2860446	TGACACAGCATGATGTAGACGGAAAAGCTTATTATACATTTGAGTTTGTTGCCCAGGCTC[A/C]AAACTTCACTCGACATGCTCTTAGTGCAGTTTGTATTGGAAATGGTATGAAACTAACTCC	TGATGTAGACGGAAAAGCTTATTATACATTTGAGTTTGTTGCCCAGGCTC
EMB-140398-TC	Tcm010s07838513	10	7838513	TTGCTAATCCTAATCAATCCAAGTTAGCAAAAAAGCTRTAAGTACTGGTATCAAGAACTA[T/C]TTGCCGTATCGAGGAAATCGCCCCCAGCACTCCTAAAACAGAAAAGATTATGGCAATCAA	TAATCTTTTCTGTTTTAGGAGTGCTGGGGGCGATTTCCTCGATACGGCAA
EMB-140399-TC	Tcm010s11682466	10	11682466	YGTGGCCTTCTTGCCTTGGCATCGGTCTAGAGGCTACTTTTGATACATTTCCCATAGACA[T/C]TAGGCTACAATGCCTGTATATCACAAATGAGGATTCCTTTAGAAACTTAAACTTCACAAG	TTGCCTTGGCATCGGTCTAGAGGCTACTTTTGATACATTTCCCATAGACA
EMB-140400-AC	Tcm001s00115122	1	115122	AACAAGTAGCTCAGAATACCCTAAAAAACAACTTCTAAAACTTTCAAGCATGGCAATAGC[A/C]AGCATTCGTTGCTCTGGCTCCAACTCTGTTTGAGGAATCAGCTCATCAGCATCCCTTMGT	GCTGATGAGCTGATTCCTCAAACAGAGTTGGAGCCAGAGCAACGAATGCT
EMB-140404-AG	Tcm001s01486155	1	1486155	TTGAAAGCATTCTTGTTCATCATCATTAGAGTTGGTATCTCTAAGAAGCCGCAGCAATTC[A/G]AATGCACTTGCCTTTCCTCTTTCACTCCCATTAACAGATACATCAAAAAGAGAAGGGAAT	TCTTGTTCATCATCATTAGAGTTGGTATCTCTAAGAAGCCGCAGCAATTC
EMB-140407-AG	Tcm001s02644214	1	2644214	AATCTATCTTTGCAAGAATTAAAGGTCGAGTGCTCCGACCGGTTCAACATGTCAGCCTGG[A/G]ATGGAGGCGATGATGGCGGAGAAAATCCTTCAAGCTTTGGTCCATCCCCGTCGCCAGAGC	TGCAAGAATTAAAGGTCGAGTGCTCCGACCGGTTCAACATGTCAGCCTGG
EMB-140408-TC	Tcm001s02760535	1	2760535	GTTTGGCCATCTATTTCCAGCTGCTTTATGACAGGTGTTCAACATACTAACTAGGGGAGC[T/C]GAATTTTCCGAGCAAGCTGTCGTCTGGTTCGGGTTAGTAGGAAAGTAGTTCTCAAGAACC	CTATTTCCAGCTGCTTTATGACAGGTGTTCAACATACTAACTAGGGGAGC
EMB-140409-TC	Tcm001s03014234	1	3014234	CAACTCTTTGATGGGCATTTCTCATTCCAACCTTTATGCAACACTCTCAGCAATGCTTCA[T/C]GACTTCATTCGCTTTCATAATCTTCTTCTTCATCCCCAAAACTGAAGACTGATGCATCAG	ATGGGCATTTCTCATTCCAACCTTTATGCAACACTCTCAGCAATGCTTCA
EMB-140411-AG	Tcm001s03079101	1	3079101	AAATTCTCACCTCTGAGCCGCCCYAGATGCCGACTCYCACGAGTCAACACTTTCAAATTT[A/G]AACCTTTCATTCTCTCTCCCGTCATCATCCGCCACAAATCCCTCTCTCTTACTCTCCGTT	AAGAGAGAGGGATTTGTGGCGGATGATGACGGGAGAGAGAATGAAAGGTT
EMB-140413-AG	Tcm001s03555871	1	3555871	AACAGCAGCTTTAGTGTAGTTGGCATCGTCAATATGCATCCACATTACATACTTTCCCAT[A/G]TTGTCATTGTAAATCACTTTTGGCCGCTCCAACACATTGGATTTGTGGAGATCATGGGTT	CTCCACAAATCCAATGTGTTGGAGCGGCCAAAAGTGATTTACAATGACAA
EMB-140415-TC	Tcm001s04420264	1	4420264	GTTTTTTCATCACCATAGAGCTTACATGCACAACATGAACAGAGTGTTTATCCAGTCCTT[T/C]GGGAATTTTAGCTTTGTCAAGCAGCAGCAAACAATCCATTCCAACAATTTGCTCTTGTGA	CACCATAGAGCTTACATGCACAACATGAACAGAGTGTTTATCCAGTCCTT
EMB-140416-TG	Tcm001s04650303	1	4650303	AGAGGGAGGAAAGCGAGGCGGAGAGTCGGTGGTTGAGCTTGTGGCAGTAGCTGTAGCCAG[T/G]TGTTGTTATTGCCACTGGCATTTGCTTGTTTTGGTGGCTTTAGTTTCTCTCCTGTTTGTC	AGAGAAACTAAAGCCACCAAAACAAGCAAATGCCAGTGGCAATAACAACA
EMB-140422-TG	Tcm001s06103187	1	6103187	ACCTGGTTTGAGATTACTTTACCCATTCAAGCTTCAAGCAGGCTTGTAGCATGCATTTAG[T/G]CCCATCTGCGGGAGACCCTAGCCATCAATCCATTCTTGGTGTGCAGTATAATGGACACAG	AGATTACTTTACCCATTCAAGCTTCAAGCAGGCTTGTAGCATGCATTTAG
EMB-140426-TC	Tcm001s07750976	1	7750976	TCTTTCCTACCATCCATGCCAAAATTTTGCGATTAGCAAGATTGCGCCGGCTTGACCCAA[T/C]TGCAATCTCCTGAACAACTTCCATGAAGTACTTCTTCCAAACAGTTTGAACRCCACAAGT	CATCCATGCCAAAATTTTGCGATTAGCAAGATTGCGCCGGCTTGACCCAA
EMB-140427-AC	Tcm001s07904959	1	7904959	AAGGCTAATTTGAGGCCGCATTATAGGTGCACGTCTGATGCACAGGGTAGCAGCTAAAAT[A/C]ATCCTTTCTATCTGATGAAAATCGTAGCCACTGCCTAGCTGTGGATCTAGCAACTGGGAA	CTAGATCCACAGCTAGGCAGTGGCTACGATTTTCATCAGATAGAAAGGAT
EMB-140428-AC	Tcm001s08284169	1	8284169	CTGCTCAAGGATAGGAATAGCCGCCCACTAATTTGCAGCACAGCGTATCCATATAAATAC[A/C]TGACTTATCATCATCCAAGGGGCCCCTCCTCCAGG	ATAGGAATAGCCGCCCACTAATTTGCAGCACAGCGTATCCATATAAATAC
EMB-140430-AG	Tcm001s08618425	1	8618425	TTCTTGTATGAATCCATACTCCACCCTCAAACCATGTTGAGTTACGGGCCTGATCTGACG[A/G]GAAATCTTGCCACCAGCTCTGCTGAGAAGCTCCTTGACTGCAAGCAATTTGTGAAAGTTT	AAATTGCTTGCAGTCAAGGAGCTTCTCAGCAGAGCTGGTGGCAAGATTTC
EMB-140431-TC	Tcm001s09014506	1	9014506	AATTGGCTCAGAAAGCATTCCAGTGTTCCACAAAATCTGTGATGCTGTCTGAGATGACAA[T/C]ACATCTTGCTCAAAATTTCTAGGTGACTCCCTATTACTCAAACTCTCTTCATGAGAACCC	GAAAGCATTCCAGTGTTCCACAAAATCTGTGATGCTGTCTGAGATGACAA
EMB-140432-AC	Tcm001s09141637	1	9141637	AATAGCGCCACCGACTGTCGTTGCCCTTTCTTGACAATCAGATTTGAGATCAAATGTTTT[A/C]CCTCTTTCTATTCTAAGAACAGTTCAATGGAGAAATGATGCTGCAGAATACTCCAAGTAC	CCGACTGTCGTTGCCCTTTCTTGACAATCAGATTTGAGATCAAATGTTTT
EMB-140434-TC	Tcm001s09882055	1	9882055	CAATTCGAACATCTTCAACTCCAATCCCATTGCCTTCTCCTCGGATTCTCTTTTTGCTTC[T/C]TCACTTCTTTTCAATTCACCCTTCGTTTTCGCCACCTCTGCTTCCAACTGTTCAACTTGC	ATCTTCAACTCCAATCCCATTGCCTTCTCCTCGGATTCTCTTTTTGCTTC
EMB-140435-AG	Tcm001s10168642	1	10168642	CCTGTCAGGTGGAACACCAGAAGATTCCATTTCTTTATACCAAATAACAGCACTACCAAA[A/G]TCCCTGTTCTTCCCATACGCATCCATGAGAGTCGTGAAGATGGTTTGATTTGCTTTGATA	AATCAAACCATCTTCACGACTCTCATGGATGCGTATGGGAAGAACAGGGA
EMB-140436-TC	Tcm001s10168848	1	10168848	CAAGTATGTACAAATTGCTTTTCTCGTGATAACTATAGCTGACCCAGTTTTTCACAAGAT[T/C]TGGCCTCTTCTATATCACCGTAATCTTCTTCATTGAGAAACCTAGAAAATCCATTAACCT	CAAATTGCTTTTCTCGTGATAACTATAGCTGACCCAGTTTTTCACAAGAT
EMB-140437-TG	Tcm001s10297364	1	10297364	CATTTGCTGCAATCAASCACAATTTTAAAGCTATCATATCTGAAAATGATCATCTCTAAA[T/G]CAATTCTCCCTATTTTGCTTCCCAGGATACCATTATATATCCTCGTAGCATTACATGATA	TGCTACGAGGATATATAATGGTATCCTGGGAAGCAAAATAGGGAGAATTG
EMB-140438-TC	Tcm001s11115071	1	11115071	TTCATCAGGGACAACAACTTCCTTTGCCATTGGAATTGTTGGAAAACTGATTATTCCACT[T/C]GAAACTGCAAACTTTGTATGGAGCAAGTTGATCAAGAAAAGGTGAGAAAAGAGCAAAACG	ACAACAACTTCCTTTGCCATTGGAATTGTTGGAAAACTGATTATTCCACT
EMB-140439-AG	Tcm001s12578239	1	12578239	GGCATAGAATTTTGGCAAGGCATGGAAAAGGAACAGTGATTTAAGCTGGTCATCACTGAT[A/G]TTGGATAAAGAAGGCTTCTTAAGAGCCTTGAAGGCATTGTCTTTCGGTACGAAAATKGTA	TTTGGCAAGGCATGGAAAAGGAACAGTGATTTAAGCTGGTCATCACTGAT
EMB-140440-TC	Tcm001s12703327	1	12703327	TGTAAAATGTTCAAGATAAACGCAAAGCAAGCATGGAGCCCTTGGAACATGACCCAGCCT[T/C]GAAGAAAATAGCAACAGATGGCCCAATTGGCATGGCTTCAGCCAAATCGTCGCCATCTTC	ACGATTTGGCTGAAGCCATGCCAATTGGGCCATCTGTTGCTATTTTCTTC
EMB-140442-TC	Tcm001s13244236	1	13244236	TTGCTGTGCCTTCTGAGTGAAGACAGCAGATGAGTATTCCATTTTGAAACATAACACAAG[T/C]CGTATCCTTCTGATAATTTACTCACCATGGAACTTTGGAAGTCTCACCATTGAACAGCTA	ATGGTGAGACTTCCAAAGTTCCATGGTGAGTAAATTATCAGAAGGATACG
EMB-140446-TC	Tcm001s14020425	1	14020425	ACTGCATGCTTATTGCCTGACCTAGCAACTGTTACTCGGGCACGGCGGACATGTCACTCT[T/C]TCAACTGCACATATAGATCTATGCTATACATGTCAACAGAAAAAACTAAGAGCAAAATTA	TATTGCCTGACCTAGCAACTGTTACTCGGGCACGGCGGACATGTCACTCT
EMB-140449-TC	Tcm001s14945528	1	14945528	GCCATTGCCTGTGACTTTTTTTCCGTGTAAGAAACTCGTTCTGAATTTATAGGAGGGAGG[T/C]AGCTGGAGGGAAGGACAGAGTTGTCATTTCGGGTCGTTGCCATAACGGACGAAGCAGGTG	GTGACTTTTTTTCCGTGTAAGAAACTCGTTCTGAATTTATAGGAGGGAGG
EMB-140450-AG	Tcm001s15126399	1	15126399	AAAAATTCATCAATTGAGACCAAGATTGCTTCTAGGCTTACTTTGCCTGGCTCAGTTGAG[A/G]ATATAACTGTTTCAGAGGCGAGACAAGGAAAAGAAGTGAGGAGGTTAAATAAGGTAAAAG	CAATTGAGACCAAGATTGCTTCTAGGCTTACTTTGCCTGGCTCAGTTGAG
EMB-140451-AC	Tcm001s15168651	1	15168651	GAGATGTTGAGCCCTGGATTGGAAGGACCCACCGAAGAGAAGTGATTTAGAAGCAGTAGG[A/C]GAGTAAAGGGAGCATTGAAACTGATGGCAAAAGAGGCTAGGGGGCTTGCCTTGGATTGCC	GCCCTGGATTGGAAGGACCCACCGAAGAGAAGTGATTTAGAAGCAGTAGG
EMB-140452-AC	Tcm001s15465198	1	15465198	AAACAAGGGTGGAAAAAGGAATTGTACAATGTATCAGACATATTTATGCCTAGCTGGAAG[A/C]TAGACTAAACATAGCTGCAATCTGAATCTTCCAGCTGCGCATCTTCAAGTTCTCTTATGT	ACTTGAAGATGCGCAGCTGGAAGATTCAGATTGCAGCTATGTTTAGTCTA
EMB-140453-TG	Tcm001s16008956	1	16008956	TGACATGAAAAGGGTTTTAATGGTTGAACTGCGTTTGTTTTTATCTGTAGGATAACTTAC[T/G]TTTGGCATAGAAAGAATTTGAGATGTAATGGATTCTGCTGTCTTCAGGATTGTTGCCATA	ATCCTGAAGACAGCAGAATCCATTACATCTCAAATTCTTTCTATGCCAAA
EMB-140454-AG	Tcm001s16047904	1	16047904	AGATGTTGGTTAGGAGTTGGTTTGGGACCATGATCGAGACTTGGAGATTAGTGTCTTTGA[A/G]AGCGTTAAGGATGTCGGGATTTGCATCGTAGATTTTGACGCGTTTGGCTCCGAGGGATTG	TAGGAGTTGGTTTGGGACCATGATCGAGACTTGGAGATTAGTGTCTTTGA
EMB-140455-AG	Tcm001s16063603	1	16063603	ACTTTTAAATCCACAAGGCAACAGATCTGGAAACTGAAGGGAGTTCCTCTGACTCAGACG[A/G]TCTTGATGAGCCAAAGCTAGGCATTTTTCCAGATGGTATCTAGAGGAGGCAGATTTGAGA	GCCTCCTCTAGATACCATCTGGAAAAATGCCTAGCTTTGGCTCATCAAGA
EMB-140456-TC	Tcm001s16089763	1	16089763	TTCACATATCCTAATTATCCACAGTGTCAAATCCMGATTATCCCAAGTATCATATGCAAT[T/C]GATAACAAAATACACTGCACAGCCAGCAACATGATCTCCAAACATCAGTGTTCTAAATAC	CACTGATGTTTGGAGATCATGTTGCTGGCTGTGCAGTGTATTTTGTTATC
EMB-140457-TG	Tcm001s16524177	1	16524177	GCTTSGAGATACACTAATTTCTCAATATCAGAGTCTTGCACCCATTTGTCCCTGCCGACT[T/G]TGAGATCTAGCTCCTCTTGGGCAGTCTTTAAGGTATGTCTATTGTTCATCAAGTTGGACA	ACACTAATTTCTCAATATCAGAGTCTTGCACCCATTTGTCCCTGCCGACT
EMB-140458-TC	Tcm001s17667964	1	17667964	CTTCCCCAATTTCCATGGGACTGGAAGCAGTGCTTTTTGCTCCCCATGTATTCCATTTTA[T/C]CACGTTTCTAAGGGTTATTTCCATAGCTTAACAGAGCTGTCATGACTTGCTGATGCAACC	TTCCATGGGACTGGAAGCAGTGCTTTTTGCTCCCCATGTATTCCATTTTA
EMB-140459-TG	Tcm001s17914701	1	17914701	AGCCCACCTCAACAACTCCTTCATTCTTGACATGGCTTTTGTTTTATCCCCTTTATGCTT[T/G]TCTTTCTTTCCACTGGTGCTACATTGATCATTTTTGTCAGTGGAGGATGATAATGCCGCG	TCATCCTCCACTGACAAAAATGATCAATGTAGCACCAGTGGAAAGAAAGA
EMB-140460-TC	Tcm001s18029383	1	18029383	CCAATCATCTGAAACAAAAAGAAAGTAGTCCACCATGGTGCACTCTCTTCACCTGTGCCA[T/C]TATCCCTATCGGCTGCCAACCTATCGCCATTCTCRATAGCATAGTCTCCAACCACAATAG	GAAACAAAAAGAAAGTAGTCCACCATGGTGCACTCTCTTCACCTGTGCCA
EMB-140461-TC	Tcm001s18406426	1	18406426	GAGGAAGCAAGAAAAATAATGGAAAAGTACAAATGACAACAGCAATATCAAGATAATTCG[T/C]GATCATCCAAATTTTGTATTACACCTGTCCTATGCAAATTTGTGGGTATGCACTGTAAAG	CATACCCACAAATTTGCATAGGACAGGTGTAATACAAAATTTGGATGATC
EMB-140462-TC	Tcm001s18406546	1	18406546	CCACAATGGGACTCGTGTATTTCATATTTATTGCC[T/C]TGAATAAAGATCGAGGGCCAAGAGGAGGCAGTGGCACTGAATCCATGGAAGACCCTGTGG	TTCCATGGATTCAGTGCCACTGCCTCCTCTTGGCCCTCGATCTTTATTCA
EMB-140465-TC	Tcm001s22136338	1	22136338	TCTCTCCATGTGTTTTGCAGGAGGGGGAGGAATTGCAACACCTGAAGGATTTGCATTGTT[T/C]TCACATGATGGTTCCAAAGACAATGGCCGTATAAGGGGACGGTTTAGCCTTTCTTTTTCT	TGTTTTGCAGGAGGGGGAGGAATTGCAACACCTGAAGGATTTGCATTGTT
EMB-140466-AG	Tcm001s26453623	1	26453623	CTTCCTGTTTGATCTCCATTCTCGTCGCTTAGCCGCATGCACAGGCTCCTTATCATTCAA[A/G]TTGCCATATTTGTCTCTCAAGGATGGCTCCAATGGGCTTTCAGGCGAATGCCATCTACCA	CATTCGCCTGAAAGCCCATTGGAGCCATCCTTGAGAGACAAATATGGCAA
EMB-140467-TC	Tcm001s26555143	1	26555143	GTGCGTTCTTAGCAGTGTTCTCCCTGAAATACAGAAATGCAAAGATAGATACTGCAGCAA[T/C]GTCTATGCCAAGACTTGTTAAAAGGTCAGGGACTTCAGACGATCTTGCAGGATTAGTTAG	AGCAGTGTTCTCCCTGAAATACAGAAATGCAAAGATAGATACTGCAGCAA
EMB-140470-AG	Tcm001s27297233	1	27297233	AAGGACTTCAGAGCTGGAAAATGGGCACCTCCAATGTAAATGGATTGTACATGTTAGACA[A/G]CTAGTGTGTGGTTTGGTTGTTATTGTACCTTGACCGAGTCAAGGCAAGCAGTTTTTATGT	GAGCTGGAAAATGGGCACCTCCAATGTAAATGGATTGTACATGTTAGACA
EMB-140474-AC	Tcm001s27929090	1	27929090	GCTGTTATTGTTGTTGTCGAGGGACATTCTAGGGACAACGTGGCATGTCAATTTAAAGGT[A/C]GTTTTGGGTGGAGAGGGCAACGGGTGGTGAGAGCTGGGGAGCGAAATGCAGTGCATCGCT	TTGTTGTCGAGGGACATTCTAGGGACAACGTGGCATGTCAATTTAAAGGT
EMB-140480-TC	Tcm001s30996970	1	30996970	ATCCATTATTACACTCCATCATTAATCATGCACACCAGCTTCGCTGATATCTCAGAAAAC[T/C]ACTAGACATACTTTCTTATGGTGATGAATAAAACTAATGTTACAAGCAGTTCAACGTCAT	ACACTCCATCATTAATCATGCACACCAGCTTCGCTGATATCTCAGAAAAC
EMB-140485-TG	Tcm001s31737348	1	31737348	GAGATGCTGGCCCCGCCGCCATTGGCATCTCACTTTCTACTAAATTCTACCCTTTCCTTT[T/G]AACTTTTTACTATTGACCAAATATGAGGAACCCGGAACTTTTTATTTTTCGGATGCTCCG	CCCCGCCGCCATTGGCATCTCACTTTCTACTAAATTCTACCCTTTCCTTT
EMB-140488-AG	Tcm001s32278861	1	32278861	GCAGTATTGCTTGACGTACCCTGTACTGCTTTAACTCTAAGAGGACCATCTGATTGTGAC[A/G]ATTCTGCTTCGTCAGTTTGAAAATTGCTCCTGGGGACTAAGTTTGCACCRGCATCAGCAA	TTGACGTACCCTGTACTGCTTTAACTCTAAGAGGACCATCTGATTGTGAC
EMB-140489-AG	Tcm001s32432469	1	32432469	TCTGATAAAAGAAAGAGAGGAGTGGGGTGATGTAACAGGGTCCGATGCACTTTGTGACCT[A/G]TCAGAGCCTGGAGATGCAGCATTAATCTTAAGGCTGAAAACATGGACGGTGCCCTTGTCA	ACCGTCCATGTTTTCAGCCTTAAGATTAATGCTGCATCTCCAGGCTCTGA
EMB-140490-AG	Tcm001s33435899	1	33435899	TTCACGTTCTCCTCGTACACTTTTCTTGCCTCTTCATTGCTCTTATTCTCCACCAAAACG[A/G]CGTCGTCAACAGCCATCCCGTTGTACCTCTTGTCATTTCCAGCTCCACCTCTGGGCCACA	CCTCGTACACTTTTCTTGCCTCTTCATTGCTCTTATTCTCCACCAAAACG
EMB-140491-TG	Tcm001s34011385	1	34011385	GCCACTCGCTGAATGTAAATACAATTTTTAAATAATTCTCTTGTTCAATAGGGGATATTG[T/G]ACTGTTTCTGGCTGCTTCAGGTAGAGCTAAAAAAAGCAGCTAGCAGTTTTGCAGGGGTTG	AAAACTGCTAGCTGCTTTTTTTAGCTCTACCTGAAGCAGCCAGAAACAGT
EMB-140492-AC	Tcm001s34557595	1	34557595	AAGAGTGAGATACTTCCTTCCTACCGTCAAAAACAAGGAGAAGAGGTCGGCTGTACACGC[A/C]AAACTCAAGCACCAAAAGAAGGTCGAGAAACGCAAGAAGCTTAAAGCTCGTGACGCGGCC	CGAGCTTTAAGCTTCTTGCGTTTCTCGACCTTCTTTTGGTGCTTGAGTTT
EMB-140493-AG	Tcm001s34641359	1	34641359	CTTTGTTGTGGGAGAAGAGTGTAGACACAGAAAAAGCTATTGAGTACTAATATAAGAGAG[A/G]TAGGATGTGTGTAAGCACTGATCCTAAAGCTGCGTTTGATCTATAGCTGAATATTTATAC	GGAGAAGAGTGTAGACACAGAAAAAGCTATTGAGTACTAATATAAGAGAG
EMB-140494-AC	Tcm001s34913904	1	34913904	CTCCTCTACATGACAAGGGATTGTGATCGTACCCTTCTGATCGAACCCATACTCTTCCTC[A/C]GCTTCCTTCAACAGCTGCATGAACAACGGGTGGTTAAAGTATATGACGGGCACCACGAAT	TGACAAGGGATTGTGATCGTACCCTTCTGATCGAACCCATACTCTTCCTC
EMB-140497-TC	Tcm001s37541728	1	37541728	TTATATGGCTGGCTTGCAAAAAGACTATAAGGGCTTGTGGCTAGTTCTTCAGCCATTCCC[T/C]CTGATTATTCCGCTGCTTKACTGGCCTTGTGAGTGTTCACTAATTGCATTTGCACGTCCT	GGCTTGCAAAAAGACTATAAGGGCTTGTGGCTAGTTCTTCAGCCATTCCC
EMB-140498-TC	Tcm001s37902376	1	37902376	TCCTCCGGGTTGTTAGAATCTAATTGATGATGCCGTCGTGGTAGTTGTTGCTTTTGCTGC[T/C]GTAATTTTTGGTCGAAGAATTCGGAGTCCGGCGGCGACGGAGGGTAAAAATTTTCCCAGT	TGTTAGAATCTAATTGATGATGCCGTCGTGGTAGTTGTTGCTTTTGCTGC
EMB-140503-AG	Tcm001s38657933	1	38657933	CCATTAGGTGATCCCCACTTGGACCAAGAAGAATTCACAGGAGATCCAACAATCGAAGCA[A/G]GATTGTTCGATCCAAGTTCCCTTGAGCTAAGGCTGCGTAGCTGCTGCTGCTGCTTCTCAC	ATCCCCACTTGGACCAAGAAGAATTCACAGGAGATCCAACAATCGAAGCA
EMB-140505-AG	Tcm002s00287324	2	287324	ATCCCTAGTGAAGGAAAGAAAAGCCCAGCAGCAATTGGAATTGCAATCACATTGTACGCC[A/G]TGGCAAAAACATAATTCAATCGTATTCGAGAGAATGTTTTCCTGGAGAGATCAATGGCTG	AAGGAAAGAAAAGCCCAGCAGCAATTGGAATTGCAATCACATTGTACGCC
EMB-140506-TC	Tcm002s00594336	2	594336	CTGAAAGGCTTCCCCAAGTAAATCCAAGTCAAAAGGACCTATGCTTAGATTTCTCCCTCT[T/C]GAATCAGAGGCATTTGGGAAAAGCTGATCCAACTCCATCCCTTTGCCTTTCCTGATTTCT	TCCCCAAGTAAATCCAAGTCAAAAGGACCTATGCTTAGATTTCTCCCTCT
EMB-140507-TG	Tcm002s00773168	2	773168	TTCGTATGGACCCGTAACACCTGATGGTTTTGGGGTGCCAGATCTTTTCGGTGCTCCCCG[T/G]CCTTTTCCACCATATGGGCCAAGGTTTTCTGGAGATTTCACAGGTCCTGCATCTGGCATG	GCAGGACCTGTGAAATCTCCAGAAAACCTTGGCCCATATGGTGGAAAAGG
EMB-140508-TC	Tcm002s00860981	2	860981	CCTCAGGACAGTCCCATGCCAATGAAAAAGTAACAGTGCGTACAGCATCAGATGGAATTG[T/C]CAGAGAAGCTGCAATGGCTGCCCCAATAGGGACCCCGGCTCTGAAGGCACTGATGCATCA	GTCCCATGCCAATGAAAAAGTAACAGTGCGTACAGCATCAGATGGAATTG
EMB-140509-TC	Tcm002s00899763	2	899763	AGGCTTTCCTCATTGGTAGGAGGCTGTGAGGAGTTTCATACTTGTCATTTATTTTGATCA[T/C]CCGTGGCTCGATGACATGGAGATAAAGGATGCCCAACTCGTTAACTGCATTGGCCATGTA	ATGCAGTTAACGAGTTGGGCATCCTTTATCTCCATGTCATCGAGCCACGG
EMB-140510-TG	Tcm002s01028083	2	1028083	CTTGGGGGCTTGCACAGGCACAGGAGGACCTCCAGGATAAACAGCAGAATTTATATTCAC[T/G]TCGGCAGGCCTTGGAGGTGGCTTCTGTACTGTTGTGAAGTGATGACTGATTAGYGTGGAT	TGCACAGGCACAGGAGGACCTCCAGGATAAACAGCAGAATTTATATTCAC
EMB-140512-AG	Tcm002s01324257	2	1324257	TTACCAGTGAAGTAGTTGATTACAAAGGCAATCAAGAAAGCCCCGCAAATAATCTCCACC[A/G]TAAAGGACTTCTTCGAAACAGCAGTTTCTTGGGGTTTTGGGGTTGTCTTTGGATCTGAAT	AGTAGTTGATTACAAAGGCAATCAAGAAAGCCCCGCAAATAATCTCCACC
EMB-140513-AG	Tcm002s01634230	2	1634230	GTCGTCGAGGCTCGGACGGATTCTGGCTGCCATTAACGGAGTAAACGGAGATTCTGTAGC[A/G]AAGATTCCAGCTCTACAAAGCGGGCAATTAGCATGTGACTTTAACCAAGCATCGATGCAA	GCTTGGTTAAAGTCACATGCTAATTGCCCGCTTTGTAGAGCTGGAATCTT
EMB-140514-AG	Tcm002s01818177	2	1818177	TTTCAGAGTAACAAAATTAGTTTTCAGCCAATCTGAATACTTTTTCCTTTAATTGTAAGC[A/G]AAGGTTTAGTAAGACATAACTATGCCTTGGATTTCTTCCCTTTAGCTTCAGCAGCTGGTT	TGAAGCTAAAGGGAAGAAATCCAAGGCATAGTTATGTCTTACTAAACCTT
EMB-140516-AG	Tcm002s02038283	2	2038283	TTTGCACTTACGACAATGCGGAAGATGACGATGATGACTCTTGGGTAGTGATGCTGGAGA[A/G]TGAGTCGGTGGAAAAGTAGGATGTGGGGAAATTGATGGCCCTGGAGATGGAGCTGGTGAA	CGACAATGCGGAAGATGACGATGATGACTCTTGGGTAGTGATGCTGGAGA
EMB-140517-TC	Tcm002s02107839	2	2107839	GATGGAGATTCTATACAACTATTTCCCCTTGTTCCATCACCTTGTTGGCTCCATGCACCA[T/C]CATTTCCACAGGAATTCAGAGAAACAGCATTTTGAGTTGGCCAGGCATTGCCAGTAGCCT	CTATACAACTATTTCCCCTTGTTCCATCACCTTGTTGGCTCCATGCACCA
EMB-140518-TC	Tcm002s02422742	2	2422742	TCAAAGCACAATCAAAGCAAACTGACATCTTTTTTTGATGGAAGACCTACTTGTAAGTAC[T/C]CTGTAACTTGTGTTTTATTATTTATAGACAAGATACAAACAAGAGCTGAAACCAAWGCAA	ATCAAAGCAAACTGACATCTTTTTTTGATGGAAGACCTACTTGTAAGTAC
EMB-140521-TC	Tcm002s02628102	2	2628102	TGTTGAGGAAATCCAACGAGGTGGTGGCCAGAACAGCTTGGAAAATTGAGGAAACTTCCC[T/C]AATGGTCCTATTGAACCATTTTCCAAATCAAATACACCTACATCACAACGCTCCGATTGC	ATCCAACGAGGTGGTGGCCAGAACAGCTTGGAAAATTGAGGAAACTTCCC
EMB-140525-AG	Tcm002s03413216	2	3413216	TGGGACAGCAATGAACAAGAGAAACCTGTCTCTCAAGAAACATTCTTGGAAGAATTTAAG[A/G]AAGTTGCAGAGCGCGTGGCTCAAAATCTCAAGGAGCAGCCAGTAATTGTTGCCCATAGTG	AACAATTACTGGCTGCTCCTTGAGATTTTGAGCCACGCGCTCTGCAACTT
EMB-140526-TC	Tcm002s04034183	2	4034183	AACTGGAGGCCTTCCCTTCATGTACACTACTTCTCAGACGGTTAAATATGACAGGATCAG[T/C]ATCAATATCACTATCAACAACCCGGCTCCTTGATCTTTTGTTGATTTTAGCCTTAAAATC	CTTCCCTTCATGTACACTACTTCTCAGACGGTTAAATATGACAGGATCAG
EMB-140528-AC	Tcm002s04156323	2	4156323	CCAAGAACGTGAAAGACGTCTATCTTGACTTTTCCTCAAAGAATCACTGGAAGTGGAGTC[A/C]CCGTTCTTTAATAGCATTGCAGTTTGATCAAGTGCCAGTTCTGGTCTCACATGGCTTCCA	GAAAGACGTCTATCTTGACTTTTCCTCAAAGAATCACTGGAAGTGGAGTC
EMB-140531-AG	Tcm002s04689460	2	4689460	TCCTAGGCGACTTTAGTATGTTTCTTGCCAAACTAGAAACCACGATTCCTACGCAACTTT[A/G]GTATGTTTCTTGCCATGAAGATCCTTCACTAGATCCCGCAGCTCAGGGAAAACCGATATG	TTCCCTGAGCTGCGGGATCTAGTGAAGGATCTTCATGGCAAGAAACATAC
EMB-140532-TG	Tcm002s04815977	2	4815977	GTCATCGTCGGGRGGGGTTTCRCTCAATCTCTTTCTCTCTCTAGATTCCTCCACCTTTCT[T/G]TCTCCCTTATCCGTTTCCATTTCCCCTCTCTCTTTCTCTTTCGCTTCAAAATGTATCGCT	TTTGAAGCGAAAGAGAAAGAGAGAGGGGAAATGGAAACGGATAAGGGAGA
EMB-140533-AG	Tcm002s04916911	2	4916911	TTCGCAGTAGGATCTGTGATTTTGGGGAGAAAAAGGCGAGCCGATAGGCTTGATTCTGGT[A/G]AGACTATTGTGTCCTTGGATTGAACACCAGTTTGAGGGTCATTGGAAGGTGGTACTGTTT	ACCTTCCAATGACCCTCAAACTGGTGTTCAATCCAAGGACACAATAGTCT
EMB-140534-TC	Tcm002s04920467	2	4920467	GCTTTGATCATCGACAGGATTGATCCATGGATCATCGGAACCACTCGTCGTCGGAGAGGC[T/C]AAACGCCAAATCTGTTCTAGTTTTGCCCTTACAGCTGGATCCTTAATCTCATCACCAACA	GAGATTAAGGATCCAGCTGTAAGGGCAAAACTAGAACAGATTTGGCGTTT
EMB-140535-TG	Tcm002s05199954	2	5199954	CGATTTCGATGAGCGAAGCTGAGTTGACTCGGACTTCAATTGAGGAATGGAACAGGAGTT[T/G]TGATAAGTAGATTACTTTGTTTGAATCCGAAGCAATTGATGCGCACTCCGATTCGGTGAG	CGGAGTGCGCATCAATTGCTTCGGATTCAAACAAAGTAATCTACTTATCA
EMB-140536-TC	Tcm002s05273710	2	5273710	CCATACATGAAATCTCTTTGCACAAAAGCACAAGAAGCTGAAGCCAAGGCATCCTAGCCA[T/C]GCAAATCGATATACAGCAGAGTTGACCACTAATGGATAGCCAAGCACAGGAAACACCCCT	AATCTCTTTGCACAAAAGCACAAGAAGCTGAAGCCAAGGCATCCTAGCCA
EMB-140537-AC	Tcm002s05722774	2	5722774	CAATACAAAAATGATGCCTTCATTTTTCTGGGATGCATTGATATCAACTTCAAAAAAGGT[A/C]AAGGCCAAGAATCTGACAGATGACTGAATGCGGTAGAACTTCACTTGGAAAAGCCACACC	TTCCAAGTGAAGTTCTACCGCATTCAGTCATCTGTCAGATTCTTGGCCTT
EMB-140539-TC	Tcm002s05958246	2	5958246	GGAAGAATCCCTCAATTTGAAACCATCAGCAAGAAAGCCTGTAAACTGAATCTACCATTC[T/C]AGGAGGATCTGCTTGTAAGGAAGAATCCTATACATATGCACCCAAAAAGGCCTTACCCAT	CCTTTTTGGGTGCATATGTATAGGATTCTTCCTTACAAGCAGATCCTCCT
EMB-140540-AG	Tcm002s06072916	2	6072916	CCCCTCGTGTAAATTGAAGGACAAAATGCGTCCGGCATACGAGAAAATTCATAGACTTTA[A/G]TTACATGTTTCTGTAGCATATTTCCTTCACCTCCTCTAGTTCCTTCTTTGTAAATCCTAT	CAAAGAAGGAACTAGAGGAGGTGAAGGAAATATGCTACAGAAACATGTAA
EMB-140541-TC	Tcm002s06250087	2	6250087	GTTTTAAATTTTTATTTATCCCATCCCTGGTTTTTCTTTGCGAGGAAATGAAGTTGTGAG[T/C]TATGACTCTCGGAAGTCGAAAATGGAAAATGCAAGGATAAAACCTTTATGCAATGGAAAA	TTTATTTATCCCATCCCTGGTTTTTCTTTGCGAGGAAATGAAGTTGTGAG
EMB-140542-TC	Tcm002s06567862	2	6567862	AGTCCTCTGAACGACCGCAGCTTATGTTACAGATGGTGCACCGAAATTGAGGATTATTAA[T/C]CTTAGCATGTTTCTTCCCACTCTGTTGCTGTCCTTGTACCTTTTCTCTTGATTTTTGTTG	ACGACCGCAGCTTATGTTACAGATGGTGCACCGAAATTGAGGATTATTAA
EMB-140543-AC	Tcm002s06637416	2	6637416	CTCTGTTGCAGGCACACTGCCAGAGAGTTTTTGGGCAAGACCACCAACAACAACTTTAAC[A/C]GCAATTTCACCTCGCATGTCATTATCAATAACTCCACTATCGGCATTTATCTCAATCTGA	GGCACACTGCCAGAGAGTTTTTGGGCAAGACCACCAACAACAACTTTAAC
EMB-140544-TC	Tcm002s06777528	2	6777528	TTCCAGCTACTGCTGCCACTGCTATTACTATTGCTGCTGATGCTCGTATCATCTCCTTGC[T/C]CTTGACCATCTTTTATCAAACCTGGAAGCCATTTGGCTGCATAATGCATTATTGAAGCCC	AATGCATTATGCAGCCAAATGGCTTCCAGGTTTGATAAAAGATGGTCAAG
EMB-140545-AC	Tcm002s06796586	2	6796586	ATTAAGAATGTCAACCTTGATTTTGAGAATGGAGTATGGAGATCCATCTCTCAACCTGCA[A/C]GGGATCTGGTTGCCCATATGCTGACAAGAGATGTTTCAGCAAGGTTAACTGCTGACGAAG	TCAACCTTGATTTTGAGAATGGAGTATGGAGATCCATCTCTCAACCTGCA
EMB-140546-TC	Tcm002s06963893	2	6963893	AATACCCGTTATTAAAGGGATTGGTAACTGTGTTAGCCAGGAGGGTTGCCAAGTTAATGA[T/C]CATTCCGTCAACTCCAACGTCTCCGTTGGGGGCAACTAAAGGTGGAGTTTGGGGACCGTA	ATTAAAGGGATTGGTAACTGTGTTAGCCAGGAGGGTTGCCAAGTTAATGA
EMB-140550-TC	Tcm002s07504598	2	7504598	TGAAGTGGAGTTAATCCACCACGACCCCTGGTAACCCCTCCAACAACATATAGCTTATTA[T/C]ATAAGATGCCAGTCTTACAATAGGCTCTACCAATTGACATTGGACTTATTTCACTCCACA	TTAATCCACCACGACCCCTGGTAACCCCTCCAACAACATATAGCTTATTA
EMB-140553-TC	Tcm002s07743416	2	7743416	GAGCTGGCTGACTCACCAAAGCAGCAGCCTGGACATACTCACTTTCTGCAGGGGCATCAG[T/C]ACCGGGCAGAGAAACTAGTGACCCACGCCTAGATCCAGGGAAGCCTTCTTGGTGCAAATA	ACTCACCAAAGCAGCAGCCTGGACATACTCACTTTCTGCAGGGGCATCAG
EMB-140555-AG	Tcm002s08068239	2	8068239	CATATCACCACAGGTAGCCATCAAGATGGAATCGAAGGCCAAAGGTTAATTGGATGGAGC[A/G]GCAGTGTTGTTCGCCCTTTCTTTCACCATGGTCTTAACAAAGAGCTCSCCTGCCCTATAT	CAGGTAGCCATCAAGATGGAATCGAAGGCCAAAGGTTAATTGGATGGAGC
EMB-140556-TC	Tcm002s08165982	2	8165982	AGCCAAAACAACATGTGGCTCACCAACAAATGAGTTCTTCTCGATGCTACCTAATAACAA[T/C]GCCTCAGCTCGCTCTTGCCCTCCCTTGGAATCATCACAAACAGCTTCCCAATACAAGTCC	ACATGTGGCTCACCAACAAATGAGTTCTTCTCGATGCTACCTAATAACAA
EMB-140558-AG	Tcm002s09345929	2	9345929	GCGGCGAGTACGGAGTCTTTAGGAAAATTAGGGCCTGATAAAATCCAGTAAAAATGCTAA[A/G]TATGTTTGTGATTATAATCCCTTGGGCTAAGTGTAGCCGTCCGATTTRAGTTAGTTTCCC	CGGAGTCTTTAGGAAAATTAGGGCCTGATAAAATCCAGTAAAAATGCTAA
EMB-140560-TC	Tcm002s10076011	2	10076011	CGGCTCCTTGCAGATACACAGGCACACATCCAAGAACACCCAATAATCTAATTATAGAGG[T/C]AAAGAAATGCTTCTTTGGTTTCCAAGGTTTTGTTGCTTTATCTCCCACGAAGCAACCAGC	CAGATACACAGGCACACATCCAAGAACACCCAATAATCTAATTATAGAGG
EMB-140562-AG	Tcm002s10288868	2	10288868	TCTAAATTCATCATCTGAGTGCAGGGCATCCTGCACTGACCCATTGCTGCAGTACTCATA[A/G]ATCAAAAGCTTTTGACCATGCGCTGCACAGTAACCCATCAGCCTGACAATATTCACATGC	ATTGTCAGGCTGATGGGTTACTGTGCAGCGCATGGTCAAAAGCTTTTGAT
EMB-140563-TC	Tcm002s10301993	2	10301993	TCAGGTGTTTCCCCACAGCCTAACATTATTGAAGTCTTCGTAAGTGTTCCAGCGGGAGCA[T/C]AGTCCTTCGCCATTACTAGAACATCCAAAGATTGCTTAAAATTAGCACGGTGATCGCGTA	CCGTGCTAATTTTAAGCAATCTTTGGATGTTCTAGTAATGGCGAAGGACT
EMB-140565-AG	Tcm002s11751747	2	11751747	CCTCATCAGTTTTATCTATTGAKGTGTTCATCTCTGATTCCTCACTTCCATTGGTGGGTA[A/G]TTCAGCGATAATTTCTGGGTCCATCTCCAGTCGGGCAACATATCACCCTCGTTGATGCTA	GAGGGTGATATGTTGCCCGACTGGAGATGGACCCAGAAATTATCGCTGAA
EMB-140566-AG	Tcm002s11919496	2	11919496	ACCCCGGCCACGTGATCGAGACTTCCATCCCAGTACTGGCACTAATCCCTCATTGTCTGT[A/G]GTCGTAATTCTCTTGCCGAATTCAGATCTTGAACCAGTAGGCCTTCTCTGAGATCTTCCA	CAGAGAAGGCCTACTGGTTCAAGATCTGAATTCGGCAAGAGAATTACGAC
EMB-140567-TC	Tcm002s12031817	2	12031817	TATACCACGTCAGCCGCGATCACCACATCGAAYGGGGGATTAACGGCCGTGATCTGATCC[T/C]TGTTGTTCCAATAGAGAATTGATGTCTTAAGGTTCTTGCCGAGTACGGGCTTGTTGCGTT	GCCCGTACTCGGCAAGAACCTTAAGACATCAATTCTCTATTGGAACAACA
EMB-140568-AG	Tcm002s12558094	2	12558094	TGTTACWGGGAGTTTCAGTTTACCGATGTGGGTATTCAAAGTATAAGCCTGCTGTATCGA[A/G]AGAGTTAAAAATTCTGTCAATACAGCACTGAGCATTATCGTGCAAGCTGGTACAGGTATT	AGTTTCAGTTTACCGATGTGGGTATTCAAAGTATAAGCCTGCTGTATCGA
EMB-140570-TC	Tcm002s12665229	2	12665229	ATCATGACATTGTAAGATACTCCACATATTGGATATTGTGTTGTTATGTCAACAGTGTGC[T/C]GGAATTTCTCAAGACTCAATCATCTGCTGAGCCAGATGTGTGATGGGCGTAATTTGCCCA	ACGCCCATCACACATCTGGCTCAGCAGATGATTGAGTCTTGAGAAATTCC
EMB-140571-AG	Tcm002s13152525	2	13152525	CTTTGCCACCATCCTCYCTTGGGCAGATTAGCAGCAATAGCAAACCAACCCTTACTTTCC[A/G]TTCGGAGCATCTTGGCTTTCATGGCTTTTTTAGCACACTCACTTTCTATTGATGACTGCC	AATAGAAAGTGAGTGTGCTAAAAAAGCCATGAAAGCCAAGATGCTCCGAA
EMB-140572-TC	Tcm002s13748583	2	13748583	AGGAACCTAAGAAATATATACAACAAACAAAGCAAAGAGATCAGGCTCAGTACACCTTAA[T/C]GATCAGGAGCTTCAGTAGCCTTCACAAATCGACCTTTCACTCGCTTCCTAGTATCTGCTC	TAGGAAGCGAGTGAAAGGTCGATTTGTGAAGGCTACTGAAGCTCCTGATC
EMB-140573-AG	Tcm002s15250203	2	15250203	GACAAAAGCAGGTGTGGGACTTTGGCTTTCGGTGAAGGGAGAACGAGGAATTCGAGAGGC[A/G]AAGGAGGGGTTGAAATTACGGAGAATCACCTGGTCTCTTGCGAAAATGACGAATGCGTCC	GTCATTTTCGCAAGAGACCAGGTGATTCTCCGTAATTTCAACCCCTCCTT
EMB-140574-TC	Tcm002s15300388	2	15300388	TCTCCCTTGTTGATTACATTTGCTTGCACAACTGCATGCTCCTAGCTAATTGGCACCGTA[T/C]TGATAAATAAAACGTGGATTTCGTAGCAGTTAAAAATTTTGGGCAAGCTTTATGTAGATA	TGATTACATTTGCTTGCACAACTGCATGCTCCTAGCTAATTGGCACCGTA
EMB-140575-TG	Tcm002s15386544	2	15386544	ATTGATAACAAAATTATGGCCCAAAACAGAAGCAAATTATGTGCAACTCCTTTTTCTCCC[T/G]GAAAATGACTACTCGCCGCCAGGTACATTTTTTAAGTCCAGTGCAGAAAAGCAAAGCGGA	TTTTCTGCACTGGACTTAAAAAATGTACCTGGCGGCGAGTAGTCATTTTC
EMB-140576-TC	Tcm002s16465111	2	16465111	TTCAACTGAATTGGTCACTATGCGACAATAAATCATGCCCAGAGAACCAGCAAGATGCCT[T/C]GAAAATGGCCGCAGTTTTTATTACTACACAAGGATGATGCAATTTCTATAATACACTCAG	TTGGTCACTATGCGACAATAAATCATGCCCAGAGAACCAGCAAGATGCCT
EMB-140578-AG	Tcm002s18907209	2	18907209	CGGACAACAGTAACTCTGAAACAGTTGGGAGAATATGTTGTATTTCTACGATCTTAAGTT[A/G]TTGCCCTTGAAATTCTATGAATCTGTTTCTCCTAAAACCCTTGAACTGGTGTCTGGGTTT	ACCAGTTCAAGGGTTTTAGGAGAAACAGATTCATAGAATTTCAAGGGCAA
EMB-140581-AG	Tcm002s29667033	2	29667033	ACACCAGAAGCCCATATAGGAATGACTCTGATAAGGCATTTGACCTCTTCCACTTGTTGA[A/G]TGCTGCACAGCCTCCATTTATTAGGGGAACCATCGGGTTGTAATTCATTCTCCATTATTA	CCCATATAGGAATGACTCTGATAAGGCATTTGACCTCTTCCACTTGTTGA
EMB-140582-AC	Tcm002s30979507	2	30979507	TTTCGCATTTCAAGAAAAGAATATTCATACATTGCAGAGCACAACGGCAACCTATTCAAT[A/C]ATAGGAAATGTAAAACGCTTGGCTCAATCAAAAYACTACAATTCTGCCCATAAACTAGGG	CAAGAAAAGAATATTCATACATTGCAGAGCACAACGGCAACCTATTCAAT
EMB-140584-AG	Tcm002s31473297	2	31473297	GTCATTCATGTAAAGATTCACCCACAGCAAGCTCTTGCTTTTTTTGATATATTCTGCAAC[A/G]TGAAAAGCACCTTTTGCAGTTATTGAGTTGTTCCCAAGGTCCAGAAGAGTAATTTTCCCT	ACTCTTCTGGACCTTGGGAACAACTCAATAACTGCAAAAGGTGCTTTTCA
EMB-140586-AG	Tcm002s32058497	2	32058497	GAAAGCTCATATTCCAAACTCGGGTCTTCATCCGATGACATGACACTAGAAGGCAATGCT[A/G]CTGAAGCTTCTTCTGAGGTAGAAGTTCCTGCTTCTTCCAATCTTCTATCATGCATCAATG	ATTCCAAACTCGGGTCTTCATCCGATGACATGACACTAGAAGGCAATGCT
EMB-140587-TC	Tcm002s33253879	2	33253879	CTCTAAAACTAAGCAGCCAAGCAGGGTGAATGGATTTAAGACATGTATTCCAAGCTTCAT[T/C]CTCGCATAAAAACCCTGGTGCTTCCTTCTGATTTTCTCTCTCCTGATGTTCTGATYTCTT	AAGCAGCCAAGCAGGGTGAATGGATTTAAGACATGTATTCCAAGCTTCAT
EMB-140588-TC	Tcm002s34100804	2	34100804	TGTTTGTCGACACATTGAGGACCCTCAGATTAAGCAACAATCCAATGGAGTCAGGTAGAA[T/C]TTGCAAAAGGTTGGAAGAGACATCAAGCTCCTCAAGTTTCTTTAGCCCAGCTATTGAATC	CACATTGAGGACCCTCAGATTAAGCAACAATCCAATGGAGTCAGGTAGAA
EMB-140589-AC	Tcm002s34266153	2	34266153	CCACCCTGCATCCGCCAAAATCTCATCTGTCTGGCGATAATGTGCATACCTTGTTTTACC[A/C]GCCTGATACCTATGGACCGATGCCCTCCAGCTGTTATTATCCACAAGAAACTCAAAAGAA	TCCGCCAAAATCTCATCTGTCTGGCGATAATGTGCATACCTTGTTTTACC
EMB-140590-AG	Tcm002s34451950	2	34451950	CAAATTTTATTTGACGAAGCCATCTTATCGTTATTAGAAGTCAAATTATCTACGTTCCTG[A/G]CCTCTGCTCTGTCACAACCATCTGCTGAGAGCTGTCCAGTAGCMAGGGCATCCCAGAATT	TTGACGAAGCCATCTTATCGTTATTAGAAGTCAAATTATCTACGTTCCTG
EMB-140591-AG	Tcm002s34902338	2	34902338	TGAGCTGCACAGACTTCCTATGGAGGGAGGAGAATCATTCTGCCCCCTGTATCCAACGCA[A/G]CATGCAAATCAACTGCTCCTGTCACTCTTGGTTGAATTCMGGTACTGGCTTCATCATTAC	AGACTTCCTATGGAGGGAGGAGAATCATTCTGCCCCCTGTATCCAACGCA
EMB-140592-AC	Tcm002s35458695	2	35458695	CTCCGACTTTCGAGACGGATTTAAAGGCAACGACATTGGATACAGCAACAGCAGCCATGG[A/C]AATCGAAGCTCCGAAGAATCCGCGAACAGCGAGAAGAGAATAAGAACGAGGAGCGAAGAG	CTCGTTCTTATTCTCTTCTCGCTGTTCGCGGATTCTTCGGAGCTTCGATT
EMB-140593-AG	Tcm002s35659969	2	35659969	AAGTGCATGCCAAGAAGGAAGTCCTGGCAGTTTTTCACGTAGCTCTTGCATGCACCGAAG[A/G]AGACCCTGAGGTCCGACCAAGGATGAAAACAGTTTCCGAAAATCTTGAAAGAATTGGAAC	TTTCAAGATTTTCGGAAACTGTTTTCATCCTTGGTCGGACCTCAGGGTCT
EMB-140594-TC	Tcm002s36128858	2	36128858	CCGAAATTAGACTGCCTTCCAGGAAAACCTTGAATTCCCATCATGGAATAAAAGTCTGAG[T/C]TGTTAAAATTCGAACCTCTTGGAGTCGGATTCCGAGAAGAGCTCAAGCTGTATATCTCAG	ACTGCCTTCCAGGAAAACCTTGAATTCCCATCATGGAATAAAAGTCTGAG
EMB-140598-AG	Tcm002s37332090	2	37332090	ACATAATTACATGACTNNTATGRTTTCTGATCCTATATATATAGCGGTCGGCTATTCGGC[A/G]CTCAGATATTACTTCATCTGCTCATGCCTGATTCCACCACCGGCGGCACTGGAGTCATAG	AGTGCCGCCGGTGGTGGAATCAGGCATGAGCAGATGAAGTAATATCTGAG
EMB-140599-TC	Tcm002s37588975	2	37588975	AAACAAAATAGCACATGCTCGCGAGTGTGCCAACAAGAATCGGTGTTCCCACTATGGTTA[T/C]GGTAACAGCCATCCATGAACTCCCTTTTCCCACAACCACAAAAGCTACGGCCAAAAACGC	CCGTAGCTTTTGTGGTTGTGGGAAAAGGGAGTTCATGGATGGCTGTTACC
EMB-140601-AC	Tcm002s38213488	2	38213488	AAYTTCCACTTGCTATCGAGTTCATTAGTTCATGTAGATTGTTCCCGGTGTTATCTCCCA[A/C]AATGCCGCCAAAGTTTGAGGGTTTGGTGCCGCTTGAGGAAGAGCTACCRAAGCTTCTTAG	TGCTATCGAGTTCATTAGTTCATGTAGATTGTTCCCGGTGTTATCTCCCA
EMB-140602-TC	Tcm002s38438765	2	38438765	GTACAGAAAGAAATCACAACCATGATTATTGGGACATAGAAAAACCTTCAAGAAGCCTGG[T/C]GGAAAGATAGGCTGCTAGGTGAATCAATCCTTACCAGGATTTCTTCATCAGCGCCAGATT	TGATGAAGAAATCCTGGTAAGGATTGATTCACCTAGCAGCCTATCTTTCC
EMB-140604-TC	Tcm002s38938976	2	38938976	TGTAAACATAGTCTGGATAGCTTCTCAGCATACTCTTCTTCCAACTTGTCAGACTTGGCT[T/C]GAATCATCCTCATGTAAGTCTCAGCCTCTCTCCGTGCTTCGTCTGCCTTGCTTTGAAACA	GTCTGGATAGCTTCTCAGCATACTCTTCTTCCAACTTGTCAGACTTGGCT
EMB-140605-TC	Tcm002s38981768	2	38981768	GTTTACCATATTGTCATCAACTACTAGTATTTTCTTTCCACAGAGTAGGCTCTGGAGAAC[T/C]GAAGATCCATTTGGCATGTCTTTCCCAGSCTGCCTCTTCTTCCCTATCCCCAGCACCTGA	TTGTCATCAACTACTAGTATTTTCTTTCCACAGAGTAGGCTCTGGAGAAC
EMB-140606-TG	Tcm002s39228766	2	39228766	AGGGAAGCAAACAGGGTATTGAAATCATTGGAAGCATGATCATTGTACAACACTTGGAAT[T/G]CTGGAAATTTGGAAGAAGGATCCTGAGTTCGGYRTTTATGCTGCATCGCTTSTAGTACGT	ACAGGGTATTGAAATCATTGGAAGCATGATCATTGTACAACACTTGGAAT
EMB-140607-TC	Tcm002s40516957	2	40516957	GAAGCCGTCTAGTTTTGATGCAGCTGGCTTGTCCAGAAACCATATCAACTTCCCTTTCGA[T/C]GGTTGGACTAACCGTGCAGGCAGTGAYGGGCAGTCAGGTCCGATGTTATCGATTGCCGAA	AGTTTTGATGCAGCTGGCTTGTCCAGAAACCATATCAACTTCCCTTTCGA
EMB-140610-AG	Tcm002s40796133	2	40796133	GCTGAGGGGTTGGTTCTGGCAGCGCACGAGATCCTCCTACGTCAATGGGTACTTGGTGTG[A/G]CTGTGTTATGCTTGGAGGAATTTCCCTATGTAACTGTACCCCTGGATAATAAAATTGTGA	ATTATCCAGGGGTACAGTTACATAGGGAAATTCCTCCAAGCATAACACAG
EMB-140612-AG	Tcm002s40879777	2	40879777	TTCCTTTTAGAGGAACCAAAAAGAAGGAAAGGAAAGATACATTGGTTTGGCTATACATGA[A/G]AAGAGTGCCATATACATGCTTCATGGCAGTTCTGGCGMGGAATGCCATGCTAMAAACTAC	AGGAACCAAAAAGAAGGAAAGGAAAGATACATTGGTTTGGCTATACATGA
EMB-140613-AG	Tcm002s41023456	2	41023456	TCAAAATTCCAAATCAATTGAATGAGGACCTCACTAAGTACACGAAATTCTTGGGCCCAT[A/G]AAATTAAAGAATGAACTTTTTAACCACAATCAGTCATAGCATTCTAATATTAGCCTGGCT	AAATCAATTGAATGAGGACCTCACTAAGTACACGAAATTCTTGGGCCCAT
EMB-140617-AC	Tcm002s41847374	2	41847374	AACAAGTACTGCAAAGCAATCCAGAAAAATGTAATGGGTAATGGGTTGGTTGAGTCAAGT[A/C]GGCCTGAGTCAGTTGCCACTCTCTTTCGCTTGATTTCGACAAGAGCTGCCACAGCCATGG	GCAAAGCAATCCAGAAAAATGTAATGGGTAATGGGTTGGTTGAGTCAAGT
EMB-140618-TG	Tcm002s41904303	2	41904303	GCCAACTCAATGGACAGACACCTCACGAAGTCCTTTGAAATCCCTTCCGCCTCCATGTCC[T/G]TCTTCGCCATGTTCTCCATGCTCATCACAATAGTCTTATACGACCGCCTGCTGGTCCCTG	CAGGCGGTCGTATAAGACTATTGTGATGAGCATGGAGAACATGGCGAAGA
EMB-140619-TC	Tcm002s41930162	2	41930162	AAGTCATCTAGGAAGAGAAGACGTGGGACTGGGACCTCTGTACAGAAGCAGAATTGCGGT[T/C]GTAAACGTATCAAAAGCACTGCAGAAGTTACACGGTCTGTTACTTGTGAAAGATTTTTGA	TTCACAAGTAACAGACCGTGTAACTTCTGCAGTGCTTTTGATACGTTTAC
EMB-140620-AG	Tcm002s41964231	2	41964231	TGCCTCATGTATTTCCTTGAGTATCTCTGCAGAGCTTAACTTTTCCATCTTTTCAATCTT[A/G]TCTCCAAGTTCACGCAGTACTTTAGCTCCTGCATTACCAACCCTCTGAAGCTCGCCGGCA	CTTCAGAGGGTTGGTAATGCAGGAGCTAAAGTACTGCGTGAACTTGGAGA
EMB-140621-AG	Tcm002s42171640	2	42171640	GTTTGGAGACAAGTCAAATTTCAGTTCAAAAGCAGAAAGAGAGAAACCTGTAATTTTACC[A/G]CCAAAACTTGCTCAAATAAAGGAGAGGACGGTTTTTCCTGGTGACTCAAGTGGGCAATCC	CTTGAGTCACCAGGAAAAACCGTCCTCTCCTTTATTTGAGCAAGTTTTGG
EMB-140622-AG	Tcm002s42304462	2	42304462	GAATTTGAAGGTGAAGGTGTTGGTTGAGAACTGGCTGGTGTAAGCTTTGAGGGAGGAGGT[A/G]TTGGAGTAGGAGATATAGAAGATGGTGGAGGTGAATTTGGATGTACTGTCGGTGGCGATT	GACAGTACATCCAAATTCACCTCCACCATCTTCTATATCTCCTACTCCAA
EMB-140623-AG	Tcm003s00200582	3	200582	ATTTGAAGGCAAAGACTCCGAATCGCTCTCGTGTTGGACCGATCCATTTTCTCCTCCTCC[A/G]TTTGCTTCACCTCTTCTCCTCATCTCTAAATTCTCCAAMGAACTGTCCCTTTCACCTCGC	AAAGACTCCGAATCGCTCTCGTGTTGGACCGATCCATTTTCTCCTCCTCC
EMB-140625-AC	Tcm003s00448074	3	448074	CTGCTCCTCAAACATATTGCTGCAAATCGCAACAAAGATA[A/C]AAGAAGAAAGATATATAAAAAAAGGTAGAAAATGGGTGCGGTGGAACCTAGTTTGGAAGA	TAGGTTCCACCGCACCCATTTTCTACCTTTTTTTATATATCTTTCTTCTT
EMB-140626-AC	Tcm003s00621672	3	621672	ATACAGAAAGGGCAAGTAATCAGCAGCAGATACCTTTCTTCTCTGTACCTTAGACTTTGT[A/C]ATGAAATAATGCTATATCAGTTACAGTTGGGGGGGTTTAAACATTTATACACAGCGGATG	GGCAAGTAATCAGCAGCAGATACCTTTCTTCTCTGTACCTTAGACTTTGT
EMB-140627-AG	Tcm003s00638400	3	638400	AGACTCATGGGTACAGAGTTCGTAACCAGATATGAGCGAGCTAAATGCAAAGGCAATAAA[A/G]GCTAGGAAGGCCATTGCAACTGAGGCACTAGCCATCTCAGTGAACTCGTCCTTGCCCCAA	GTACAGAGTTCGTAACCAGATATGAGCGAGCTAAATGCAAAGGCAATAAA
EMB-140629-AG	Tcm003s00897484	3	897484	ATCTCCAAATTTGTTCAGAGATCTGACGATTTACGCAGACTAAGAGAGAAAAGGATTTTC[A/G]GCAGAAGAAGAGTTTTGGGGAATCCGTCAAAGAGTTGGTAGAGAACAGCGGGTTGCGCCT	CGCTGTTCTCTACCAACTCTTTGACGGATTCCCCAAAACTCTTCTTCTGC
EMB-140630-AC	Tcm003s01336581	3	1336581	TCTCTGCCCTCTTGTTTCTTGGATTGTTCTGCACTTGAGCATCATTCTTCACCTGTGGAG[A/C]AACAGACTCAACCACCAATTTGTGGCTGACTTCTTCAAAAGCCTCAGCTTTGTTATGTGA	CTTGTTTCTTGGATTGTTCTGCACTTGAGCATCATTCTTCACCTGTGGAG
EMB-140631-TC	Tcm003s01667705	3	1667705	TGATGCTTCCATTAAGGAATCTATTAGTGATAACTTCCAGGGCTTGAACTTAAATTTGCC[T/C]CCTGAAAGCAGTGGCCTCAGAGACTCTGAGATTGTAGATATGAATGTTGATCTCGTTACA	TCAACATTCATATCTACAATCTCAGAGTCTCTGAGGCCACTGCTTTCAGG
EMB-140632-AG	Tcm003s01897123	3	1897123	ACACTTGAAAATGAATGGAATGTAGGGGTGTTGATGCAGTCTAATACTTTCAGCAGCAAG[A/G]AACAAGCATGTTGACAAAACCAAGAGGTTTCAGTCTTCCCAGCACTTCAACAAAATCAGG	ATGAATGGAATGTAGGGGTGTTGATGCAGTCTAATACTTTCAGCAGCAAG
EMB-140634-AC	Tcm003s02310962	3	2310962	TCAATCACAAAATTCCCATCTTCATTTACCATAGCAACTTCATCACCATCACTCGTTACC[A/C]TATTACATAGCTCTGCAGCAAAAGGATTCAATACCGGAACTCTGCAAAGCAGCTGCTCTT	AATTCCCATCTTCATTTACCATAGCAACTTCATCACCATCACTCGTTACC
EMB-140635-TG	Tcm003s03263902	3	3263902	TATCCRCATGCGTGTGTAAGTTTGGTGGCAATTCATTCATGATTGAGCCCTTAATTTTTC[T/G]GAGGCATCTGCTTATCTCATCTTCTTTCAATCCAGTGTTAACATAACCGATTTTATCACC	TCGGTTATGTTAACACTGGATTGAAAGAAGATGAGATAAGCAGATGCCTC
EMB-140636-AG	Tcm003s03854425	3	3854425	CGCACCCCTTCCGTACGGGACACGGTGGTGCCACAGTGGATGATTCCCTTGTAATTACCC[A/G]TCCTGTCCAATTGCAACCTGGTTTTGATTACATCGATCGGCTGCAAACAGCAGGCTTCAA	CTGTTTGCAGCCGATCGATGTAATCAAAACCAGGTTGCAATTGGACAGGA
EMB-140639-AC	Tcm003s05546057	3	5546057	GGAATGTGGCATTAGAATGTATATGACCCAAAAGTGAAGGCATACAAGGTAGACCAGAGA[A/C]CAAAGTTTTGCTGTTGCATTTCTTCTTAAAAATATTGCACCAGCCACAAAAATAGCATCC	ATTAGAATGTATATGACCCAAAAGTGAAGGCATACAAGGTAGACCAGAGA
EMB-140640-TC	Tcm003s05805783	3	5805783	GTGGATGGGATGTRGTGGATAAGAAGAAAACCGTGGAGTTAGAACAATAGCCACTCGTTG[T/C]TGCTGTCAGCTTCCATGTTCTTGTTAATGGGCAAACCATCGCTGTGCTAGACTTCAAWTG	CTAGCACAGCGATGGTTTGCCCATTAACAAGAACATGGAAGCTGACAGCA
EMB-140641-TC	Tcm003s06235738	3	6235738	ATGTAGTACTCACATGCATTAACATGGTCTAGAAAGGTAATATTCTGCTCACCTTGGGTA[T/C]TCTGATCTTGTGGCAACAAAGAATTCAAAGTGTAAATCCTAATCTTCCTTGCAATTCCTC	CACATGCATTAACATGGTCTAGAAAGGTAATATTCTGCTCACCTTGGGTA
EMB-140642-TC	Tcm003s07295717	3	7295717	CCGATAGAGAATGCCCTTCAACACTCCTATTGAGATGTCCCAGGACTGGTAGCCCAACTT[T/C]ACAGTAATCATCTTCACTACAGCTGGTATCACTATCAGATGATGCCATTGAATAGGAATC	CAATGGCATCATCTGATAGTGATACCAGCTGTAGTGAAGATGATTACTGT
EMB-140643-AG	Tcm003s07402719	3	7402719	ACCAGCCGTCAACTAGGGGTGGAGGTCATTGGACTGTGTCACTACTATAGATATGTAAGA[A/G]GTCTTTTGTCGACATTTATTTTTGCTGGTAATTATATAGAACTCAATTCTTTTAGTGTCA	AACTAGGGGTGGAGGTCATTGGACTGTGTCACTACTATAGATATGTAAGA
EMB-140644-AG	Tcm003s07480557	3	7480557	CATAGCTCCAACCCCTTCAATCCTATCCTTGAATTCCCTCTCAGAAATAGTCACATCCTT[A/G]AGCCTCTTAACAGCCACTGCATTTCCTCCTTCCAACACTGCTTTATACGCTGTTCCAAAC	ACCCCTTCAATCCTATCCTTGAATTCCCTCTCAGAAATAGTCACATCCTT
EMB-140645-AG	Tcm003s11148759	3	11148759	AAGCATTSAAACAGTCATCATGTTCATCGCCAGCAGAATTGCAGTTACTTGACCACAGAG[A/G]CTTACTAGAGCGTGCCTGCACCAACTGCCCATCCCTTAGAGGTGGAGGAAAAGAAAATCC	ACAGTCATCATGTTCATCGCCAGCAGAATTGCAGTTACTTGACCACAGAG
EMB-140646-TC	Tcm003s12610713	3	12610713	TCCCCTTGAGCAGTCTTAGATGTCGGAGACTTAAAATTTTCTGCATCCATGGAAGGTTTA[T/C]GGGAATCTTTCACCTGGACTGTTTTTCCAAAAAGCTTAATACTAGTGAAAGGCACAACCA	CAGTCTTAGATGTCGGAGACTTAAAATTTTCTGCATCCATGGAAGGTTTA
EMB-140648-TG	Tcm003s14102130	3	14102130	TGAAAGTCAAGAAAAAGAAGCAATTTCTGCAACAGCAGCTCGCGAGTTCCAAAAGGAGGT[T/G]TGCCACTACTAATCCAATCCTTCTCAAGAAGGCCAGCTTTGGCGTTAGTCAGCATCTCGT	GAAAAAGAAGCAATTTCTGCAACAGCAGCTCGCGAGTTCCAAAAGGAGGT
EMB-140650-TC	Tcm003s16353329	3	16353329	AGGCCGTAAGGCTGGGACCATGGCAGGTCCAGGGACTGGAGGTTGTTGCCTGGGAGGGGG[T/C]GGGGGTGGCGGAACCATTTTAGGAGCCTCTTTTGTGGCTGGATGGTTATTGGCATCAGCT	AATAACCATCCAGCCACAAAAGAGGCTCCTAAAATGGTTCCGCCACCCCC
EMB-140651-TC	Tcm003s17041086	3	17041086	AATGCTAGAAACTTTGTCACAATTTTTGCCCTCTACGCTAGTACAATTGTATTGATCCCC[T/C]AAATGTTCCTTCTCAGGAGATGAACTCCATGCATCTTTGAAGCAATCATCACACTCCTCA	ACTTTGTCACAATTTTTGCCCTCTACGCTAGTACAATTGTATTGATCCCC
EMB-140653-TC	Tcm003s18149271	3	18149271	TCTGAAATGAGATCCCCTCGCCATGTGAAATCACTGCCATCTGGAAAGAAATCCCCTCAC[T/C]ATTTGTAATCTCCACAGAGATAATGAGCCTGGTACAGGTTTCCCTCCAGCGTCTCACCGT	GCTGGAGGGAAACCTGTACCAGGCTCATTATCTCTGTGGAGATTACAAAT
EMB-140654-TC	Tcm003s19170022	3	19170022	AAAGTAATCGAACATCTCCATGGACGACCCAAACTCCTTTGGGCCCAGGTGGGCTGGACA[T/C]GACTCGGACGACCTTGACTCTTTCTCCATCCTTTCTTCCTCCACGGACTTCTCCACCTTC	AAGTCCGTGGAGGAAGAAAGGATGGAGAAAGAGTCAAGGTCGTCCGAGTC
EMB-140655-AG	Tcm003s19567527	3	19567527	TATGTACCAAAGAAAGAAAAAGTCCACTCTCTACTTTTCAATAGTCCATGTCGATATGTT[A/G]CTAGATGGTCAACCAATTTGTATATTTGAACATGAGAAATCATTTATTAAAGGGATGGAC	AGAAAGAAAAAGTCCACTCTCTACTTTTCAATAGTCCATGTCGATATGTT
EMB-140656-TG	Tcm003s19886705	3	19886705	TTTCCTCTCCAATGTGGCAAGTCAAAAGAGAGATTATTGGATGGGGTTCACCATTTTCTA[T/G]ATCTGTTGGAGATAAATTTGGAACACTTTCATAAATTGAACTTGAAGGGGCTTGCATGTT	AATGTGGCAAGTCAAAAGAGAGATTATTGGATGGGGTTCACCATTTTCTA
EMB-140657-AC	Tcm003s19954683	3	19954683	ATGGTGGTTGAGAAGCTGAATTATGGAGGCTTTGGCTATGAGGAGGAAAGAGAGGGTGAA[A/C]GGGAGCGCAAAGATGGAGGAAGAGATGGTTTGGGAAATCTTGAAACTGAGAACTGTGAAG	AGAAGCTGAATTATGGAGGCTTTGGCTATGAGGAGGAAAGAGAGGGTGAA
EMB-140658-AG	Tcm003s20294066	3	20294066	TAAAGGAACACCATTAAGAACCATAGTTCGGCTTTGAAGGTATCCATTTTTTGGAGTTAA[A/G]TGATACTCCTCTCTGAGTAGAGGTTCATCTGAAGCTTTAACTCCAACCCAAGAAAATGTT	TGGGTTGGAGTTAAAGCTTCAGATGAACCTCTACTCAGAGAGGAGTATCA
EMB-140659-TC	Tcm003s21177082	3	21177082	CAAGGAAACTCCCCTATCAACGTCATCTACTCTTCTAGCCAGAAGCTTTACCCTCTACTA[T/C]GAGTGTTATTACTTTGAGAAATTTACTACAATGTACCGCAACCAAAAGTTCTGCGATCAT	CCCCTATCAACGTCATCTACTCTTCTAGCCAGAAGCTTTACCCTCTACTA
EMB-140660-AC	Tcm003s21179522	3	21179522	CTCTTCACCCCCTTCCTCAAYATCAAAAAACCCATCATCCTCACTCAACTCACCAACTCT[A/C]TTCTCCCCTTCATCCTTCACTTCCTCGTCAATCCTTAAACCCTCCCTAAACCTCTCGTCC	TTTAGGGAGGGTTTAAGGATTGACGAGGAAGTGAAGGATGAAGGGGAGAA
EMB-140661-TG	Tcm003s21223105	3	21223105	TGATGAGATGGAGAAACAACTGATACAGCAGATTGTGGAGAAAACCAAGAAAGGATCTCC[T/G]GTACTGCTAAACGCACAGAGGATACTGTTTTCTATGTATGAAATATAACATTGAGATTAA	TGTTATATTTCATACATAGAAAACAGTATCCTCTGTGCGTTTAGCAGTAC
EMB-140665-AC	Tcm003s22625560	3	22625560	GCAAATAACTGATGCACAGCCAATGGCAAGTTCTAGGAAAATGTCTCTGACATCATCGTC[A/C]AGAGCATAAGTTAGTGACTTCCCATCAACAATTAAAGCCAATGCCTCAGAATTTTCACTT	GATGCACAGCCAATGGCAAGTTCTAGGAAAATGTCTCTGACATCATCGTC
EMB-140666-AG	Tcm003s22638658	3	22638658	GCATGTTAATAGCATCACCAACCTTCTAAATCCCCTCCATCCACTTTTCCTCCCTAACCA[A/G]GCCCATGCTTCCCTGCTTTCAGTTAAATGAATCATTTYATCAAATGCAAGCCTCAATGGA	AGCATCACCAACCTTCTAAATCCCCTCCATCCACTTTTCCTCCCTAACCA
EMB-140669-AG	Tcm003s23104292	3	23104292	CTCTGATACAATATCTTCTCTCTCCCTAAATTTGGCCTGCCAACTTCGAGGAATCCTCCT[A/G]TACTGCTTAAGAGAACTTTCATCAAGTGAATCACCCGAAACTGCATCATCTTCTTCAATA	ATATCTTCTCTCTCCCTAAATTTGGCCTGCCAACTTCGAGGAATCCTCCT
EMB-140670-AG	Tcm003s23595736	3	23595736	AACTTTCTCGGCGGCGTCGAAGCGGACGCTAGTTTTGTTGGAGTCGTCGTTGATTAAATC[A/G]GAGATGTTGGACAAACGGTTGTCGAAGCTCGAGAAAATCAAGAGCATGTCTTCACGAACC	GACATGCTCTTGATTTTCTCGAGCTTCGACAACCGTTTGTCCAACATCTC
EMB-140671-TC	Tcm003s23710070	3	23710070	GAGTTCAAGGTTAAAGTGAGGGCTAGAGAGAGCAAGTTAGAGAAGAGAATGGGTTTTGGG[T/C]TAGGATTCTTTGAGATTTGCAGTTGAKMMAATGTTGCAGAGGGTGTTGGTTGTTTGGAAG	TTAAAGTGAGGGCTAGAGAGAGCAAGTTAGAGAAGAGAATGGGTTTTGGG
EMB-140672-AC	Tcm003s23758437	3	23758437	TAAAACCTCCAAAAATTTCCTTCTTATCAGTGGCATTAATACCAGCACTTGTGCTGTGGG[A/C]GCTTTTCGTATCCCATTCCAACTTCAAATTTCTAAGGGTTGAGGAGACATTCCTGCATGA	AAAAATTTCCTTCTTATCAGTGGCATTAATACCAGCACTTGTGCTGTGGG
EMB-140674-TG	Tcm003s24615758	3	24615758	CACAAGATTGGTTATTTGTCACACTCAGATTACAGGAGCTCCAGATATTAATACAAGAAA[T/G]AGAGGGTGAGAATGAACCTCTAATCAAATGGGTCAATTCTTGGGTCATGTTCGCTTGCCA	GTTATTTGTCACACTCAGATTACAGGAGCTCCAGATATTAATACAAGAAA
EMB-140675-AG	Tcm003s24634714	3	24634714	CGACTTCCATACCTACTGTTCTTTTCTCCAAAGAGAAATGTGGATGCAATCCCCTCTACA[A/G]CATTTGGCAGAACCTTCTCTAAACATTGGGAGACCCCTAAAGATCCACTGCTGTTTCAAC	ACCTACTGTTCTTTTCTCCAAAGAGAAATGTGGATGCAATCCCCTCTACA
EMB-140677-AC	Tcm003s24995545	3	24995545	TCCCATCCRCAGACACCCACTCAAACTCATCACAACAAGAAGCAGCAGCGGAAGCAGGTG[A/C]GGCAGCAAAGGGAGGCCAGTTACTTGGCAACCCGGAATTGGCACTGATAGGCACACCAGT	AGACACCCACTCAAACTCATCACAACAAGAAGCAGCAGCGGAAGCAGGTG
EMB-140678-TC	Tcm003s25934013	3	25934013	GGAGCTATGGAAAATAGGAGAGAGTTCAGAAACCCTAAAAAGATTCACAGAGCAAAAACG[T/C]TGAGATCTTTCGATTGTTGATGTACCACTCTCTTTACATTCAAACCACAAACCCTACAGC	AAAATAGGAGAGAGTTCAGAAACCCTAAAAAGATTCACAGAGCAAAAACG
EMB-140680-AC	Tcm003s26251986	3	26251986	CGCTGCTACTTGAGGCAATAACTTGAGCTTCCTCAGCTTTTAGTGTCAAGATCTTCTCCA[A/C]CCCTACAATTATTTCATTGAGTTGCCTTGAAGCAAAATGAAATGCATCATCAGATTCAGC	TGAGGCAATAACTTGAGCTTCCTCAGCTTTTAGTGTCAAGATCTTCTCCA
EMB-140681-TC	Tcm003s26483785	3	26483785	AGCTCGACAGATAATGGTGAGCTCTTCATTTGCCAGTGTTAACTGGTCTAGAGCAGTCAA[T/C]ACTTCAGGCGGATGATACCTTATTGTCTTTTTGGTACTATTTACCTTAACCCAGTTTGAA	ATAATGGTGAGCTCTTCATTTGCCAGTGTTAACTGGTCTAGAGCAGTCAA
EMB-140683-TC	Tcm003s26926629	3	26926629	CTCTTTCGACTGGTGATCTCCTTCTAAAGAGAGGTCTATACAAACCATTGGAGGAGCCCA[T/C]ATATTGCCTGTTAATGCGGTTGTCAGGTCTTGCAACACCAGTAGCTTCTGAAGATGCTTG	CAGAAGCTACTGGTGTTGCAAGACCTGACAACCGCATTAACAGGCAATAT
EMB-140684-TC	Tcm003s26987442	3	26987442	TGGTGACACTTGACTTCTTGGAGGAATTGTTTGGGGGTTTCTTAGTGGTGTTATCATCAT[T/C]CCAAGGGGCTTTGATGGGAGTTGAGGGTGCTAGAGTTTTGCTTGGCTSCTCATCAGAACC	TGACTTCTTGGAGGAATTGTTTGGGGGTTTCTTAGTGGTGTTATCATCAT
EMB-140685-TC	Tcm003s27481463	3	27481463	AGCTTGACCGACTTCTAAATGTTTTCTTACTTGAGCTGCGCTCATATTTGTGGCCTCAGC[T/C]AATTCATCTTCAGTTGGATCTCTACCCAAATCCTTTTGCAAGTTCTCTTTTGCCTGAAGC	ACTTCTAAATGTTTTCTTACTTGAGCTGCGCTCATATTTGTGGCCTCAGC
EMB-140686-TC	Tcm003s27587198	3	27587198	TGGAATGTTGATGGATTTCTGTGATCCAAGTTTAGTCCCTCTTGGGCCAGCATGAGTAAT[T/C]GAGACAACAATCTCTGAACTACTAGTTCCCTTGATGACTCCCCAAATCTTTCCATCATCA	ATGGATTTCTGTGATCCAAGTTTAGTCCCTCTTGGGCCAGCATGAGTAAT
EMB-140688-AG	Tcm003s28077498	3	28077498	CCTACATGGTGGTTTGTTGTCATCCTYTTGTCGAATATTGCTCTTATATTATTCGCTTGT[A/G]AGCACTATAATGAGTCACTTCAATTGCCTTGGTGGGGTGTATTGCTAGCTTGTGCCATTG	AGCTAGCAATACACCCCACCAAGGCAATTGAAGTGACTCATTATAGTGCT
EMB-140690-AC	Tcm003s28245930	3	28245930	AGGGACAAGATGATAAACATTAACACCAAAAGTACCTCGATTGTACTGCTGTATCTATGT[A/C]TGTATAAGTAAATACATATATTGGCAGTTGATCAGTCCATGAGAAAGTAACAAGCAAAAA	TGATAAACATTAACACCAAAAGTACCTCGATTGTACTGCTGTATCTATGT
EMB-140691-AG	Tcm003s28536656	3	28536656	GATACTGAATTATTGAAGGTTGAAAGGAAGGCTATGGTAAGGACTAAGAAGTGGAAATAG[A/G]AGGAGATACAAAATGAAGAAATAAGGAAAGCTTTTGATGCTAGAAGGTTTTTCAACTCAA	TATTGAAGGTTGAAAGGAAGGCTATGGTAAGGACTAAGAAGTGGAAATAG
EMB-140693-TG	Tcm003s28634647	3	28634647	TACTTCTCATTTTGMCATCATCAACACAGCCGGCAGAAACTTTCATTGGGCCATTAGAAG[T/G]TTTCATTTGCAAGCGTATTCTTCTTGGAGCAGTGCCCTGATTTACGAAGTTGTCTGAATT	ACTTCGTAAATCAGGGCACTGCTCCAAGAAGAATACGCTTGCAAATGAAA
EMB-140695-TC	Tcm003s29165925	3	29165925	GGAGCGATGTTGTGCGGGTAATTAGTTTTCAGAGCAACCTTGTGGTTATTGCATGATAAT[T/C]TGACTTTCCATGAGATGCCATCATATCTCCAAATTCTTAACAAGTGGGATCGGTTTGATT	TGTGCGGGTAATTAGTTTTCAGAGCAACCTTGTGGTTATTGCATGATAAT
EMB-140697-TG	Tcm003s29791399	3	29791399	GGCTATCTTACCAGACAGTATTGCACCGGTTCCGTGGAATATTCCTTTCGCTGCTGCAAG[T/G]ATTCTATCTCCATGCTCCAGTAGCTTCCCAGAGTACCACTCCAGGAAGAACTGTCCATAC	TTCTTCCTGGAGTGGTACTCTGGGAAGCTACTGGAGCATGGAGATAGAAT
EMB-140698-TG	Tcm003s30259960	3	30259960	TTTTTATTGTCCTGCAAGAATCTGGCACGGGAACAGGAGATTCTACAGTATAAACATGGT[T/G]TTGAGGACCACTTAAACATGGGACTTGGGTGACAGAGGGCCCAAGCGAAGCTGAACAATT	CCTGCAAGAATCTGGCACGGGAACAGGAGATTCTACAGTATAAACATGGT
EMB-140700-AG	Tcm003s30660381	3	30660381	GGTTTCACTGTTTTACAAGAAATGGCATCGTCGATTGCCTTAAGAAAAGTACCAGTCTCG[A/G]CTCTGTTTTCAAAGCTGGTGAATTTTTCCCCAGTACGTACCGTTTCAGCGGCTACTCCCT	TTTTACAAGAAATGGCATCGTCGATTGCCTTAAGAAAAGTACCAGTCTCG
EMB-140705-AG	Tcm003s31610333	3	31610333	TACTGGAAGAACTGTTAAGCCAAGACAAGCAAGAAAGATGGCAACTGTGCCTGTTGACCA[A/G]CTGAAGTAGTATGTGGTGATGACACTAGATTCTGAAAGTAAAATTTCCATAGCATACTTG	ACTGTTAAGCCAAGACAAGCAAGAAAGATGGCAACTGTGCCTGTTGACCA
EMB-140706-AG	Tcm003s31829591	3	31829591	AACCGAAGGAAGAGAGTTGTATGATCTATGGAAGGTCTTGAGCTCCACCTTGAAGAAGTC[A/G]CCGAGAAAGAGAACGGTGAAGGGGTTGGAAATGGATGCTGAGTCTGAGAATTGGCTGCTG	AGAGAGTTGTATGATCTATGGAAGGTCTTGAGCTCCACCTTGAAGAAGTC
EMB-140707-TC	Tcm003s31887647	3	31887647	ATGGGATACCAATAGGCTGAATAAGAAGACAGTGGTAAACCAGAAAGCAAGAACCCTATA[T/C]CACTCTATTTGTGCACGACAGAATTGTAGATTTCATCTCTTCTTTATCCAATGATGCTAG	AATAGGCTGAATAAGAAGACAGTGGTAAACCAGAAAGCAAGAACCCTATA
EMB-140708-TC	Tcm003s31966655	3	31966655	GTGGACTGAGTCAAGATGTGAATCGGGGTTCGAGGAGAGAGCTACTTTAGAATTTTCGTC[T/C]TGGAGAGTGGCGGACACGTGGGGGATGTTGAGCTTGGAAGCGGCAGCTTGAGCCGACTTG	TCAAGATGTGAATCGGGGTTCGAGGAGAGAGCTACTTTAGAATTTTCGTC
EMB-140710-TC	Tcm003s32311655	3	32311655	TTTCAAAAGATTTTTATACACATGGTGATCACGGCTCACATTCAGAAGGTCCTTGGATGC[T/C]GCCTCTTTCATTGAATTAACCACGTCATCTTGAGCCTGAAGGACCTTAATCCTAGATGCA	TTTTTATACACATGGTGATCACGGCTCACATTCAGAAGGTCCTTGGATGC
EMB-140711-AG	Tcm003s32347284	3	32347284	CTAAAAGTGAGTACTGAACTTGTTGACAATCTTCAATGTGGTCTCTAGGGTAAAAGAGAG[A/G]ACTTTGAGATGCGGGTGAGAAGGCCAAGCTCACCCCAGTCCCACCATGCTGTTGCAACCC	GTACTGAACTTGTTGACAATCTTCAATGTGGTCTCTAGGGTAAAAGAGAG
EMB-140712-AG	Tcm003s32433415	3	32433415	CCTAGTAATATATATAGTGGCGAAAAGCCGTCGTTCAGCTTAAGTCCTTGCTCGGACCAG[A/G]GGCGAGGTCGGTAAGGGAGAGTGAGGAGACATGATGCCTGGTGACGTGATGAAATCATCC	TATATAGTGGCGAAAAGCCGTCGTTCAGCTTAAGTCCTTGCTCGGACCAG
EMB-140713-TC	Tcm003s32590084	3	32590084	AATAGGCCCAAGTGTTGCACCCCCATGAACCCTCTTATCCTGAACCAGGCCACTGTGGAG[T/C]GCACAGAGTCCTGTCTTGCCCCTTGCAAAGGAGTTACAAGGACCAGAAAGTTGATTGCCA	CTTTCTGGTCCTTGTAACTCCTTTGCAAGGGGCAAGACAGGACTCTGTGC
EMB-140716-AG	Tcm003s33101429	3	33101429	AAGGCATGACTCAATTCTTCAATCAGATATGGATGATGCAGTAGATCGACTAACTGTGGG[A/G]CCTAAGCGTGTTGGTATAGAGTTGGGTCATCAGGGACAGTGTCGTAGAGCAACTACTGAA	TCAATTCTTCAATCAGATATGGATGATGCAGTAGATCGACTAACTGTGGG
EMB-140717-TC	Tcm003s33209380	3	33209380	CTTCCACTAGCAACAACATTGCCTCCATCAGTTGCAGGGTCAAAAGTCACAATTAATTGC[T/C]GTTTTGATGAATCTAATTGCAGTTCTCCTCTGTTTGGTGAGGTGTTAGGCCCAGGTGGTG	CAACAACATTGCCTCCATCAGTTGCAGGGTCAAAAGTCACAATTAATTGC
EMB-140720-AC	Tcm003s33764971	3	33764971	GAAAATATACTTGTACTTTAGGGGGCACAAGTGAGAGATTGAATTAAAGCTGAGGGTCCT[A/C]CTTGGATTTTTTGGTGAAGCCGCTTCTCATGGTAGTTTTAGTATATATATTTTTRCACAT	TTGTACTTTAGGGGGCACAAGTGAGAGATTGAATTAAAGCTGAGGGTCCT
EMB-140721-TC	Tcm003s33768766	3	33768766	TATGGTTATGGGGTCGAACCACTTTTCTCCCTGTGGGCTGCTTCAATTTTGGCTTATTCT[T/C]ATATTAGCTGCAGAATTAATTGTTCAAAGGATTATGGTTGGGTTATGCCAGATATGATGT	GGGTCGAACCACTTTTCTCCCTGTGGGCTGCTTCAATTTTGGCTTATTCT
EMB-140722-AC	Tcm003s33849253	3	33849253	GAGAAGCATGCCGGAATGCTCAAAATCATTCAAGTGTGATGGATTCAAGACTCCATTGAC[A/C]AAAAACTTGAGGTGGGTCGAATACAAAAGCTCGATGCACAAATCAATAAAAGCACCAATG	CCGGAATGCTCAAAATCATTCAAGTGTGATGGATTCAAGACTCCATTGAC
EMB-140724-AG	Tcm003s34079722	3	34079722	AGAGGAGACACAGCATATGCACTCATAAAGGACGGCATTTCCTATATTACTTGACGAATC[A/G]CACTTCCTGAATAAGTCTCCCACTACAGTGTACATGTTTTCACTCGCTTGCTTGTCACCA	CAGCATATGCACTCATAAAGGACGGCATTTCCTATATTACTTGACGAATC
EMB-140725-TC	Tcm004s00110232	4	110232	TGAGGTGMGTGAGCTTTTCCATTGAATTGGTGATGAGTGATGGCGGAAGCAACAAGGCTA[T/C]CTATCTTTCTATCACTACGCAAAACCAAAACACAAAGGAAAGGAAACGAGAAATAAATTA	GAGCTTTTCCATTGAATTGGTGATGAGTGATGGCGGAAGCAACAAGGCTA
EMB-140726-AG	Tcm004s00117769	4	117769	GGAAGGGTGAAATTGCTAATAAGAAAAAGTACATAGAAGACAACAAAGTCATAGAACATT[A/G]GCAGAATACTGGTTTCACTCACATACAGCTCAAATAGTAAAGTTCTCGGTGGAACTCCCG	ACCGAGAACTTTACTATTTGAGCTGTATGTGAGTGAAACCAGTATTCTGC
EMB-140727-TC	Tcm004s00134225	4	134225	ACGATRGGATTGACGACCTTGATCTTCTCAAAAGCCATTGCTTTTAGTGTTAAGCCTAAC[T/C]GATTTCTGCTCAAATGTATGTGGTTTTAGATGAAAAATCAAAACTGGGCAGCCTTGTTAG	TGACGACCTTGATCTTCTCAAAAGCCATTGCTTTTAGTGTTAAGCCTAAC
EMB-140728-TC	Tcm004s00196223	4	196223	GACAACAACAATGCTTGTATTGTGCTTACAATGACTTGAGGGCTTAAAGTAGCATCAACC[T/C]TGAATATCCCTTCAGCATCATCTATGTGAAGTAAGTCTAGTTGAGATTGCAGAAGCGTGA	ATGCTTGTATTGTGCTTACAATGACTTGAGGGCTTAAAGTAGCATCAACC
EMB-140729-TG	Tcm004s00311794	4	311794	GCTRTAAGGAGTTGAAGCAAGGGTTTTGATGATGGAATTTGGGTCTTAGGAAACTGTAAA[T/G]AAACTACATGGCAAAGCAGGAGAAGAAGGGAAGAAAATGATGGTGTAACCACTGTYCTGG	GGTTACACCATCATTTTCTTCCCTTCTTCTCCTGCTTTGCCATGTAGTTT
EMB-140732-AC	Tcm004s00583057	4	583057	GCAACCCCAAAACTACCAAAAGAAGTTCTAGCCAGCTATCTTATAACTTGGATTGACCAG[A/C]TTATCCAGGCCAGATACCACYTGAATTGACTCTATAACATCACCAACCTTAAGATCTGCC	AACTACCAAAAGAAGTTCTAGCCAGCTATCTTATAACTTGGATTGACCAG
EMB-140733-AG	Tcm004s00615809	4	615809	ATTGTCATCAATTAGGATCTATCACTCGTTTCATAAGACAGAAGATTTGCTTAGGACCTT[A/G]AAAAGAACTCATGTGCTTCCTGGTAGCGATCTAATACAACATTGTAGAGGGGATGGATGG	CCTCTACAATGTTGTATTAGATCGCTACCAGGAAGCACATGAGTTCTTTT
EMB-140735-TG	Tcm004s01006787	4	1006787	CAAATACTCTATCGTAGATAAACCTGCAGGACTAGACCATGGTACTTGAACAATGACCAT[T/G]TGTCCTTCATACTCAAAACCAATATCTTTTCCATCAATCTTGCAAGCTCTTGGTTTGTCT	AGAGCTTGCAAGATTGATGGAAAAGATATTGGTTTTGAGTATGAAGGACA
EMB-140737-AG	Tcm004s01385488	4	1385488	GAAGCGCGGAAAAGCATAGAATTCCCTGTCAGGAAACGTGTTGAGTTTGGTTCTGCCTTC[A/G]TTGGTAAGCACCAGGCGTTTGATTCTACCTGCTTTGTAATGGTTTGCTTCCTCGTTTTCA	AAAGCATAGAATTCCCTGTCAGGAAACGTGTTGAGTTTGGTTCTGCCTTC
EMB-140738-AC	Tcm004s01775185	4	1775185	GTTGTCTTGATGGTAGTATCACCAATTGGAGGCTTGAGGCAAATCATCATTCAAGCCAAG[A/C]ACTATGAATTTTACTCTTAATTGTTGTCTTCCCACAGTAGAAGGAAAGTGGGGTGCCACA	TGGTAGTATCACCAATTGGAGGCTTGAGGCAAATCATCATTCAAGCCAAG
EMB-140740-TC	Tcm004s02243097	4	2243097	TGACATGGCAAGATGTGGTTAATAGGGAAGGTCTCCATCTGGCATTTCCCAGTTATCTTC[T/C]TCATCATCATCCCTCTTCTTTGAAGATACTTCCTGCTTGTTCGGTAGTGAGGATCTTGCT	AGATGTGGTTAATAGGGAAGGTCTCCATCTGGCATTTCCCAGTTATCTTC
EMB-140741-AG	Tcm004s02636092	4	2636092	TAGAATGGAATTGCCATAGCCATTGGAATAGGAATAAACTGCGAAACTTTCTTGGGAGTC[A/G]CATCCCTTAAGAGGTTTACGACCAAGGCACCCACAAAGAATCCACAACATAAAGCTAGAC	TTGCCATAGCCATTGGAATAGGAATAAACTGCGAAACTTTCTTGGGAGTC
EMB-140742-AC	Tcm004s02745263	4	2745263	CTTCCCCATTTCCTCCACCGTGGCACAACTCTTCGCCGRAGCTTTCTTGGGCGCCTCCGC[A/C]GATGACAAAACGCCGTCTCTTTGAAACAACTGGTGCTCCAGCTTGCCTGGCAAATCCACC	CCAGGCAAGCTGGAGCACCAGTTGTTTCAAAGAGACGGCGTTTTGTCATC
EMB-140743-TC	Tcm004s02747866	4	2747866	CAAAATGAACGAATCTGATTTTCATCAGTTGTTCCAAAGCCTGAGAGGTGGACACCATAT[T/C]GTTCCAACCTGTGAATGTCACGCGGAATGGGAGATTGCCAGATGCCCTCCCACCAAGCTG	GAATCTGATTTTCATCAGTTGTTCCAAAGCCTGAGAGGTGGACACCATAT
EMB-140745-TC	Tcm004s16253883	4	16253883	GTCAGGTGATCTTTTGTACAACAGAAGAGGAACAGGGTATCAAATGAAATACTCAGCAAA[T/C]CTTTTAACACATAAAACTGAAGAAAAAAAAACTGTTGAGCATCTTCAGGAACAGGAACAG	CTTTTGTACAACAGAAGAGGAACAGGGTATCAAATGAAATACTCAGCAAA
EMB-140746-TC	Tcm004s16507100	4	16507100	AAATCATGGATTTTTGCTGCCCTTTTCGGTTGGATGATATTGTGTTCCTCTATTGGTTCA[T/C]TTGTACTTTCAGGAACATGCCCTTCAACATTCAGATATGACTTAGTTGACTCTTCTATAA	TTTTTGCTGCCCTTTTCGGTTGGATGATATTGTGTTCCTCTATTGGTTCA
EMB-140748-TC	Tcm004s18185388	4	18185388	TGTTGTGAGAATGGGGAAGCCTAGGAGTCATACTCAAATGGAAGGGTCTGGTCGATTGGC[T/C]TATTGAGTATGGCGGAGGGTTAAGAGAATTAGGCAAGAGGTTCTGTGCACCTGAGCTAAG	GTGCACAGAACCTCTTGCCTAATTCTCTTAACCCTCCGCCATACTCAATA
EMB-140749-AC	Tcm004s18647135	4	18647135	TTCCCCACTGTCATCTTCCAATGCATTGCTTTTAAAGGGGGTCTCTTCATCGATGTCTAT[A/C]TCAATGCCAGCCCCGGGATTAGGCTTAAGCCCTTCCTCGCCACTTTCCTGCAATTGTAGT	TCATCTTCCAATGCATTGCTTTTAAAGGGGGTCTCTTCATCGATGTCTAT
EMB-140752-AG	Tcm004s21126509	4	21126509	AATATATTATTTGCTGACAGATTTCGTGCTAAATAAGTGCTTAGCCCTCACCGGATTGTC[A/G]TAAACTTATGCTGAAACCTATAGCTCCCAAGATGATGGCACCAATTCTCTATATAATCGA	TTGCTGACAGATTTCGTGCTAAATAAGTGCTTAGCCCTCACCGGATTGTC
EMB-140754-TG	Tcm004s23571995	4	23571995	GAGGACACCACGAAACTACCAGCCCTTTCTCTGATGTTTCTTCTATGAAGTTGCTAGGAA[T/G]CTTACTCTGTTCTGCTTCTCTAACTACCCACAAGAAGTATCTGTTGCTCCTTTTCAGCCC	CGAAACTACCAGCCCTTTCTCTGATGTTTCTTCTATGAAGTTGCTAGGAA
EMB-140755-TC	Tcm004s24153457	4	24153457	TAGCATATTTACATTCCTATAGTTTCACAAGAGGTTTTACGTTGTTCTCTTCTCATCCGT[T/C]GGCACCAAAAGAGTTGGCATGAATGAACAGGTGATACTCGATWGTATGTGTTCGTCTAGC	ACATTCCTATAGTTTCACAAGAGGTTTTACGTTGTTCTCTTCTCATCCGT
EMB-140756-TC	Tcm004s24268122	4	24268122	TTTCCACCCACATTCAACCGGTAAACATTCTCAAGCGCTGTGCTGTTATCAATGGTGAAT[T/C]GATTATTTTGACCCACAATCGTTATTCCATCGGTATTGCTGTAAATATCAGGCATTGACA	TGATATTTACAGCAATACCGATGGAATAACGATTGTGGGTCAAAATAATC
EMB-140757-TC	Tcm004s24535379	4	24535379	TGGCAGTGAACAGTTGWCGAAGGAAAGCAAACTTCCCCTTTGTTCGAGCAGATAACTCAG[T/C]CATGGTTCCATTACTTGTTTCTGCTGTCTCGCTGGTGTCAGATTCAGGTATGGATGGTGA	TACCTGAATCTGACACCAGCGAGACAGCAGAAACAAGTAATGGAACCATG
EMB-140759-TC	Tcm004s24612274	4	24612274	CGGCGGCTGCTTTGGTTACTATATGTCGAAAAGGGGGGTCGGAGGTTGTTGCAGAGTTGG[T/C]GGCAATTCCTGGGATCGAAAGGATTATATGGGAGGTGATGGGGACAGGAACTGTGAGAGC	TTTGGTTACTATATGTCGAAAAGGGGGGTCGGAGGTTGTTGCAGAGTTGG
EMB-140760-TC	Tcm004s25042333	4	25042333	GCCTAGTTTCGCGATGATCTGTGGTAGTCTTAGGGTCACAACTGCCTTGAAGCGTTCAAG[T/C]ATATCATTGTCTACTTGAAGCTCATCACAAACTAGCTCAAGTTTTACAGGACCGACTTGG	CCTGTAAAACTTGAGCTAGTTTGTGATGAGCTTCAAGTAGACAATGATAT
EMB-140762-TG	Tcm004s25542052	4	25542052	AGAGCTTTCTATTTGTGGAAGAAGCTTGAAGCATGCTGATWTGCATTTGAGATTTTAGGC[T/G]CTGTACTCAATTCCAAGTATGTTTCGAAGGGAGGGCATAGCTTTGGCAAAGAGGTTAGCA	TTTGCCAAAGCTATGCCCTCCCTTCGAAACATACTTGGAATTGAGTACAG
EMB-140763-AG	Tcm004s25678312	4	25678312	CTTTTAGGTATGAGCTTCTTTTTCATAGTTTTCAACTGGGACAGACCAGAGGGTTCCAGC[A/G]AAGTTGATTTTCCTGAAGGTTTTTCGAAATCAGCAGCATCAACCTGTAACTCTGGATCTT	TGAGCTTCTTTTTCATAGTTTTCAACTGGGACAGACCAGAGGGTTCCAGC
EMB-140764-AG	Tcm004s25801246	4	25801246	AGGATACTCCAGATATTCAGTACAATCCTTCTTCAAAACTGCTGCAAGATCTTCTCTCCC[A/G]GCATTCTCAAGGTTCCTAATCAATATTGTAAAGGTTAACTTATCTGGGCAGCAACCTGAC	AGATATTCAGTACAATCCTTCTTCAAAACTGCTGCAAGATCTTCTCTCCC
EMB-140765-AG	Tcm004s25810932	4	25810932	TCTGGAATCAAGGCTTTCTTTCTTACGCTGATCGTCTTCTCCGTGGCTGATGTTGCTGTT[A/G]TTGTTCATGGTTTTGTTGCTTGGCGCTGCTGTGTAAAGAGCATGCTCTGTTATTAAT	ACAGAGCATGCTCTTTACACAGCAGCGCCAAGCAACAAAACCATGAACAA
EMB-140766-AC	Tcm004s25841762	4	25841762	GCCAAGGAGCTTGAGCTCCGAGACACAAAATGGCAGTCAGAATCCTCTAATTTCAGATTC[A/C]CCTTGTTCAGACCCCATTTGTCACATCCTTCTGGTAAATAAGAACCCATAGTTACATTTT	TATGGGTTCTTATTTACCAGAAGGATGTGACAAATGGGGTCTGAACAAGG
EMB-140767-TC	Tcm004s26081104	4	26081104	ACCTTGCTGTTGCAGGCTACCTTCAGATTCCTGAAACTGAGTGCTCCCAACGGCCATTTG[T/C]GCAGAATGGTTGGGTGTACTTGATATAGATGAGTAATGCTGAATTGGTGGCAATTGCAAC	CCACCAATTCAGCATTACTCATCTATATCAAGTACACCCAACCATTCTGC
EMB-140768-AG	Tcm004s26090639	4	26090639	TTTTCTGTTGCTAATTTACWCAAAGCATAGCTGCCTATTGGTCATGATTTTTGAGATGCA[A/G]GCGCACTTTCAGTCAAAGATGAACCTAATCGAAGCATAAGGGGATATACAGGACTGAACT	TGTATATCCCCTTATGCTTCGATTAGGTTCATCTTTGACTGAAAGTGCGC
EMB-140769-TC	Tcm004s26216911	4	26216911	AACAACGGGCTTCTTCCATAGCAATGAAAGAACCCTAACAACAATGGCAGAAACTTGTAG[T/C]GGTGCACCCATACCGGGACCCTTGGTGTAACAAAGGCAGTCGATTTCATCAGGGGTAATT	TTCTTCCATAGCAATGAAAGAACCCTAACAACAATGGCAGAAACTTGTAG
EMB-140771-TC	Tcm004s26254611	4	26254611	AAGATCAAATCTTATAATACTGTTACAAAAAAAGAAAGGCTWCAACTTATTTACAGAACC[T/C]GGGACATGGAATGGTGTAGAGTCTCTAGCGATCTACAACAAAAATAATACAGTTGTGAGT	GTATTATTTTTGTTGTAGATCGCTAGAGACTCTACACCATTCCATGTCCC
EMB-140772-AC	Tcm004s26263824	4	26263824	ATGTAGGGGTTACTTTGATAATCAGACAGAAGTTCAACTTCAGAAGCAGGAAAAGCAACG[A/C]GAAAGCTGCTCAGCAATGATTCATTTGAGGAGAGATAAGACTGGGAGATGGGTAATTAAG	CATCTCCCAGTCTTATCTCTCCTCAAATGAATCATTGCTGAGCAGCTTTC
EMB-140773-AG	Tcm004s26291889	4	26291889	TTGTCCAAAAATATCTACAAACCCTTAATAGAAATCTTGCCTTGCGAGTTAAGTCAGAGC[A/G]CTAAAACCACCACCTTTCATCATTTGCTTGAATTCCTTAAAATTAACCCTACCATCACCA	ATATCTACAAACCCTTAATAGAAATCTTGCCTTGCGAGTTAAGTCAGAGC
EMB-140775-TC	Tcm004s26676481	4	26676481	TAAATGTTCGATGAGTGATTTCGCCAGTCAAAGCATGAGTAGACATGTGACTTTTCTCTG[T/C]ACGAATTAGAACACGGGTGGTGGCTATGGCATCAATGCCTTCTGTAACAGCAATCAGGGA	ATGAGTGATTTCGCCAGTCAAAGCATGAGTAGACATGTGACTTTTCTCTG
EMB-140778-AG	Tcm004s28300703	4	28300703	AAGAAATCATAGCGGCTAAACAAAAAATATGGTATTCTATAGGGCATCCTTGGATAAGAA[A/G]CTGTTAGTTTCAACTTTCCTGGCATTGCAGAGCTCATCGGTATGGTCACCCCTTTCAAAA	GGTGACCATACCGATGAGCTCTGCAATGCCAGGAAAGTTGAAACTAACAG
EMB-140779-TC	Tcm004s28374895	4	28374895	AAAGTTGACCCCGTTGTCTTTACAACACTGAAGGAGTGACTTTGCTTCTTTAACATCGAG[T/C]TGGTTACCGAAACTGACCCAGGCTCCGTAGGAGAGTTGGCTTACTCTTAAACCTGATCTG	CCGTTGTCTTTACAACACTGAAGGAGTGACTTTGCTTCTTTAACATCGAG
EMB-140780-TG	Tcm004s28610365	4	28610365	TTTGGAACTCAAAGGTCGAAACCCGAGGGATCTGTCAGCGAGAAACCCTAGCTTTATGAC[T/G]GAGTCAGATGAAGGAGAAGGCGAAGGCGTCGCCGATGAKGAATAGAAGCGTCGATAAGAA	AAAGGTCGAAACCCGAGGGATCTGTCAGCGAGAAACCCTAGCTTTATGAC
EMB-140781-TC	Tcm004s28735839	4	28735839	CAAGTTTATGAACAACATTTTGATTGATAACATCAGCAAAGTTCTTCCAGAAGTACTTAT[T/C]GAACTGCATAATTTCACCAACTTGTGCCACTGGTTCAGTGCTCTGCCCATCAGCCATGCC	ATGGGCAGAGCACTGAACCAGTGGCACAAGTTGGTGAAATTATGCAGTTC
EMB-140782-AG	Tcm004s28751081	4	28751081	GCAAGTGCTTCAGCTTCAAGTGTTGGCTCATACAGTATTGTAGTTTCTGCCAACAATGAT[A/G]TCACAACATAGGGGTCCATGTTTGAAGCCGGGCGCCGATCTTCC	CAGCTTCAAGTGTTGGCTCATACAGTATTGTAGTTTCTGCCAACAATGAT
EMB-140783-TC	Tcm004s29144521	4	29144521	TGCAAGTGCACCCGCATCGCCTGTCATATTATTATGAAAGTGAAGGACCTTCAACTTCTC[T/C]GTAGAGGGAATCAATTCACAAATGGCTCTGGCAGCTTCCTCTGAAATACCATCATTCATT	CCCGCATCGCCTGTCATATTATTATGAAAGTGAAGGACCTTCAACTTCTC
EMB-140784-AC	Tcm004s29451640	4	29451640	CTCGCTGAGCCCAAATGTCAGCATAGTGGATGCCATTTGATCGGTGTAATGAAGCATTTG[A/C]ACCTTCTGAAACACATTGCTCTGGCCCTTCAACTTGGTATGTGATCTCTTCAAAACGGCC	AAGAGATCACATACCAAGTTGAAGGGCCAGAGCAATGTGTTTCAGAAGGT
EMB-140785-TC	Tcm004s29474643	4	29474643	GTGCATATGGTCCCATCCTCAGAGGCTGGAACTTTAGATTCAATAACAAAACCTACTGCA[T/C]AGGTATCATCCATACCCTCTGTACAAGACCGAGTATTATCTTCGGCWGGAGAATCCTGTC	TCCCATCCTCAGAGGCTGGAACTTTAGATTCAATAACAAAACCTACTGCA
EMB-140786-TC	Tcm004s29526794	4	29526794	GAATTTGAGTTATAGGCTCATAATCTAATAATTAGCCATCAAAGGATATATACACCCAAA[T/C]TACATCCTTGATCAGGCAATCAACATAAGCACTAGTGAAATGCCAAAGGATGCATYGTTA	TCCTTTGGCATTTCACTAGTGCTTATGTTGATTGCCTGATCAAGGATGTA
EMB-140788-TC	Tcm004s29603836	4	29603836	GAAACGAGCCACTTTCTCATCAGTAGCCCAGACCATGAAATCATCTATGTCTGAAAGATC[T/C]AATAGCCGAAGAGACAGATCGGAACATTCATCCTTGCCTTTGCTTGTATCTAATTGAACA	ACTTTCTCATCAGTAGCCCAGACCATGAAATCATCTATGTCTGAAAGATC
EMB-140790-TC	Tcm004s30098285	4	30098285	CACCTCCGGAGCTGTATACGCCGGTGTTCCACAAGCTGTATGTAGAAGCCCGTTGTTTAG[T/C]TGTTCAGGGAGAGCTGAGAGACCAAAGTCTGAAACTTTGAGGTTACCATTTTGGTCTAGT	AATGGTAACCTCAAAGTTTCAGACTTTGGTCTCTCAGCTCTCCCTGAACA
EMB-140792-AG	Tcm004s30279109	4	30279109	ATTCATGACAAAGTTCTTTATTGAAATTACCGACACAAAGTTCTACATGGCACAGTGGGT[A/G]GAGAATACAGCATTGACCTCTATGAAGGCCTAAGCAGGTAGTTTACAAAATCTATAAACA	TTTTGTAAACTACCTGCTTAGGCCTTCATAGAGGTCAATGCTGTATTCTC
EMB-140793-AG	Tcm004s30320102	4	30320102	GTAATATGGGTAACTGTCTCCCTCTGCATTCCTCATGCCAAGTAAAGACAGATCGGAAGA[A/G]GCCATTGGCCACTGGGTTGGGACCAATCCATCAATTTGTCCATTGGCATACGTTAGGGGG	TAACTGTCTCCCTCTGCATTCCTCATGCCAAGTAAAGACAGATCGGAAGA
EMB-140795-TC	Tcm004s30547873	4	30547873	GGAATGCTTGCTTGTGCCTAAGGTTAGTTCAGGCTCRGGGCACGGTGGATAATAGTGGCA[T/C]AGAGCTGAAAGTCCCTCAGCACATCCCATCTCCTCGAGGTGACTTGGTTTTAGTCCAAGA	AAACCAAGTCACCTCGAGGAGATGGGATGTGCTGAGGGACTTTCAGCTCT
EMB-140796-TC	Tcm004s30549274	4	30549274	TCACTCTGTATATTTACACCCTCCTTCGCCAAGTTATCTGCAAGCTGATTCTTCTCTCTC[T/C]ATATTTTCTTATCTTGTTGATGCGCAGTCGAATGGACTGTTCTGTTCTTGGTAGGTTAAT	TATTTACACCCTCCTTCGCCAAGTTATCTGCAAGCTGATTCTTCTCTCTC
EMB-140797-TG	Tcm004s30586541	4	30586541	GTTGAATCTCACTTTCTTCGTGGTGTCACGGCTATAGACCTCTTTCTTCACCTCCACATC[T/G]TGCTCATTAAACATACGTACTCCATCAATCATCTCATCCAGAACACTTAAAGGGATCCCA	ACTTTCTTCGTGGTGTCACGGCTATAGACCTCTTTCTTCACCTCCACATC
EMB-140800-TC	Tcm004s30779305	4	30779305	CTGAGCCAAAGCCGCTTTCTTTTAGCATTGGATAAATGTTGTACCGCCTGGCGTGAATAA[T/C]TAAGGAAGGAAAAAGAGGGAACGGAGGAAAGTTTGCTGTTGTTGTAGCAAAGAAATGGAG	GCCGCTTTCTTTTAGCATTGGATAAATGTTGTACCGCCTGGCGTGAATAA
EMB-140801-AC	Tcm004s30940499	4	30940499	TGATATTTTTGTTTGAAGTTTTTGCAATTACTCCCAAGCATTTCAATTTCCTTTTACTGC[A/C]GATCTTGTTTTTCTCTAATATGAATTTCTCGGCCTTGCATCCTGTTAAAATCACTGCACC	GTTTGAAGTTTTTGCAATTACTCCCAAGCATTTCAATTTCCTTTTACTGC
EMB-140802-AG	Tcm004s31036853	4	31036853	TGGAAMTAATAAAGAAGAAAGGGGAAAAGGAAGCTTGCAAGCAGTTTTGATTTGCTTTGT[A/G]ATTATTGTAGAGAAAAAGAATTTTAAGATGCTGTAGGGAAACGTTTGTATGGATTGCCAA	AAAGAAGAAAGGGGAAAAGGAAGCTTGCAAGCAGTTTTGATTTGCTTTGT
EMB-140804-AG	Tcm004s31568119	4	31568119	CATATCCTTGTAATGTCGCTCAAGAATCTCACAGTTCTGCACAAGCTCTTTGTAAGCCTC[A/G]GGCATGTAACTTTTCATTGTGTCCAATTCTTCTGGTGTTCTAATTCCCGCAACAACGTCC	TAATGTCGCTCAAGAATCTCACAGTTCTGCACAAGCTCTTTGTAAGCCTC
EMB-140805-TC	Tcm004s32212526	4	32212526	TTGATCTGCCTAATCAACTGAACATGTTCCTCAGTATAACTCCTCTCCCATTCAAACCCT[T/C]ATCCAACTTAGTCGAACCGCCTCTATTCTTATTACTAGAAACACACTTTTCAACAACAGG	TAATCAACTGAACATGTTCCTCAGTATAACTCCTCTCCCATTCAAACCCT
EMB-140808-TG	Tcm004s32790584	4	32790584	GGAGGATGTTCTCTACACCAAGTGAGAGATTCATTCGCAGCAGGTGCAACAACCACCTGC[T/G]CTCCTCGAGCATTTTCTTGGAGTTCTTGTGTCTGCATTTTGATGGGGTAATGGTTTGTTT	TTACCCCATCAAAATGCAGACACAAGAACTCCAAGAAAATGCTCGAGGAG
EMB-140813-AG	Tcm005s00218095	5	218095	CAGTTCCTGCTGCATTCATTGCAGCAACAATGAGAGATAGAAGAAGTGCTAGCTGATTAG[A/G]AGTAAATCCAGCCATCTGGACTATTGTTGGGCTGTAGTACATAACTGTATTGATGCCAGT	TGCATTCATTGCAGCAACAATGAGAGATAGAAGAAGTGCTAGCTGATTAG
EMB-140814-TC	Tcm005s00317172	5	317172	TCTCTTCAACAAATCCTCCCTTTTCCATCGCCTAGTAATCGCCGAGACACCGAATCCCGC[T/C]GCCGGTGTCGGATTCTCCACGTCGGCAGTGGGTGTTTCCGCGGGAACCGGCGACCCCGCG	AAATCCTCCCTTTTCCATCGCCTAGTAATCGCCGAGACACCGAATCCCGC
EMB-140815-TC	Tcm005s00405197	5	405197	GACATATACGGACAGTCGGACTCTTTGTAAAGTGGATACGATGTGTTATCAAACACCCAC[T/C]TTCCAGAGAACACATCACAGCTCTCTTGGTTTACCCTGCTTCGCCGACCCGATTTTGCAT	GACAGTCGGACTCTTTGTAAAGTGGATACGATGTGTTATCAAACACCCAC
EMB-140816-TG	Tcm005s00694483	5	694483	GGAAAGAGAGAGAAGGGGTGAAGCGTGAATAGAAGGRCAGGGTGGGGGTATTTCGGGGAT[T/G]ATGAGATGAGAGTACGCGAAGTGAAGAAGAAGGGAGTGGAGAGAGATTAAATGCGGCCAT	TTAATCTCTCTCCACTCCCTTCTTCTTCACTTCGCGTACTCTCATCTCAT
EMB-140817-AG	Tcm005s00924186	5	924186	ACACTGTATCTAATGGAGTCAAGCCAGGTACCAGAACAGGACTACCTTCATGTACAACCA[A/G]ATTTCCCTCAACATCTGCAGTTGCTGGGTTCTGGACTGTTTCTACTCTGCCGATATTTCC	TAATGGAGTCAAGCCAGGTACCAGAACAGGACTACCTTCATGTACAACCA
EMB-140818-AC	Tcm005s00949885	5	949885	CAGCTGGTGTATTCTTGAGCAGAAATGGCATGTCTGGCGTAACTGCAAGCACTTTGAAGC[A/C]ACGATCAAGCAGCGGTTTCAGGATCCTGTACCCATTTACGGAGTCCATGGTTCTTGATAG	ATTCTTGAGCAGAAATGGCATGTCTGGCGTAACTGCAAGCACTTTGAAGC
EMB-140819-TC	Tcm005s01141730	5	1141730	ATTCAAAWTTTCCACCTTATCTTTGAAGACTGCGAGCAAAGCCCAATCACCTAGGACTTT[T/C]GCATTGGATTTTACTACCTCAACATCCAAACCCAAGGACTCAAGAGCATTAATGATTTCC	TCCACCTTATCTTTGAAGACTGCGAGCAAAGCCCAATCACCTAGGACTTT
EMB-140820-AC	Tcm005s01214919	5	1214919	TTTGCTCTCTCTTCTTTCGTTCCTCAGTTGCCTTCTCTCCCTCGCTGATAACTGCTGCTG[A/C]CGSTGTTGGGTGTCAGTCGAATCAATAGAGGCAGAAATTGGCGGGAGTTGAGGGGCGTGT	CTTCTTTCGTTCCTCAGTTGCCTTCTCTCCCTCGCTGATAACTGCTGCTG
EMB-140822-AG	Tcm005s01317806	5	1317806	GAATGAAGAATCATATGGTGGATTCAACAACAGAAGTCTATTGGGTCCACCAGCCAGGAA[A/G]CCTTCTCCAAACCTCGATGTTCCAGGCTATTACCCTCCTCACCAGTCACTTTCTCACCAG	TCATATGGTGGATTCAACAACAGAAGTCTATTGGGTCCACCAGCCAGGAA
EMB-140824-TC	Tcm005s01682244	5	1682244	TGGCGACTGTTTCAGACTTGTTGCATATAGAGTCTGCAAAGATGCAACGGATGCCATGGC[T/C]AACAGATTCAATTGCTACGGTAGCTTGGGAAGTAAGGGGACAAAGTGGGAGTAGATTTTC	TCCCACTTTGTCCCCTTACTTCCCAAGCTACCGTAGCAATTGAATCTGTT
EMB-140825-TC	Tcm005s01739743	5	1739743	AAAAAGCTGCTCTTTTGTCATCAGAAGATTTTCATTGGGAACGTACTGAGCAAATCCCAA[T/C]GCTGCAGTACCACGAGGAACAATTGTTACTTTAAGCAATGGTTCTGCATGTTCCAAGAAC	CATGCAGAACCATTGCTTAAAGTAACAATTGTTCCTCGTGGTACTGCAGC
EMB-140828-TG	Tcm005s02240108	5	2240108	CCTGCAAGCACCATCTCCTCGGCATCCATGTGCAGTTTTTTGTTTTGGCTTACCAGAGAC[T/G]TGCGCAGGCTATCTTCGAGCTCTCCTATGTTCCACTTCGGAATGATTTTTCTTGCAGATT	CCATCTCCTCGGCATCCATGTGCAGTTTTTTGTTTTGGCTTACCAGAGAC
EMB-140830-AG	Tcm005s02332552	5	2332552	GAAATAATCACAGGGATTGTTTTCAAAGGAGAAGACCTGAGTACCAGCTGTGAAAGGTGA[A/G]ACGGTGAAATTTTCCCAGGATGAGCACTGGCCCCAATTGGCAAGCTGGGAGTATCTGACA	CAGGGATTGTTTTCAAAGGAGAAGACCTGAGTACCAGCTGTGAAAGGTGA
EMB-140831-TG	Tcm005s02548292	5	2548292	GATTGTCTCTTTGTACATGGACAAACAAAAGACTATCGTGCTACTGGCCGTGCAATGGAC[T/G]CATCCAAGGACAGATAATTATCCGTAGCAACCAAATCCAAGGAACCAGGGTTCAGGGAAG	TTGTACATGGACAAACAAAAGACTATCGTGCTACTGGCCGTGCAATGGAC
EMB-140832-AG	Tcm005s02566226	5	2566226	TTTCAATGGTGGAGGAGAAGAAGAATCAGAACATGGATTGTCGCCTTCCTTTTTCATCTT[A/G]CACCTTTCCTTTATCTCTTTCCAAAGCAGAAGTGCTTCCCCTGGTTTTCTAGCCAATGAA	GGAGGAGAAGAAGAATCAGAACATGGATTGTCGCCTTCCTTTTTCATCTT
EMB-140833-AG	Tcm005s03006860	5	3006860	TAGGGCCGAGGGCAGGAGATTTTGATGCTGGTAACTCCATTTGACCATTCAAGCAATCAG[A/G]GCTTCTATTCTTAGCAATTCGACTGAGATAAGATGCAATCTGATATCCATGTACTGTAGC	GGCAGGAGATTTTGATGCTGGTAACTCCATTTGACCATTCAAGCAATCAG
EMB-140838-TC	Tcm005s04198653	5	4198653	AACCTCATGAAGAACAAAGCTGGTGTCTGGCACATATCCAGCTTTTACACATTCTAAGAC[T/C]AGTATTTCTAACCCACTATAGATGTCCTTCGTTTGAGGATGAGATTTGTCCCTTGCATAG	AGAACAAAGCTGGTGTCTGGCACATATCCAGCTTTTACACATTCTAAGAC
EMB-140841-TG	Tcm005s04699508	5	4699508	AATCAAACGTTTTCGACAGAAAAGGCGGGACTGGATTCCCCTGAAGAATTTCCAAAGGCC[T/G]AGGCACTCCGATAAACTCCTTTTCAGCTGGTGCTGATGTTGAAAAGGTCTCCAATTCCAC	AGACCTTTTCAACATCAGCACCAGCTGAAAAGGAGTTTATCGGAGTGCCT
EMB-140842-TC	Tcm005s04712071	5	4712071	GAACTGAACTTTCTGATATACAATTTGCATGCACAATAGGACCATTGCCTGCACTCCCAT[T/C]TGTAGTTCCTACCTCACCATCCTTTGATGGGATAGTCAAGTATACTGCTCCCTTAAACAT	TTCTGATATACAATTTGCATGCACAATAGGACCATTGCCTGCACTCCCAT
EMB-140844-TG	Tcm005s06133246	5	6133246	GCTTGTTAGCTTTCCCACTAGGAATCAAATCTTCAATTCCTAAACTTAACTCCACTTCTT[T/G]CTCGTCGTTTCCCTTCGCTATCTCCTCCACTTTGGATCTTCCACCCCCCACCAACTCCAA	TTTCCCACTAGGAATCAAATCTTCAATTCCTAAACTTAACTCCACTTCTT
EMB-140845-AC	Tcm005s06357769	5	6357769	TTTATGCTCGAGGAATACTAGGGGTAACGAGGAAATAACCCGCTGGAAAGAGTGTTGCAC[A/C]GGCGGAATGGCGCCCGTGGCGTGGAGGGGCTGCCTCGAAGCGCTGGCCATGAGAGAAGTT	AGGAATACTAGGGGTAACGAGGAAATAACCCGCTGGAAAGAGTGTTGCAC
EMB-140847-TC	Tcm005s07021275	5	7021275	ATTCGATGTCTCCTTCATTTCCCGTATAAACAAAGATTGGAGAATTCTTCTCCGGGCCAC[T/C]CCAATAGGTGTCATTGATTAGATATCTATGCTGAAACGTTTGATAGCTCTTAGGATTGAA	TCCTTCATTTCCCGTATAAACAAAGATTGGAGAATTCTTCTCCGGGCCAC
EMB-140848-TC	Tcm005s08884977	5	8884977	AATTGCCTCAACAGGAGATCAAAGTTGTAGTGCCCCTGGAGCTTATCATATTGGTTGCTT[T/C]TCAGATGAAGCATAGTCTGATTAATGAGGCTAGGTGTGATAGCGGAGCTAGGAAATAGAA	ACAGGAGATCAAAGTTGTAGTGCCCCTGGAGCTTATCATATTGGTTGCTT
EMB-140849-TC	Tcm005s10048488	5	10048488	GCACGGCGTGTACGCGTGGTTTGTGTCGTCGCTCGATTCCACCAGAAGTGGCGCCGTCGC[T/C]GCCGTCATCAGAAGAAGAAGAAAATAAGCCGCCGGTTTCTCCATTTTTTAATTATTATTT	TAAAAAATGGAGAAACCGGCGGCTTATTTTCTTCTTCTTCTGATGACGGC
EMB-140850-AG	Tcm005s10409515	5	10409515	TTTAGCAACGGAAATGGGGAGATTAGTTTCCGAAGGATATGTTATAACGGTCTTGGCTCC[A/G]AATGATGAAGCCATGGCGAAGCTTACTACTGATCAGTTAAGCGAGCCAGGGGCGCCGGAA	GAAATGGGGAGATTAGTTTCCGAAGGATATGTTATAACGGTCTTGGCTCC
EMB-140851-TC	Tcm005s11153713	5	11153713	GCAGAATATATTCAGCTTTCACTCATTTTCTCCTCAATCTTGATTTTGGGTACAGCTTTT[T/C]GTTGTGCAGCTCTTCTTTTAGTTTGAATCTGGCGAACATACTCTGCAACAACAATGTGCA	TGTTGCAGAGTATGTTCGCCAGATTCAAACTAAAAGAAGAGCTGCACAAC
EMB-140852-TC	Tcm005s11475237	5	11475237	ACTTGCTCATTTCCTTGCTGGGTAGAGACACCAAAACATTGACCCCATTGTTTTCATCAA[T/C]ATCGGGGAATAGCAAGATAATGTCTTTCCTGTGGAAGACCACAGGGCAACTATACCTAGG	TTCCTTGCTGGGTAGAGACACCAAAACATTGACCCCATTGTTTTCATCAA
EMB-140854-TG	Tcm005s18113462	5	18113462	ATAGGGGCTTACATGACACCTGCACTCTCTTTCTGCAAAACTCCATTACGAGTCATTTCT[T/G]GACCACTGACATGGTGCTTCTTCTCCAAAGCTATTGCTGCTGTTTCTTGACTCAATTGCT	ACATGACACCTGCACTCTCTTTCTGCAAAACTCCATTACGAGTCATTTCT
EMB-140855-AG	Tcm005s18357525	5	18357525	ACATATATCCAACCGGACATGAGGGCACACCCTTTGCACTGCTCTCACCCACAGAATTCT[A/G]GTTGGTACAGCTCCTTTAAATTTGGATTATACAACTTGACTCCCTTGATTACTAGTGAAG	AATCAAGGGAGTCAAGTTGTATAATCCAAATTTAAAGGAGCTGTACCAAC
EMB-140857-TC	Tcm005s19361343	5	19361343	GAAGAGTTCCAGCCGACATGAAGCACATGAAGCCAATATAAGTGGCATCATTTACAGAAG[T/C]CGCCTCGTTTCTGTGGTAATTCAGAATAAAAGGAATAAGGCCACCAATAACTCCACCCAT	AGCCGACATGAAGCACATGAAGCCAATATAAGTGGCATCATTTACAGAAG
EMB-140858-AG	Tcm005s24838905	5	24838905	TGTACTTGTATCCGTAAAGTAAATGACATCATCAAGCTCATCAATGTCCATATCATTGGT[A/G]AAGTAAAGGGGTTGGCCCTCAGCTTCTGTGATGAGTTGAGTGGCCAAACCTCCTGCAGGG	TCCGTAAAGTAAATGACATCATCAAGCTCATCAATGTCCATATCATTGGT
EMB-140860-AG	Tcm005s25524652	5	25524652	TTGTGCACTTCTTAGTTGTATACAATTCATTAAAGGCATCTTCCATGATGATTTAGTCTC[A/G]TCTACAGCATCACAAAAATCAATGAGCTTCAACTTTGCATTATGATGAAGGCATTGTGGA	CTTCATCATAATGCAAAGTTGAAGCTCATTGATTTTTGTGATGCTGTAGA
EMB-140867-AG	Tcm005s28110818	5	28110818	AAAGAAACGAGAAACTTGAAATAGCTTTGCCATGCAATTTTATTTTCTATAATTGCCTGA[A/G]GAAGGGGGATTCATATGCTCAAGAGAGAAAGAGAGCACAAAATTGGTGTAAAAKTTGGCA	TACACCAATTTTGTGCTCTCTTTCTCTCTTGAGCATATGAATCCCCCTTC
EMB-140868-TC	Tcm005s28124191	5	28124191	CCAAAGTAAATATATTCTAGTATTTAGCTATAAGTTTRAACAAGTGTAACGGCCACTAGT[T/C]AAAAGCAGCACAATAGCCCTGCCCTGAACCAGATAAAGAAACAATAATTGTAACTGTACA	CAATTATTGTTTCTTTATCTGGTTCAGGGCAGGGCTATTGTGCTGCTTTT
EMB-140870-TG	Tcm005s28878355	5	28878355	ACTGGAATCCCCTGATCTACCAAGAATCTGCATGTCAAGAACCTCTTTTGCTGCTTCTTC[T/G]AGAACCTGCATGTCACAAAAAGTCTCCTCTTTTCTGCTTACAGACTTGATATCAGCTTCT	CCTGATCTACCAAGAATCTGCATGTCAAGAACCTCTTTTGCTGCTTCTTC
EMB-140871-TC	Tcm005s28942525	5	28942525	ATCTGCCGAGGACGGAGAAGTGTACACAACTGAGGCAGCTGTATAAGGGAAACTCCTCGC[T/C]GAATCCCCTGATAATCTCCGCTCAACAATACTCT	GACGGAGAAGTGTACACAACTGAGGCAGCTGTATAAGGGAAACTCCTCGC
EMB-140872-AG	Tcm005s29211432	5	29211432	TGCAAAGCTATCAATGATTGTCCTCGTTCGAACCCATTTTTGGCCATATTTTGCAACACA[A/G]TAAGCATCAGTTGTCCCCCGTCCATCTTTTGTCTTCATTGGCATTAAGCCCTGTGCATTT	TCAATGATTGTCCTCGTTCGAACCCATTTTTGGCCATATTTTGCAACACA
EMB-140873-AG	Tcm005s29230172	5	29230172	TTTGCAGAGTTCTAGAAACTGATGTGGTGTGATGTTTCATTCCTGAGCATAAACCTCAGT[A/G]AGCTCATCCTTCTTGTTGCATAAATCCGAAACATGCAGTTGATGTCGACTTCATCTTAAG	AGTCGACATCAACTGCATGTTTCGGATTTATGCAACAAGAAGGATGAGCT
EMB-140875-AG	Tcm005s29284104	5	29284104	CTTCAGCAGCCCGTCGAGGCTTGTTTTTACGCCTGCTACCATTTTGTCGATATCCAACAG[A/G]TTTAGATGAATCATCAGTGTTTGACTTTGTTGTAATGCCATTTTCTTTCTTGACTGAATC	CCGTCGAGGCTTGTTTTTACGCCTGCTACCATTTTGTCGATATCCAACAG
EMB-140876-AG	Tcm005s29464582	5	29464582	TCCATAAACACAAACAACCCAAGCCAGCCCTTTTGCTAATGCAAGACGGTAGAGACAGTA[A/G]GTAATGGCAAGAACACCAGCATCAGAGATGTATATTTGCAATCGTTCACGATAATTGTAG	CGTGAACGATTGCAAATATACATCTCTGATGCTGGTGTTCTTGCCATTAC
EMB-140878-TG	Tcm005s29846151	5	29846151	TCGTTTAAATCAAAGTTATTGCCAAATTATTACAGATGTAGATCCAAACTCACATGGTCT[T/G]GCACGCCGGACTTCGATTCATAAACGTACCGACTCTGGGAACTTGAACCACCACCACCAA	TGGTTCAAGTTCCCAGAGTCGGTACGTTTATGAATCGAAGTCCGGCGTGC
EMB-140880-TC	Tcm005s30025631	5	30025631	TATCCTCATAAGCATCGAAATTGATCCCCGTATTCTCTTGTTCATTAAAAGCCTGTTCCG[T/C]ATTATCAACTACATCATCATCACCAAATGGGTTTACTTCCCTTTCTCTCCTATCCCAACC	AGCATCGAAATTGATCCCCGTATTCTCTTGTTCATTAAAAGCCTGTTCCG
EMB-140881-TC	Tcm005s30297124	5	30297124	GAGAAGTGATGAAAGGGCCAAAGTTGGATCCAACAATCAGAAGGCCAGTCATTGCAAAAC[T/C]TATCACCAAGAACCATGCAGATTGAACTGAAAGATCCCCTGCAGCTATGGGTAAGTAGGG	GAAAGGGCCAAAGTTGGATCCAACAATCAGAAGGCCAGTCATTGCAAAAC
EMB-140883-TC	Tcm005s30770902	5	30770902	CCTTATAGATATCATTGCTTTGCAACCCACCCTAGTAGGTGCCCGTGACCTAACATTCTT[T/C]ACATCACGCCTATAAGGCTTTCGGTAACCCTCTTTGTTACATACAAGTGCTCGAGAAACA	GCACTTGTATGTAACAAAGAGGGTTACCGAAAGCCTTATAGGCGTGATGT
EMB-140886-AC	Tcm005s31345251	5	31345251	TGTAGGAATCTGATCTTTCAAAAAGAGTTGGGTTCGGCGCTGATCATCATAAGATAACTT[A/C]TTTGAGGTATCAGGAGAGGGCTGGTTTGCAATGGGGAGAGCCYGTCTGCSTCGAA	TGATCTTTCAAAAAGAGTTGGGTTCGGCGCTGATCATCATAAGATAACTT
EMB-140887-TC	Tcm005s31631075	5	31631075	TACACAGAACACCCAAACCAATATTGGTCCCTCAACTTCTTCAAATGTCCTCCCAGGCAC[T/C]ACAGTGGGGCTTGCTCTGTAACACCCGTCACCAGAGGACTCCACACACAAATCAGGATTA	ACCCAAACCAATATTGGTCCCTCAACTTCTTCAAATGTCCTCCCAGGCAC
EMB-140889-AG	Tcm005s32994499	5	32994499	TGATTCATATGTGGAATCTTATCCCATCCATTCTCCTGCACTAACAGTGATTCCTGTTCT[A/G]TGTTTGCCCCATTTTCCAGTGAACTCGAGGTAATTTCATCTGTGTCCTCAGTGAGTGGGC	GTGGAATCTTATCCCATCCATTCTCCTGCACTAACAGTGATTCCTGTTCT
EMB-140890-AC	Tcm005s33342406	5	33342406	TCTCAAATTCCTCTTCTTTGCTGCTACTACAGCTACTACTCCGTCTAGAACTACAACGAG[A/C]AGAAACCCAAAAAAGCCCACTTTTTTTTTTCCCCATTGAACCAAAATTCACSCTCTCATT	CTCTTCTTTGCTGCTACTACAGCTACTACTCCGTCTAGAACTACAACGAG
EMB-140892-TC	Tcm005s33434940	5	33434940	AGAGCCATGTCATCATTAAGTCCTGGTAGAAGACTGTTGTCAGATGCTTGTCCATCATGA[T/C]TTTCTCCAGACCTTGCCACAATTAAAGGTTTCTTTCCATTTAGTCCTATATAGCCCAAAG	TATAGGACTAAATGGAAAGAAACCTTTAATTGTGGCAAGGTCTGGAGAAA
EMB-140894-AC	Tcm005s34004756	5	34004756	AAAACTTTTCCGGAATCCATTAGGGTATGCAGTGGAGCTAGTGAAGCAAGCCAAGGCAAG[A/C]GTAACGGAGGAATATGTGAAATCAGTGTCAAGTTTGATGGTGATTAGGGACAAACAACTC	TCCCTAATCACCATCAAACTTGACACTGATTTCACATATTCCTCCGTTAC
EMB-140897-AG	Tcm005s34170966	5	34170966	TGYAGTGGAGCTGTTAGAAAAATTGTGAATAGGCTACCAATTGACTGACGAGAGGAATCA[A/G]CAGCACCAATTGGAAATGAACAGCTAGGGGATAGAAGCAATGCAGCTCGCTCTCCTTTCT	CTGTTAGAAAAATTGTGAATAGGCTACCAATTGACTGACGAGAGGAATCA
EMB-140898-TG	Tcm005s34323540	5	34323540	GTTGACACTGGCACTATTAGGCCCAAATAGTTCTGATGTGATGGACACTGCTGCTGAAAA[T/G]ACGAAACCGGAGCTTAATCCAATCATGGCTGTGCCAGCATGCAATGCCACCTCACTACCT	GCACTATTAGGCCCAAATAGTTCTGATGTGATGGACACTGCTGCTGAAAA
EMB-140899-AG	Tcm005s34532826	5	34532826	CCTACTTCATTTACTACTGTCTTGGCTTATGGTTTACAAACTTAACTGGGGAGTCTCTGG[A/G]GCAATGGGAGCCTTGAATATATCGAGTTGGGCAATGGTCATCGGCGAATTTGTCTACATC	TTACTACTGTCTTGGCTTATGGTTTACAAACTTAACTGGGGAGTCTCTGG
EMB-140901-AG	Tcm005s35068288	5	35068288	GAGTCCAGTCACGACRAAAACTAGAACTGCAGCACAAGGGTCCACCACAATATCAAGCCC[A/G]GGAATATGTTGACGTGCTAGAAAAATTGGCAGACTATTTTGACCCCCAAAAAGCAAAGCC	TTTGGGGGTCAAAATAGTCTGCCAATTTTTCTAGCACGTCAACATATTCC
EMB-140902-TG	Tcm005s35208092	5	35208092	TGCAACAAGGTCATAGTTCATCCCCGTGTCCCAAACTTGAACTTTCCTGCTGGTAGCACT[T/G]TGCTGCCCATGAGTGATGAGAATTGGGTTGCCTTTAAGTTAGAATCTCAACCAAACCAGT	TTGAGATTCTAACTTAAAGGCAACCCAATTCTCATCACTCATGGGCAGCA
EMB-140903-TG	Tcm005s35363657	5	35363657	CAACACCTTGGCCCTCAGTTCCTGGGAGCCAAGCGGCGACGAGAGCATCGATAGAGTTAA[T/G]AAATGGCTGGATGACGACAGGGCGACCGGATATGATGATAACAACACATTTCACAGCTCC	AATGTGTTGTTATCATCATATCCGGTCGCCCTGTCGTCATCCAGCCATTT
EMB-140906-TC	Tcm005s36125454	5	36125454	TCCTTCTTTGAAGGTGAAATCTCAGGCTTTGAGGACTGATTTTAATGGGAAACAAGTGTG[T/C]TTTTTGGAGAAGAAAAGTGTGAACAAGAGAGGGTTTGGTCAAGTTCCCATCAAAGCACAG	AAGGTGAAATCTCAGGCTTTGAGGACTGATTTTAATGGGAAACAAGTGTG
EMB-140911-TC	Tcm005s37686681	5	37686681	CTTTCTGTTAGCAGCTTCAACAAGACAATTTAAGGGGGTCCACAGATCTGCTTTGCCTTC[T/C]AACATTTCAACATCATCTGTATCTTCGTTTGACCTGCGTTCACTAGAAGGTTCTGCCATG	CCTTCTAGTGAACGCAGGTCAAACGAAGATACAGATGATGTTGAAATGTT
EMB-140914-TC	Tcm005s37806288	5	37806288	GACCCCAAAATGCACGGTAAGGAGTCATTTTTATGGGCATGCACACGCGGTTGCATCATG[T/C]TGTTGTTTTGCTCTATGAAGGGGTGCTTGATTCGGGTTTCACTATCGTTGGTGCGTCCGG	CAACGATAGTGAAACCCGAATCAAGCACCCCTTCATAGAGCAAAACAACA
EMB-140915-AG	Tcm005s37820401	5	37820401	TGTATGTTTTCAGCTGAAGAAATGTCTGCCAATGCATTGCTGACTCTCAGGTCATGAGCG[A/G]ATATAGGATTGTTTGCAGCAGCCCGATATAAGGGATGCTTTGGGCCGTCTTGCACASGAA	AGACGGCCCAAAGCATCCCTTATATCGGGCTGCTGCAAACAATCCTATAT
EMB-140916-TC	Tcm005s37837326	5	37837326	TGCCGGATAACTACAAGCATGATCTGCCAATCAAAGAAATGGATTCAAAGTGCAGCCATT[T/C]CCTTAATTGTCAAGGTCACAATAGATGGGATTGGCTTCAAGCTGCTCTGCAAACTTCTTG	GCAGAGCAGCTTGAAGCCAATCCCATCTATTGTGACCTTGACAATTAAGG
EMB-140917-AG	Tcm005s38044716	5	38044716	AGACCCTCGGGAGAGAGAAGTTCGGGAGCTATGCAGGAATGGCTTGATGGGCTGGAAGG[A/G]TTTGAACCATTGCTAGAAGATGTAGCAAAATGTGGTTGTCTGTGAAAACCAAACCCCATC	GGTTTTCACAGACAACCACATTTTGCTACATCTTCTAGCAATGGTTCAAA
EMB-140922-TC	Tcm005s38341616	5	38341616	AATTGCCAGTCTCAAAGTCACTATCATAATCCTCTTCATCATAAAATCCTTCATCACTCA[T/C]GTTCGGACGAACCTTTGCATTAAATTTGCTGCCTTTCTTCAAAGAAGAAGAGAAGTATTG	CTCAAAGTCACTATCATAATCCTCTTCATCATAAAATCCTTCATCACTCA
EMB-140923-AG	Tcm005s38405508	5	38405508	TTATTGATTACAGAAGAAAAAACTAGCTAGAGCATACTTCTACAATATGTCAAAACTGTC[A/G]AATGTTCTTTACTTTTTCATCCGTCTTCATTTCCTTGAGATTCCTCCACAGATACCTCCC	TGTGGAGGAATCTCAAGGAAATGAAGACGGATGAAAAAGTAAAGAACATT
EMB-140924-AG	Tcm005s39138520	5	39138520	ATTGTTTCTGAAGCCTTAGTCTGCTCTTTGGTTGGTGAGGAAAACATATCACCTGGGTTT[A/G]GTGGACCGATGTATGGCACACAATTGAGAGGAGCCACATCCAGAACTGGTTGCTGGGGAT	AAGCCTTAGTCTGCTCTTTGGTTGGTGAGGAAAACATATCACCTGGGTTT
EMB-140925-AC	Tcm005s39312445	5	39312445	CAAGAAACCATCCACTACATGTAAAAACTCTACTTGATCAAGATCATAAAGAGGAACAAG[A/C]TTGTAATCAAATCCTTGAACGTACTACAAAAATTTTAAATTATAAAGATGAACATTTTGA	TCCACTACATGTAAAAACTCTACTTGATCAAGATCATAAAGAGGAACAAG
EMB-140927-TC	Tcm005s39563570	5	39563570	GGTGACAAGCTTCTCAAATAAATAAAATTCGATCACATAAAGTCAATATA[T/C]GAAGCAAAGCACCAAATCCATAAAATACAACACTGAGATTTGATGAATTCATCATAAAAT	GAATTCATCAAATCTCAGTGTTGTATTTTATGGATTTGGTGCTTTGCTTC
EMB-140928-AG	Tcm005s39807485	5	39807485	CTTTCTGACTTATTAGCGTCT[A/G]AACTTTTCTTAGTTGTGCTTGTTTCGCTAGATAAGTGAGGCTGAACACTAACAAAATCAT	TAGTGTTCAGCCTCACTTATCTAGCGAAACAAGCACAACTAAGAAAAGTT
EMB-140929-AG	Tcm005s40242882	5	40242882	TTTCCCACGCCAAGCCTGAAAGTAGTTCAGTTGTATCCCATATTCCTGTTTAATGTCATT[A/G]ACGATATCCTTGGGTTTGTAATTTGGGAAAACTTTCAACTTCTCCTTAATTATACTAGCT	CAAGCCTGAAAGTAGTTCAGTTGTATCCCATATTCCTGTTTAATGTCATT
EMB-140931-AC	Tcm006s01156468	6	1156468	TGCCTTACTTGTACGAGGGGGGATGCTCTGTTCGTTCCTGAAGAAATTCTCTGGATCAAC[A/C]GCAGATTTTACATCTACCAATCTCTCAAAATTACCATTAAAATAACTCTGTCCATAAACT	GTACGAGGGGGGATGCTCTGTTCGTTCCTGAAGAAATTCTCTGGATCAAC
EMB-140932-AG	Tcm006s03669570	6	3669570	TACATCCTCACTTGCTCAACCAGTAGATGAAGATAAGAAATGTGCATACAGATGCAACAA[A/G]GGAAAGAATGATGGTATCCATAGACTTTTTCCTCTTTATTGCTGACAGAATATGATTTAC	CTTGCTCAACCAGTAGATGAAGATAAGAAATGTGCATACAGATGCAACAA
EMB-140934-AG	Tcm006s03766082	6	3766082	GCAGAATGTCCGGAGATTTTACCAAAACAGGGAATTTCAGGGCCTTTTGACATTTAAAAG[A/G]TGCATTAATCCAGGATACAGACCACACCAGAACAGACCCAGTTTGGTTTCCTTGCTTAAT	GAAACCAAACTGGGTCTGTTCTGGTGTGGTCTGTATCCTGGATTAATGCA
EMB-140935-AG	Tcm006s04239409	6	4239409	AGTGGATTTCTTTAGTCAAGATTTGGGAAGGAGTCAAGAGCTATGGAAGAGCCAAGAGTT[A/G]TCTGGGAATTTGGGAGGAACTACTGGTGAACAGACTCCAGCAATTGGGACTCCTGTGGAC	TTTAGTCAAGATTTGGGAAGGAGTCAAGAGCTATGGAAGAGCCAAGAGTT
EMB-140936-TG	Tcm006s04266756	6	4266756	CTTCTTCTCACCGCTGTAWATGTAATGCTCCATTCTCGCCCTGAATCCTCCTCCTCCTAC[T/G]TTGCTGCCGCTGGCGGTGGTAGGGGTGGTTTTTGCTTCGTTTCCCATTTTGCCCCTAAAC	AAAATGGGAAACGAAGCAAAAACCACCCCTACCACCGCCAGCGGCAGCAA
EMB-140937-TC	Tcm006s04895137	6	4895137	TTGGGATAGATTGCAGCATCAAAGTCTGGTGGGGGAAGTAAAGATTCAGCTGATGGGCGC[T/C]GGCCATTGAGATTTTTTATGGGTTCCAGTGGTTCAAAGAGAGCCTTCCGGCGCTCAGAAA	CCGGAAGGCTCTCTTTGAACCACTGGAACCCATAAAAAATCTCAATGGCC
EMB-140939-AC	Tcm006s05328523	6	5328523	CTACCATTTCCCATGGGGTGGGCTTTGTGGATACGTTATGCCGATGCCCAGTCCGGCGGG[A/C]GATGGTGACTGGGTTGTCTATATGCTCCTCTTGAAAGGGCAGTTGGAGCTAATAGAAAAG	AGCTCCAACTGCCCTTTCAAGAGGAGCATATAGACAACCCAGTCACCATC
EMB-140942-AG	Tcm006s06276745	6	6276745	ATTTTTAATAGGCAAGGGTATTCATTCCCAAATGAATTGCAGCTTCTTATGCTAGTTGTT[A/G]AGCTTCAACTCTAACTGAAACTCTTCTCCAACAAGCAAAGACAAGTCTGACATCTCTGCA	GGCAAGGGTATTCATTCCCAAATGAATTGCAGCTTCTTATGCTAGTTGTT
EMB-140946-AC	Tcm006s07913953	6	7913953	CAATCTCTTGGTTTTGTGATCCATTACCATCTGCACCCCAGCTCTGGTTTGAGCCC[A/C]AGCTTGAGGCAGCTGATACAGAATCATCAGTATTAGGCTTCGAAGATGTAAACTGACCTT	TACATCTTCGAAGCCTAATACTGATGATTCTGTATCAGCTGCCTCAAGCT
EMB-140947-TC	Tcm006s10137698	6	10137698	CTGTCCATCTGCTTATCCAAAAAGGCTAGTCTGAGATAAATGGGAAGGCCCAAGAACCTT[T/C]TATGAAGGCTTCCACATATGCATGTTTCGACACCCTTTTTTAAGTTTCTTCCAAAGGGAG	GCTTATCCAAAAAGGCTAGTCTGAGATAAATGGGAAGGCCCAAGAACCTT
EMB-140948-TG	Tcm006s11003160	6	11003160	TTTTTCGGGGATAAGGATCTTGCAATAGTTGTTGGCATTTATGTGATTTTCGTCTTAAGT[T/G]AGTATTTCATACAAACTGAACTGGAAGTGTCCTGGAATCGAGAAGCCATCCATCTTGTCA	GATGGCTTCTCGATTCCAGGACACTTCCAGTTCAGTTTGTATGAAATACT
EMB-140949-AC	Tcm006s13222057	6	13222057	GCGGGTCCATTAAAGGGTATTTGGGTGGAAAGATATAACGGCGCTAATCTGGCGGTGTTC[A/C]GGCTGAGAGTTACCGGTAAAAGACGAAATGAGAATCTGTGAAGGACTTCCATGGTCGCTG	TAAAGGGTATTTGGGTGGAAAGATATAACGGCGCTAATCTGGCGGTGTTC
EMB-140951-TC	Tcm006s13372133	6	13372133	ACTGTAAGCCCTGGCTGAAGTCATCCAATACAATACTCCGTCGGAGTATACACTCTCATT[T/C]GGTGTCCAAACCGTTAGTCTCACTGCAAATTCCACAGGCATGAACCCCATGATATGCCAC	CTGGCTGAAGTCATCCAATACAATACTCCGTCGGAGTATACACTCTCATT
EMB-140952-TC	Tcm006s13900060	6	13900060	CATAAATCGCCCCTCGACAGAGAGGGCAAACAAGCTTTGGCTGCAAACCACCATCAGCCC[T/C]TGCGTGATCATGAAAAGGTGATGGATCCCTCCAACTACGAGAAGTATAGGTCATGTTTCC	CCTATACTTCTCGTAGTTGGAGGGATCCATCACCTTTTCATGATCACGCA
EMB-140954-AG	Tcm006s14691777	6	14691777	GCACATCCTGGTGTCCCAAAGCAAGATAGGAAGGTTCTTTGCAGATT[A/G]ATAGACAGTCGAAAACTCTCACCAGAAGCATCCCTCCACGCTGCTCAAAACGAACGTTTA	TTTTGAGCAGCGTGGAGGGATGCTTCTGGTGAGAGTTTTCGACTGTCTAT
EMB-140955-TC	Tcm006s14764382	6	14764382	CAATAACTGAATTCAATATAGACAATGGGATTTGTGGTACAGCTCCTTTCAAAAACCCAA[T/C]TTTCCAATCCTCCCAAGTAATACTCAAAAATCCTATCTTTGATGGACCAAACTTAATATC	ATTCAATATAGACAATGGGATTTGTGGTACAGCTCCTTTCAAAAACCCAA
EMB-140958-TC	Tcm006s17876297	6	17876297	ACTATGCTGTCATCAAAGAACGGCTGAGCTTTATCAACAGGGCGGCGTCCAGTAATCAAC[T/C]CCAGAAGCACAATCCCAAAGGAGAAAACATCTGACTTCTCAGTGAGCTTCCCACTGGAGG	GAAGCTCACTGAGAAGTCAGATGTTTTCTCCTTTGGGATTGTGCTTCTGG
EMB-140959-AG	Tcm006s17921275	6	17921275	GACATCATAGAGATCCAAAGCCTGAGAAGCAGAAGACATAGCTTGGATCTGCATCCTCAA[A/G]GGCATGTCTGTGTCTTCCACCAAAGCTTTTCCTTCCAACATGTTTCCCTTCTTTCTTTAC	AGATCCAAAGCCTGAGAAGCAGAAGACATAGCTTGGATCTGCATCCTCAA
EMB-140960-AG	Tcm006s17924617	6	17924617	TCTGTCAAAGCGCAGGCCACAACAAGGATTTCACAATTGGCAGCCAAGTCAACAATGTTC[A/G]AGTAGTATTTGTAATTTGTATTTGGTTTCTTAGATCTGGAGTGGTAACTGATAGGGCACT	CGCAGGCCACAACAAGGATTTCACAATTGGCAGCCAAGTCAACAATGTTC
EMB-140961-AG	Tcm006s17942754	6	17942754	ACGGATTGAGTTTTTGTTAGTAGCCAGAAATGCAGATTTCTCCGGAACTGTCCAGAACCT[A/G]AAGAGGTTGAAACGCTTCTCGAGTTCATGTTCGAGGTAAGAGTTCATGGGGCAAACCATG	TTTTTGTTAGTAGCCAGAAATGCAGATTTCTCCGGAACTGTCCAGAACCT
EMB-140962-TC	Tcm006s18475609	6	18475609	GGAGAGCCACSAGGTAGAATGCATCCCAGTTCAATCATTTGATGGATCAAGCATTGGTTT[T/C]GCACCACTCCTGCAGTGTTGGTGTTGCAACTCCAATATTTTTCATGTCAAAGATACTGGC	TTGACATGAAAAATATTGGAGTTGCAACACCAACACTGCAGGAGTGGTGC
EMB-140963-AC	Tcm006s19212749	6	19212749	TAGGATCCAAAAACAAATAATTGTATATATTTGGGAATACAAATATGGGGATATCACACT[A/C]TCTTGATTTATTTGCTTGGAAATAAATCTAGTCAGTCAGTGCCCAACAGTTGCAAAACTC	ACTGTTGGGCACTGACTGACTAGATTTATTTCCAAGCAAATAAATCAAGA
EMB-140966-AC	Tcm006s20470604	6	20470604	CCTCTTCTTCCTCTGCAGCTCAGGATCATTAAAGCTCCAGCTTTTTGAAGAAGACCCAAA[A/C]GGGCTTTTGCTTTTCTTGATCTTAATCTCTTTGCCAAGCTGATTTGGCTGAACAGAATTT	CTCTGCAGCTCAGGATCATTAAAGCTCCAGCTTTTTGAAGAAGACCCAAA
EMB-140967-TG	Tcm006s20943274	6	20943274	CCCCAAACGGCAACAGCTCAAAATCATGACCTTTGACATCGATAGCCTTCCCAATGAATC[T/G]GTCGGGGCAAAATTCATCGGGGTTGTCCCAAAGAGTAGGGTCTCTCCCGATTGTCCATAC	CAACAGCTCAAAATCATGACCTTTGACATCGATAGCCTTCCCAATGAATC
EMB-140968-TG	Tcm006s21215984	6	21215984	TCCTGACATGGCTCCTAGTAATTTCTTTCACACTCGAACAACCAGAGAGGGCCATTGTGA[T/G]TTCAAGCTCATCCATGAGCATTTCAAGGACTTGTCTGACTCCATATTCTCCTTTCGCCGC	GAGAATATGGAGTCAGACAAGTCCTTGAAATGCTCATGGATGAGCTTGAA
EMB-140969-TG	Tcm006s21746835	6	21746835	TCTCTTTGGAGATTTAGAATTCCCTCTCTGGGAACAGAATAGGAGCAATCAGAGACCAGA[T/G]ATAAAGACCTGCAGTTGCCCACCCAGTTATAATCCGGACCCAAACAGATGGCCACCCCAC	CATCTGTTTGGGTCCGGATTATAACTGGGTGGGCAACTGCAGGTCTTTAT
EMB-140970-TG	Tcm006s21764252	6	21764252	TTAAGTCCAGGGAGGTGTCTTCAAAGAAGTTAACTGGAGGGAAGTTCAAGTCTTGAAACT[T/G]GGAATCTTGAAATGAATTTGGCAATTGATTCTTGCTCTTTCCGTCTGAAGAAGAAGAAGA	GGAGGTGTCTTCAAAGAAGTTAACTGGAGGGAAGTTCAAGTCTTGAAACT
EMB-140971-AG	Tcm006s22188772	6	22188772	TTCGAGCCAAGGAAGCTGATGAAGGTCCTTCATGGCATCTACATAGGAATCTGTACAGCG[A/G]GGTGGAGATTGATATGGGTGATGCTCACTCAGACTAAAACCCCCAGCAAGGAACCTTTGT	GGAAGCTGATGAAGGTCCTTCATGGCATCTACATAGGAATCTGTACAGCG
EMB-140972-TG	Tcm006s22345258	6	22345258	GCCTCTGTTTTCTCCATAGCCTTGGCTTTGGCATCAACAAGCTCCGGGTGTGCTGGTTTT[T/G]CCATTGGCTGGGCATGGTTTTCCTGGTTCTGTGGCTTAACAATATTGTTTTCTACATTTG	AAACAATATTGTTAAGCCACAGAACCAGGAAAACCATGCCCAGCCAATGG
EMB-140973-TC	Tcm006s22389884	6	22389884	ACATTAAATTCTGCATACGTACTATTTATTTCTTTCTCTTGGTACATTATATTTGGCCTT[T/C]GCCTGCGAAGTACTATTACAACACAGGAAGTTACTTGAATAAAATTCAAGAGAGGGCACA	CTTGAATTTTATTCAAGTAACTTCCTGTGTTGTAATAGTACTTCGCAGGC
EMB-140974-TC	Tcm006s22426243	6	22426243	CCCMACACCAAGTGTAGAACCACATCTCATCCCATTTCAGTTCCAAGATCACGTACACAG[T/C]AGGTAAAGTTTTTCCAATTCAGGTGCATCAACTACAACRTTTGACTGAACTGAACGTCTC	AGTGTAGAACCACATCTCATCCCATTTCAGTTCCAAGATCACGTACACAG
EMB-140977-TC	Tcm006s22624989	6	22624989	CTACTTGCACCATTCTCTCCCTGGTATTTATTCACACTTCTTGGCTCTTTTCTTTTGGTT[T/C]ATCACTTTTCTCCCAGAACCTCCAGTGCAAAGCTCTAACCTCCAACATCTTCTCAATCTC	AGATGTTGGAGGTTAGAGCTTTGCACTGGAGGTTCTGGGAGAAAAGTGAT
EMB-140980-AG	Tcm006s23105784	6	23105784	TACATAGCTGCAAGGACTAACAAAGGCGGTGACTTTATGTTTCTAGTACTGTCTTCTTTC[A/G]AAGTTTTGTATGCTGATGAAAGTAAATAGATGGGAATGAGAACCGGAAAGCCGGCCGGTT	CAAGGACTAACAAAGGCGGTGACTTTATGTTTCTAGTACTGTCTTCTTTC
EMB-140981-AC	Tcm006s23146715	6	23146715	AACCTGGGCGTGAGCTTCTGCCTCATGTTGGAACATTTTGACCAACTCTTGTAGCTCTAG[A/C]ATCCTAACTTGCACCTTCTCTTCACTCACGGGTTTTTTTAATCCAAGATAAAGCAAGCCG	TGAGCTTCTGCCTCATGTTGGAACATTTTGACCAACTCTTGTAGCTCTAG
EMB-140983-AG	Tcm006s23568368	6	23568368	CTCAGAATTCATGTCAATCCCAGGGGATTTATGCTGAGCATCAACACTAAGTTGCATGCC[A/G]GATATCGCTGGGCTTTCTGCACAACTTGTTGATTCATCCAATTCTAGATTTGAATTAAGT	ATGTCAATCCCAGGGGATTTATGCTGAGCATCAACACTAAGTTGCATGCC
EMB-140985-TG	Tcm006s23797918	6	23797918	GCCTTGCTATCCATGTACAACGATGAAGATGATGAAGAAATGGAAGACGCCGAAGAAGAC[T/G]ACTATCAACAGCATCAACAAGGTATAGAAGAAGAGCAACAACCAGAACAAGAAAACGAGT	CCATGTACAACGATGAAGATGATGAAGAAATGGAAGACGCCGAAGAAGAC
EMB-140986-AG	Tcm006s24030686	6	24030686	TCCACTTGTTTTTCTGGCAAAATTAGGGTGCTTGAAAAATCACCAATGTTAAAGTAACAC[A/G]TCATACCGGGTCAGGCAGCTAGATACAAAGACAGCAGTTATACAAATAATATCTGCCAAA	ATTATTTGTATAACTGCTGTCTTTGTATCTAGCTGCCTGACCCGGTATGA
EMB-140987-AC	Tcm006s24089397	6	24089397	GGTAATCATTTGGAGGGTCCGGCACATAAGCACAATCAACAAACTGCCAACGGCCAGTAT[A/C]CATTTGAACCATATTCTTGAACTTCTCATGGTTCCACCATTCAGGCGGTATTTTATATTT	TACCGCCTGAATGGTGGAACCATGAGAAGTTCAAGAATATGGTTCAAATG
EMB-140988-TG	Tcm006s24114275	6	24114275	CATTTTGAGTTAGAMGAGAGGAAGAGTTGGTGGTTGAGTTTTGCGAAGAAAATGGAATAG[T/G]AGAACAGAAGAAATGCAGAGGCTTTAAAAGGAGTGGAGTGGATCACTGGGAAAAGTGAAA	CCCAGTGATCCACTCCACTCCTTTTAAAGCCTCTGCATTTCTTCTGTTCT
EMB-140989-AG	Tcm006s24301407	6	24301407	CTATGTCAGATAATAACCAGTTAAATTGTCAACAAGATAGTCGTACTGCACACCAAGCCC[A/G]TAATCGAACTTCTCACTTGTTGGTGCCACCACATTTGGAGTGGCATAAAGATTTCCAACA	TAATAACCAGTTAAATTGTCAACAAGATAGTCGTACTGCACACCAAGCCC
EMB-140990-AG	Tcm006s24366215	6	24366215	CATCTCTGACACCTGTACTCTATGTAGTTCATCACCCAAGTCTGTTTTCTGTCTCTCCAA[A/G]TTCTCAATTTGCCTCTCAGCCCTCTCAATCTGAGCCAGTCTTTCCATTGCCATCCTCTGT	ACCTGTACTCTATGTAGTTCATCACCCAAGTCTGTTTTCTGTCTCTCCAA
EMB-140992-AG	Tcm006s24459141	6	24459141	AGAAACCTGAAATACAAAGAAAGACTTCCTTTTTCACCTTGTTCAACTATTCTCAATATA[A/G]GAAAAAGCGGAGCAACCCCTGGAGCTAGACGCTGCTCATGATTGGACTTGATCTTAAAGC	CAAGTCCAATCATGAGCAGCGTCTAGCTCCAGGGGTTGCTCCGCTTTTTC
EMB-140993-TG	Tcm006s24526606	6	24526606	CATATCAATTAGACTCAAGGATCAGCCATGCCAAGATGTGAGTGAAAAAGATCAGACCGA[T/G]GTTAAAAAATAACAACGAAAAGTTAGAAGCCTCTTGTAATTAGATGAATCAGCTTCCTTA	AGACTCAAGGATCAGCCATGCCAAGATGTGAGTGAAAAAGATCAGACCGA
EMB-140995-TG	Tcm006s25375496	6	25375496	CCCTTCCTCCGATACCTCAAACTTCCATTCCAACAACAGCAACCAGAGCTTCAGCTTCGC[T/G]TCAGTTTTATCGACGCCTTCATCAAGTCCAACCCCATTGAATTCAAACTCAACGTACATC	GAGTTTGAATTCAATGGGGTTGGACTTGATGAAGGCGTCGATAAAACTGA
EMB-140997-AG	Tcm006s26526859	6	26526859	CATAAAGTCGTCGCCGTCATCATCATCTTCCTCTTTGAAAACTGGATGGACATATGCATT[A/G]TGAAGATAAGGTTTCAAATTGAGGTTTGGTTCCCTTGCACGTTCCAAAGTGTCTTTCATC	TCGCCGTCATCATCATCTTCCTCTTTGAAAACTGGATGGACATATGCATT
EMB-140999-AC	Tcm006s26664133	6	26664133	TTGGAATTTAAACATTCATTTGGAAGCAAGAGGCAAAAGAAGGGGCAGTCTAATTCGATC[A/C]TATTCTACAGACCACGACCATTACAAGCCAGAAAAGGAAAGACCCATCAAGACTCCATAG	AACATTCATTTGGAAGCAAGAGGCAAAAGAAGGGGCAGTCTAATTCGATC
EMB-141000-TC	Tcm007s00089053	7	89053	CTCAGCCTCCGTCAGATTGCTCCATAGGTGCCCAATCCTCTTACTGATGGCTTTCTCCTG[T/C]CCGTAGTACATAGGTTTGAGCTGGGTATAATGCTCAGCAAAGAAAAAATTATAACCACTC	AATTTTTTCTTTGCTGAGCATTATACCCAGCTCAAACCTATGTACTACGG
EMB-141001-AG	Tcm007s00103348	7	103348	AGTCTGGACTCCTGCCAAGACTGCTTCATGCTTATACAASGAGGAAGATGCCCGACTTCT[A/G]GGGAGCCTGATATTCACCAAATTAGGGTTACTCTGGACTTACGTCGGAACTGCTTCTTTG	GTTCCGACGTAAGTCCAGAGTAACCCTAATTTGGTGAATATCAGGCTCCC
EMB-141002-TC	Tcm007s00304836	7	304836	TCCTCAGCTGAAAGCTCACCCTGACTACCAGTTCCTGAGAGCTCACTTTCAGCACCACTT[T/C]CAGGTTTCTTCCTCCTCTTCAACAATTCCTCCTTCTTGCTTGAATTTGGATCTTTCAACT	TCCAAATTCAAGCAAGAAGGAGGAATTGTTGAAGAGGAGGAAGAAACCTG
EMB-141003-AC	Tcm007s00381080	7	381080	TGCAAGCCCTCAATTCAATGAAACATTTTGTTGGATCCAATCAATGTCAAGGTAATGCCA[A/C]CACTTGCTGCTTTGTCTTGGAGTTATGTACTAGCAAAGGTCAACCTCATCTCGACCTGAC	GATGAGGTTGACCTTTGCTAGTACATAACTCCAAGACAAAGCAGCAAGTG
EMB-141005-AG	Tcm007s00406264	7	406264	TTGGGCAATTTATATTTGAGACGGCAATATTGTCTAGAAAGAAACAAGCCATAATCAAAC[A/G]GTCTATGGAGCTCGAGTGCAACAGTTGACTTCAGGTATCATCAACTTGTGAGTGGAAAAC	CACAAGTTGATGATACCTGAAGTCAACTGTTGCACTCGAGCTCCATAGAC
EMB-141006-AG	Tcm007s00503200	7	503200	CTTTGGAATAACTTTCTTGCTGCCTTTTCTCTTTTCAGGTGTCAACTTTACTGCACCTTC[A/G]TCAGTATCCAGAATATCCAAATTTTCAGGTACCACGGAGTCATGACAACAAGCACTGTCA	ACTTTCTTGCTGCCTTTTCTCTTTTCAGGTGTCAACTTTACTGCACCTTC
EMB-141007-AG	Tcm007s01121115	7	1121115	ACCTGAAACTGACACCATTTGGCGTAATTGTGTCATCAACCAGTCAGCCATATGCATATC[A/G]TTATTGTCTATAGCTTTGGCACAAGCACAAAGCAGTTCTTTAAGGTCCCCTCTGGCAATC	GACACCATTTGGCGTAATTGTGTCATCAACCAGTCAGCCATATGCATATC
EMB-141013-AG	Tcm007s02281244	7	2281244	TGAGCTATCTCGGCAGCTCAGTTCCAGCCGGCTGAAGTACTCAATCTCGAGCATTACCAA[A/G]GATCCCACAGTGCCTCTGGTGCCTATTTCGACAGGAGGGTGTGCAGCCATTTCATCCGGG	CGGCAGCTCAGTTCCAGCCGGCTGAAGTACTCAATCTCGAGCATTACCAA
EMB-141014-TC	Tcm007s02335337	7	2335337	GGGGTTTTTCTGAAGGTCCAAAGACGGTGAAAAGAAAGATCTACAAATTGCTGAAGGTGA[T/C]CTTTTGTGAACAACTGAATTGGACACATCCATGCATGTAGCTAAAGCTGACTGCTTAATG	TGAAGGTCCAAAGACGGTGAAAAGAAAGATCTACAAATTGCTGAAGGTGA
EMB-141015-AG	Tcm007s02814573	7	2814573	TTTTGTGACCCTGGTAAAACCCCTGAATCACACCACCGCCTATGACATGACTTCTGTTTG[A/G]AAAATCGTAGACCGTCACGTTCACAGGATCATACTTAATCCCTTTGTCTTTGTTAGGGTT	AAGACAAAGGGATTAAGTATGATCCTGTGAACGTGACGGTCTACGATTTT
EMB-141018-TG	Tcm007s03045815	7	3045815	AGTTTCTTCCAGTTTTCATCACTGTCTATGATTTCTCCAGTCTTTAAGAGGTAGCGAACC[T/G]TTTTTCCATTATCTAACACTTTATGACCCACCCGGCTAGTGACATCTTGTTCTTTAGAAT	AGTTTTCATCACTGTCTATGATTTCTCCAGTCTTTAAGAGGTAGCGAACC
EMB-141020-TG	Tcm007s04405002	7	4405002	CTAAACCCCAATACCCTTGGTAGTGACTCTCCACTTTGGTCAGTCAAATGTAACACCTTA[T/G]TCCATGACTCATTTACACCATACTCCTTCATGACCCACATGTCAAGCTGCTCACCATCTT	ATACCCTTGGTAGTGACTCTCCACTTTGGTCAGTCAAATGTAACACCTTA
EMB-141021-AG	Tcm007s04493055	7	4493055	TCACGCCCAAGCACCATGTAAAGGTCATCTGGCTCGTAGGAAACAGAAGCAGCCTTCTGT[A/G]CATTTTCTGAATTGCCATTTTCGTATTGAGCACCTTCAATTTCTGGAACCATGCCTATAC	GGTTCCAGAAATTGAAGGTGCTCAATACGAAAATGGCAATTCAGAAAATG
EMB-141023-AG	Tcm007s06388096	7	6388096	ATGAAGCTTAGCCTCAAGTTTCAACTGATTTTCCATTTTCTTTTGCTTAAGCCTGCCTTC[A/G]GTTACCATACATATTCTCCGGGCTCTGATTTGAGACTGTACGTTGCACCAGGAATGTAAA	GCCTCAAGTTTCAACTGATTTTCCATTTTCTTTTGCTTAAGCCTGCCTTC
EMB-141024-TG	Tcm007s06416949	7	6416949	AGTTACGGCGCAAATGGTTCCCCACGCAGTGTGGACAGGTTACCTCTCCTGCC[T/G]GATTAATTAGTCGTCAGCATGTGTCATACATTGAACATTGCCACAGTCGTTAGTTTTCTA	ACGACTGTGGCAATGTTCAATGTATGACACATGCTGACGACTAATTAATC
EMB-141025-AG	Tcm007s06629852	7	6629852	CCTTAGTACATATACCTAATCTAGTAGTTTCTAAATCTCTTAAGGCTGGTTTATCGCATG[A/G]CTCCTCTCCAACACCATCAGTGATTTCCCTTTTTCCATCAAGTTCCAATTCTTGCTCATT	AATTGGAACTTGATGGAAAAAGGGAAATCACTGATGGTGTTGGAGAGGAG
EMB-141026-AG	Tcm007s06743252	7	6743252	AGAACGCTCCCATCGCCCAAGCTTAAACCAACAAGCTGCTCTATTACAATAAAGAACAGA[A/G]ATTGATGGATCAAGCCTGAGACCATCCCCATATGCTGAGCAGGCCTCAGTGAATCTTTCA	CATCGCCCAAGCTTAAACCAACAAGCTGCTCTATTACAATAAAGAACAGA
EMB-141027-AG	Tcm007s07518177	7	7518177	TTGGAGGACTTTTAAAGACTGTGTGGGGCTTCTTCASCATTCCACTGCAATATCAAAGAC[A/G]AAAAAGAAGCAAGCTCATAGAGCTTTTGGGCTGGTTATTTGTAAGGTTCTTGGTTGGGAT	AGAACCTTACAAATAACCAGCCCAAAAGCTCTATGAGCTTGCTTCTTTTT
EMB-141029-AG	Tcm007s08916996	7	8916996	GAGACCGTATCRCTCAACTTWGTACAGAAACTAGCGACAAAACCAAGTCGCCAAAGCCGA[A/G]TAAATGCCTCTCCGCCAACTCCATATATAGTGAGAAAAGCACATACACAACCAGCAGCAC	TTGTGTATGTGCTTTTCTCACTATATATGGAGTTGGCGGAGAGGCATTTA
EMB-141031-TC	Tcm007s09383206	7	9383206	TCTCTAGGTGAGTTGGGTATCAAACGGGGAAATGGTGTGGGTTGAGATTTGCCGCTTTTC[T/C]GTGGGATGCCTTTGTGGAGGGGGAAGGTGTTTGTTTGAGTGGKTATTTTCCTTTGATTCC	AGTTGGGTATCAAACGGGGAAATGGTGTGGGTTGAGATTTGCCGCTTTTC
EMB-141032-TC	Tcm007s09548162	7	9548162	AATATGTCATCAACAACTTGGAATGATAGACCAAGATTCTTCCCGAATTCATACATTTGC[T/C]CAGTGACACTACGATCAGCCCCACTAAAAATAGCAGCTCCTTTGGTACTAGCCGCAATCA	TAGTACCAAAGGAGCTGCTATTTTTAGTGGGGCTGATCGTAGTGTCACTG
EMB-141033-TC	Tcm007s09675473	7	9675473	TTTTGGGACTCCTCTGAAATACAGAACTGATCTTTCGAAAACCCCACTTAACTCTGTTCA[T/C]TTGATCCTTTGCATCTGGATTTTCATCAGCACTACTACTGTCACTTTTAGGGGATCCAGA	CCTCTGAAATACAGAACTGATCTTTCGAAAACCCCACTTAACTCTGTTCA
EMB-141034-TC	Tcm007s10151992	7	10151992	GAACAATGGGTCCAGGGACATTATGAAAGCTGCCCCTAATATCATCTTGTTGCGATATTG[T/C]GCAGATCCCACCAGCATCCTCCGTCACATCAGAGCTTGCATAGCTAGTCCCTGCCTCAGC	TCCAGGGACATTATGAAAGCTGCCCCTAATATCATCTTGTTGCGATATTG
EMB-141035-AG	Tcm007s10302466	7	10302466	AATAGCTCTGTCGAATGCAATTACATACTTCAAGATCATCTTGGCAGATTAGTCTTGTAC[A/G]CATCACTATCTATTTGGAGTTGATGATGCAGACATCGGTATGGCCTGGGCATCTTGGGAC	TCGAATGCAATTACATACTTCAAGATCATCTTGGCAGATTAGTCTTGTAC
EMB-141036-TC	Tcm007s10346814	7	10346814	AAAGAAACTAGCTACACTCTTAGACTTCTTATCAAGATCCATTGGCTCCACGTTCTTCTC[T/C]GGTGAAAAAATTTCTGGTTTCACTACAGGCAAAGCTTTAGTGTTTCCCTTAGTTTTCCCG	GCTACACTCTTAGACTTCTTATCAAGATCCATTGGCTCCACGTTCTTCTC
EMB-141037-TG	Tcm007s10392919	7	10392919	CATAGACCTTTTCTTGGTCAGGAAGAGACTTGGACACACTCTCCTTTTGCAGGCACCTCT[T/G]AGCCCATGCAATCAGCTTGGGACACTCTGCCTCAATGCTGAAGTTGCCACACTTCTCATA	TTCTTGGTCAGGAAGAGACTTGGACACACTCTCCTTTTGCAGGCACCTCT
EMB-141038-TC	Tcm007s10678025	7	10678025	ACGGCCTCTGTCTCACCCCTCTGTACCTCTTCACCTTGCCTTTACTCGGCCCCGCGATTA[T/C]GTCGTTCTCTTTCGTCGACATTCCTATTGTGATTTCGTTGACGAGCTTCTTCTTGGGTTG	AGAAGCTCGTCAACGAAATCACAATAGGAATGTCGACGAAAGAGAACGAC
EMB-141039-TG	Tcm007s10761801	7	10761801	CCAGAAGCGAATCCATCAACAATAAAATCCGAGTTTCATTTGGAAGATGGTGTCAACGCT[T/G]GTCCTAGTGTAGAGCATCAGTTTATTCCAAGCTTCATTGGACGATCTCCCTTGCATAAAA	GGGAGATCGTCCAATGAAGCTTGGAATAAACTGATGCTCTACACTAGGAC
EMB-141041-AG	Tcm007s11125621	7	11125621	CTTGTGCCTCTCTGAACTCAGGTGGTCATCTATAACCTCTTGGTAGAAAAGATCCAGATC[A/G]TGGAAAATCCTTTCAAGCCTTCCATGCATTCCTGTAATCCTATCTATGATCCAACCAACA	TCTGAACTCAGGTGGTCATCTATAACCTCTTGGTAGAAAAGATCCAGATC
EMB-141042-AC	Tcm007s11239659	7	11239659	ACTAAAAYTTATATGTTTGAATTATGACAAGCATAAGCATTATTATTGAATTAAAAAGAG[A/C]AGATCATACCTGTACCCATCCACGTTAGCACCATACTTGTCAACAAATTGGTAAACACCC	CAATTTGTTGACAAGTATGGTGCTAACGTGGATGGGTACAGGTATGATCT
EMB-141043-TC	Tcm007s17101167	7	17101167	CCATCTTTTCTTTTTCGATCCTTGTCTTTAAACCTATCCTCACCTTTTGAATCAAACTTG[T/C]TCTCACCGACAGCCTCATGAGCTTCTGCATAATCTCTTTCTTCAGTAGCAGAGCCTTCCT	TGCTACTGAAGAAAGAGATTATGCAGAAGCTCATGAGGCTGTCGGTGAGA
EMB-141045-TC	Tcm007s21638421	7	21638421	GACCTTGGGGCCATGGCATGAAAGCCATGGGTGGTCGAGCCTGCTGGCCTGGATACAATG[T/C]AGCTTGATCAACAGGCTTTCCCATTATCATCCCTGTGGGTCCTACAGGATGCTGYGGGAC	ATCCTGTAGGACCCACAGGGATGATAATGGGAAAGCCTGTTGATCAAGCT
EMB-141046-AG	Tcm007s21946393	7	21946393	TCTGATTTATAAAGTTTMTGGGAATCAGTAAGACAACGAATTGTTCTTTACCACTGATGT[A/G]GGATTTGTGACAGAGCTATATCCATACAGCTATGAAGCTCTCTTAGGAGGAGACATGTTA	CCTCCTAAGAGAGCTTCATAGCTGTATGGATATAGCTCTGTCACAAATCC
EMB-141047-TG	Tcm007s22115792	7	22115792	TGCCTATGTTCAGATGGAATTATCTCTAGATTTTCCAACGACGACGTACAGGTGGCGTCT[T/G]CTTTCAATTCTCTTCAACCTAATATTTCTGATTCTGATATTGACAATATTCAAGATTCCT	CAGATGGAATTATCTCTAGATTTTCCAACGACGACGTACAGGTGGCGTCT
EMB-141048-AC	Tcm008s00080915	8	80915	TGCGGCCACATCTCCTAAGAAATTCCCAACAAAGATGGTCCTTTAGTCCAAGCCTCCTTG[A/C]AATGTAATCAAGAAATGAAAGTGGGGTTACAGGGTTCATCTTCCATTGAAGAGTGGACAG	TCTCCTAAGAAATTCCCAACAAAGATGGTCCTTTAGTCCAAGCCTCCTTG
EMB-141049-TC	Tcm008s00170802	8	170802	TTTCTTTCATTTTGTCTTCAAATCCTTCTGGTAATTCTTGCTGTTGCTTTTTGCAATCAC[T/C]GTCGTCTGTTTTTAAGACTTTCCCAACAACCCACATGAATGAGTAGCCYGAAGCCTCAAG	TTTGTCTTCAAATCCTTCTGGTAATTCTTGCTGTTGCTTTTTGCAATCAC
EMB-141051-AG	Tcm008s00876157	8	876157	TTTCTGGATTCTCGACTTAAAAAATTCATCTCGCCCTTGGTTATAGAAATAGTCAAGCCG[A/G]TCCTTGATTGGTCCAACAAACGGAACCCCATAATTCCCAGGAACTTTCTTCAACGGAAGC	CTCGACTTAAAAAATTCATCTCGCCCTTGGTTATAGAAATAGTCAAGCCG
EMB-141052-TC	Tcm008s01045886	8	1045886	TGAACCCTTGGGCTCCTCTTGGATAGCAGATACAGAATTAGACATGAGTTCCCTAGAATA[T/C]TGCCCTGCATCAACACCCAGGTCTGCCCAGCCACCAACTCCATCTGCTACACCAATTGCT	GGCTCCTCTTGGATAGCAGATACAGAATTAGACATGAGTTCCCTAGAATA
EMB-141055-TG	Tcm008s01190073	8	1190073	CTTACCTTGGCGAACAAACCGAGCCAAAGCCATGTCTTTCTTTCTGTTTCTCTCTCAAAA[T/G]ATGTTCTTTGAAGCAAGCAACTTCTGAGACAAAACAACACACCCAACAACGATATCCAAT	CGAACAAACCGAGCCAAAGCCATGTCTTTCTTTCTGTTTCTCTCTCAAAA
EMB-141056-TG	Tcm008s01200036	8	1200036	TCTGGCACAAACCCAGATATCTGAAGCTTTTCAAGCCAGTCATTCTCTCTAATGTCAGCT[T/G]CTACACTCGTTAAGGATTTTGCCATCATCCTAAGATGTTCTGTGGACTCCAGAGCTGCCT	ACCCAGATATCTGAAGCTTTTCAAGCCAGTCATTCTCTCTAATGTCAGCT
EMB-141058-AG	Tcm008s01534915	8	1534915	CCTTTCTCAAAACTGAACCCCTCAAAGACTATCGTTCATGCCCAAAGTTTTGTTGCGGAT[A/G]GGGCTGAGAAAGTTGGCTATTCATTGATTCAAGGAAGTGTTGGAGAGAAGTACGATATAG	AACTGAACCCCTCAAAGACTATCGTTCATGCCCAAAGTTTTGTTGCGGAT
EMB-141060-AG	Tcm008s01844908	8	1844908	GAACCTATGGTCCAAACTCAAAAACAAAGGAAAAAGGCCTCTTGCAGCAATGAATTCACT[A/G]TATGGTGCATCAACATTCAAGGTGTTAGTAATCACAGTCACGTTCCTCTCAGCCATTCTA	GAGAGGAACGTGACTGTGATTACTAACACCTTGAATGTTGATGCACCATA
EMB-141061-AC	Tcm008s02195781	8	2195781	ACGGAAAACAACATGGTCCCCGCAACACCGCGCTCGAGGGAGGGACGCGAAAGCCCCAAT[A/C]GATCGGCTAGTTTCTGCGAGAAAATATGAGAATTTGACGATGAAGAAGAGCAAGTGCTAA	CTCTTCTTCATCGTCAAATTCTCATATTTTCTCGCAGAAACTAGCCGATC
EMB-141063-AC	Tcm008s02424480	8	2424480	TACATTGATCGTGTCATGATTTGTTCGGGGAAATCCACGAAATATAATGGTAAACAACAA[A/C]GGTAACAACAACATGGAAACAGAGCAAATATGGAAAAACCCTAGTTGAACTTGAAGCAAA	GTTCAACTAGGGTTTTTCCATATTTGCTCTGTTTCCATGTTGTTGTTACC
EMB-141064-TC	Tcm008s02705769	8	2705769	TTTCAAGTAATCAATCCACTTGTCAGGGATAGCCATCGCCAGGCGGTAGTCAAAACCAGT[T/C]CCCCCTTCAGAGACAGGCCTACCAAGTCCAGGCATACCGGAAACATCTTCAGCAATTACA	TCAATCCACTTGTCAGGGATAGCCATCGCCAGGCGGTAGTCAAAACCAGT
EMB-141066-AG	Tcm008s02859099	8	2859099	TTTCCAGAAACAGCCAATGCTTTAGAATCATTAGCTGCAGACAGGGAAGACATTGAAAAC[A/G]CAGTTTGCGGCTTTGATGCAGCCGAAGGTGTTGACGGGGTCACCCCTTGTGGCCCAGTTG	CAGCCAATGCTTTAGAATCATTAGCTGCAGACAGGGAAGACATTGAAAAC
EMB-141067-TG	Tcm008s02874903	8	2874903	GGGAAATCCATATACAGTGATATCTATTTGCAGCTTAATCCCTTGCAAACCACAGCTTAA[T/G]CCCTTGCAAAACAAATCCATATATGGACTGAGACAGCTTTTGGCAAAGGATGAACTACAT	TCCTTTGCCAAAAGCTGTCTCAGTCCATATATGGATTTGTTTTGCAAGGG
EMB-141070-AC	Tcm008s03097250	8	3097250	AACATGGAGAGAGGTGCAAGTCTGGGAATTTAGCTCTGACAAAGCTACAGCTTAAACTAA[A/C]ATTTTAATCCAAATGAGCAGACTATCTTTTGGAGAGTGGATAAAGAGATGCTTCTGCCTT	GAGGTGCAAGTCTGGGAATTTAGCTCTGACAAAGCTACAGCTTAAACTAA
EMB-141071-TC	Tcm008s03163772	8	3163772	AGCTCCACTKCTCAGGGTCTGCTTAGCTTTCTCCTTTTGGTACTGGGACTAGTATGCGTA[T/C]GTGAAGAACTTGCACATGACCCAACTGTTGTGTCATCACTTTTATAGCTCAAGCATGCGG	GAGCTATAAAAGTGATGACACAACAGTTGGGTCATGTGCAAGTTCTTCAC
EMB-141072-TG	Tcm008s03245096	8	3245096	CTTATCACTATATTTTCCAGTAACCTCATTACCAACCCCCAATGGATAGTGTTTAGGCAA[T/G]TTAGATCCTCTGAATTGATCAACAACCTTCAACATAGAAGTTTTCAATCCATGTCGACCA	TATTTTCCAGTAACCTCATTACCAACCCCCAATGGATAGTGTTTAGGCAA
EMB-141073-AG	Tcm008s03274675	8	3274675	GGCGCACGGGGAGGGGAGTAAACGGGCTCGGGTTWTTGGGTCGGATAACGAAAATGGCTC[A/G]GGGTTTTTGGTTGACAGTGTTTGATAATTGATATTGTTGATGTGATAGAGGTAAATTAGT	CTCTATCACATCAACAATATCAATTATCAAACACTGTCAACCAAAAACCC
EMB-141074-AG	Tcm008s03675228	8	3675228	CAAAGAATTTCATCTTGATCTCATGGATGAAACAACAATATGCTCCTTGTATTGCCGATC[A/G]AAGCCTTTGAATCCCTAATTTATCCTCTTCAGTTGACAACAAGAACTTKAGGCAGGCTTC	CATCTTGATCTCATGGATGAAACAACAATATGCTCCTTGTATTGCCGATC
EMB-141077-TC	Tcm008s04382614	8	4382614	AAGGTATCAATCAATATCAAAATGCCCATGTGAAAGTGACAAGAAAGAAAATCAGCCACA[T/C]CCTTCATTTCTATCATGAAGTCAATATACCTGTTCAAGGCTTTAGAGAGAGAGCCAAACC	TCAATATCAAAATGCCCATGTGAAAGTGACAAGAAAGAAAATCAGCCACA
EMB-141078-TC	Tcm008s04442552	8	4442552	GGATTCCCGTTTTAGTGGAAATCATTGAAGTTGGATCACAAAGGCAAAAGGAAATAGCCG[T/C]AGCGATCTTATTACAGATTTGCGAGGATAGTCTGGTATACCGTACTATGGTGGCCCGCGA	CCATAGTACGGTATACCAGACTATCCTCGCAAATCTGTAATAAGATCGCT
EMB-141080-AG	Tcm008s04960152	8	4960152	TTCAGCGAGGAGATGTGAAAGGCAACCATGAGATTCATCAATTCCCTACTGTAGAAATAT[A/G]GCAAACAATCATGCCACAATAAGGTTAGTAATTGGTTCATGCAATCAATGCCTAAGCAAG	AGATGTGAAAGGCAACCATGAGATTCATCAATTCCCTACTGTAGAAATAT
EMB-141081-AG	Tcm008s05448922	8	5448922	ATAACAGCTCAAGCCTCCACATGTCCTGCGAGTGCCAGAAGCATTTTTTTCATAGTCTCC[A/G]TGAGTGTCCTTGGCAATAGCACGATCCAGTGGGACACTGTTCCKTCGCTGGTACTCATCT	AAGCCTCCACATGTCCTGCGAGTGCCAGAAGCATTTTTTTCATAGTCTCC
EMB-141083-TC	Tcm008s05909121	8	5909121	TTTATAAATCTTCAAGTATCAAATCCTGGCATTGCAAACTGAGCAGCAAATGCCTCAACC[T/C]GATTCCGAAGATCAACAATATCTTTATTATTGTGAAGACCCTTGAGAAACTCTTTCTGCA	TTCAAGTATCAAATCCTGGCATTGCAAACTGAGCAGCAAATGCCTCAACC
EMB-141084-TG	Tcm008s05931115	8	5931115	TCCGAGTCAGAAGAGGAGTGATTCTGAAGCTCTTTGGCATAGTTGCATTTATAATGCTTA[T/G]AGCAGACATGCTACTTTTCGTATAAAAAGAGAATGGTTATAGATTTAAGTGTGTGGCGAC	AAGAGGAGTGATTCTGAAGCTCTTTGGCATAGTTGCATTTATAATGCTTA
EMB-141085-TC	Tcm008s05966692	8	5966692	TTGCTCTCTGCTCCACGCTATGCTTTTCACAATATGCCTTGTGCTGCAATTTGCCACCAA[T/C]AAGCTTCACATTCATATAGAAGCCGGCACTTCTAGCACAGGAGGGATGAAACGTGGTCTG	CTCCACGCTATGCTTTTCACAATATGCCTTGTGCTGCAATTTGCCACCAA
EMB-141087-TG	Tcm008s06063444	8	6063444	GCAGCATGAAATAATAAAAGCAAGAAACAAGCCTTAGTTAGGACTTAGGAGAGGCTTTAT[T/G]TCTCTCTACAACAGCATTAAATCCCTTCTTTGCAGTCCGGGCATTGGTTTTTGTGTGCTG	AAACCAATGCCCGGACTGCAAAGAAGGGATTTAATGCTGTTGTAGAGAGA
EMB-141088-TC	Tcm008s06348226	8	6348226	CTTCTTGAAGCGAGCAGCTATGGCATTGTTAAAGTCMGGAACTCCATATCCACGGGCATA[T/C]TGGTTTTTCCCATCTTTGATGGCTTGAATTGCAGCGTCTTTTACAAAATCTGGACCATCA	GATTTTGTAAAAGACGCTGCAATTCAAGCCATCAAAGATGGGAAAAACCA
EMB-141089-TC	Tcm008s06403180	8	6403180	AGAGATGAGGGAAGTCAGTGAAAGAACAAATGCAAGAGTGGCATGGTTCAGTATCATGTC[T/C]CTTGGTGTCTGCATCGTGGTTTCAATTGTCCAGCTATGGTACTTGAAGCGCTATTTTCTA	GAAGTCAGTGAAAGAACAAATGCAAGAGTGGCATGGTTCAGTATCATGTC
EMB-141090-TC	Tcm008s06612001	8	6612001	CAGCCAATTTAACATCTCTTCTCACATCATCGGGACCGACTCTCGTCTACCACAAACAGA[T/C]ATTTTTAAGGCTTACATCGAAGACAACCAAGGCAATTCAGCGGAAACTGTGTATTGATCT	ACAGTTTCCGCTGAATTGCCTTGGTTGTCTTCGATGTAAGCCTTAAAAAT
EMB-141091-AG	Tcm008s06664671	8	6664671	AAACCGGTCAGATCTTTTACAGGGTCCATCCTTTGATCCTTCTGACGAGAGCATTGCATA[A/G]AAGATCATTAGACCAAACGACAAGGAGTCAAAWTAGAGAGATGGCAACGAGGGGTGCAAC	GATCTTTTACAGGGTCCATCCTTTGATCCTTCTGACGAGAGCATTGCATA
EMB-141094-TC	Tcm008s06779089	8	6779089	GTCTCTTTCACCTCCATGGACGATTTTACCAGACACCTTGTCCTCATCCAAGAGCTTTGA[T/C]AAGCGAGCAAAGTGGTTCGAATTCACTATGCGAGATAAGTCTTTTGACTCYAGCGGATTC	GAGTCAAAAGACTTATCTCGCATAGTGAATTCGAACCACTTTGCTCGCTT
EMB-141095-TC	Tcm008s07325418	8	7325418	CTTTCACAAGCCAAAATGTCTAAGATTCTGTCAACAATATTCTTCCTTGCATCTGAATTC[T/C]AAGCAAATTCAAGTGTTTCTGTCATAAAGCTCTGTCCCTCTAAGCCCCATGATAACTTGA	ATGGGGCTTAGAGGGACAGAGCTTTATGACAGAAACACTTGAATTTGCTT
EMB-141096-AG	Tcm008s09509298	8	9509298	GAGTGGCGAAATGGGTGAAAAGAGAAGTGAAGTCGGTAGCGATTGCCGGATGGTGATTTG[A/G]GTCAGGAGAAGGGAGACCCAAAGATGCACAGAGTCTCGCCTCCATCGCCAAAACTTGTGA	ATGGGTGAAAAGAGAAGTGAAGTCGGTAGCGATTGCCGGATGGTGATTTG
EMB-141097-AG	Tcm008s09610444	8	9610444	TTCTTCAAAAAGTGTCTCAAACTCAGCTGTTATCTCAGAGAAGGAAGGTCGCTTGTCTGG[A/G]GCCGCTTCCCAGCATCTCTGCATCAWGTCTAAGAGTTTTGGATGTGCAGCCTCAGGAAGA	AGTGTCTCAAACTCAGCTGTTATCTCAGAGAAGGAAGGTCGCTTGTCTGG
EMB-141098-TG	Tcm008s10171056	8	10171056	TCTCGCGTTCTCTATTTATTCTTGCCATTTCTTGCATCCTCCAAGCATCTTCACGGACCA[T/G]TCTTTCGTGCTCACGTTTCTCTATTGCTTCCAAGAATTTCTTCTGCATATCTTCCTGCTT	TCTATTTATTCTTGCCATTTCTTGCATCCTCCAAGCATCTTCACGGACCA
EMB-141100-TC	Tcm008s11450109	8	11450109	CAAGGATATCAGAGCAAGAGACGACTCTTCCACACTCTTTGTGGACACGCTCACGCAAGT[T/C]GTCGATGATCTCGAATGCCGTTGCTCTCAAGCTCAGGTTTGGGGGAGCATCCTGCTCGCT	AGAGCAAGAGACGACTCTTCCACACTCTTTGTGGACACGCTCACGCAAGT
EMB-141101-AG	Tcm008s11919804	8	11919804	TCTGTCCCATATGTGCTTTAGTTCGGAATGGGTACTGTGAAGGGAACTACATCTTAAGTA[A/G]TGCAATGGAGAAAATGAGGAATCTTTGATTTAGGTTTCCTCTCTTACTGAGAAAGCATTT	ATGTGCTTTAGTTCGGAATGGGTACTGTGAAGGGAACTACATCTTAAGTA
EMB-141102-TG	Tcm008s12637403	8	12637403	TGAATCAAGTTGAGTTGTAAGGTTGCMCTACCAGAATATGAACTGTAAAAGGGAAGACTT[T/G]AGACTCAGTGCCCCACCCCTTGTAAAATCTGCATAATGGCCTTCATTGCATGGAAGAAAG	TGCAATGAAGGCCATTATGCAGATTTTACAAGGGGTGGGGCACTGAGTCT
EMB-141103-TG	Tcm008s15120872	8	15120872	GTCCAGGAGGAACAGGAGAGAGACCAGGTGGAACACCTAGCATATTCATATCAACTGCTC[T/G]AGGGCCAGACCAGACCACAGGTGGGGAAAACGGTGGAATGAAGACACTTGGAGAAATTGG	AACAGGAGAGAGACCAGGTGGAACACCTAGCATATTCATATCAACTGCTC
EMB-141104-AG	Tcm008s17403432	8	17403432	AGAATAGGACGAGAAGATATACCTCAYGTGAATGAAATGGTACTTGTAATTCTAGTTGAA[A/G]GCATTTGAAGCAGCATATATGAAGTCCAAGAAGCCAGTTCCCTTCAAAAGACCTTTACCG	CTTTTGAAGGGAACTGGCTTCTTGGACTTCATATATGCTGCTTCAAATGC
EMB-141105-AC	Tcm008s18166098	8	18166098	CATGCTTCACATTGCCGGCAGTAAAGTTCCCAAGCTTAATCCAAACATCTGTTGGAAAAA[A/C]CAAACTTCCAAGCAACTCAAAATCTTTTAACTTAGAAGAGTAATGCTCAAAATTTGCTAT	ATTGCCGGCAGTAAAGTTCCCAAGCTTAATCCAAACATCTGTTGGAAAAA
EMB-141106-TC	Tcm008s18186131	8	18186131	GACAGCACCCTGCATTGTAGTAAAAGGAACCACCGTCCCCAATTCAATCTCAGGAGCCAC[T/C]GGAGCTGCCTTTTCCGGAGAAGCAGGCAGTGGGGCCGACTCAGAAGCAGCCACCACACCT	TGCATTGTAGTAAAAGGAACCACCGTCCCCAATTCAATCTCAGGAGCCAC
EMB-141107-TC	Tcm008s19939232	8	19939232	ATAAGAAATTCCCTTTGCAGCTCCTAAGGCAATTTTATATCTCTGGTACCAGTCCAATTC[T/C]GGCTGCCCACCCTTTTTCTCTCTGCGGAGAGCTTGAAACACGTTACCATTTGCCATGTAC	CCCTTTGCAGCTCCTAAGGCAATTTTATATCTCTGGTACCAGTCCAATTC
EMB-141108-TC	Tcm008s20222325	8	20222325	CCAAGATTTGATCCTGATGGAGCAAAGACATCACTGCTCTGATCATGCGTCCAAAGTGGT[T/C]CATGAATCTGATCCAATTGAATCTGTTGATCCAGCTCATCTCCAACAGACTGGAACTGCA	GTCTGTTGGAGATGAGCTGGATCAACAGATTCAATTGGATCAGATTCATG
EMB-141110-AG	Tcm009s00406878	9	406878	GGTGGGCACACAGCCTTGGGACAGGGCATGGAAGGTAATCTAAACCAACGGCCTGATCGC[A/G]GGTCGAAAGCTTGCCATAGCATCCTCGCCGTCGATTTATGGAAAGCGAAAACGAACAGAT	TTTCGCTTTCCATAAATCGACGGCGAGGATGCTATGGCAAGCTTTCGACC
EMB-141113-TC	Tcm009s01030141	9	1030141	TACCATCCACATGCACATGAAAAGGAGGTCCACGACAGAAAATAGGTTCATCAGGCGATT[T/C]GCTTTTTGCTCTGGCTCTTAAAACATCATTAGCATCATCGATTACAGCAGCAGCAACCAA	ATGCACATGAAAAGGAGGTCCACGACAGAAAATAGGTTCATCAGGCGATT
EMB-141115-AG	Tcm009s01207294	9	1207294	CCTGTACTTGAAATCTTTACACCACCGAGGCAGTATATAGCGTGAGGGGATTTCTTCCAC[A/G]CCGTTATAATTAAGAACATTCAATGCATGCCTGCATAAATAACCTTTGTAGTTGAACAAA	AAATCTTTACACCACCGAGGCAGTATATAGCGTGAGGGGATTTCTTCCAC
EMB-141116-TC	Tcm009s01756169	9	1756169	TGAGAATGACATTGGTTCACCAGCTTCAGGGCCCGCTGTCACAATTGATGGTTCCATGGG[T/C]TATAAGTTAATCAAATCATTCATTCAAAATTATGGTTATGGCGCTGAATCTGTGTATAAT	ATTGGTTCACCAGCTTCAGGGCCCGCTGTCACAATTGATGGTTCCATGGG
EMB-141117-AG	Tcm009s01901386	9	1901386	TGAAGAACCAACCTCTGGCCCAGATGGTGCCACGTCCCACCCAAGACGAGGCCGTTTCCT[A/G]GTTCGCGCCTTCTCCATCTCTTCCACTTCAATTACCATCTTTTAAACTTCTGGCAATCGA	GAAGTTTAAAAGATGGTAATTGAAGTGGAAGAGATGGAGAAGGCGCGAAC
EMB-141119-AC	Tcm009s02596627	9	2596627	TGAATCAGGAAATGGTGAAGATAGTGTTCTTATATCCACCAGCCAGTGAGAATATTAACC[A/C]CCRAATTTCGATGCTGCTTYAATCCTTGGGTTTTACCAGTATGATTTCTGGATGTGCTGG	AATGGTGAAGATAGTGTTCTTATATCCACCAGCCAGTGAGAATATTAACC
EMB-141121-TC	Tcm009s03182260	9	3182260	TGATAGGTGAATAGCGCAATGGAGCTTCTTGGGGTTCAAGCATATTGAGATGTTTTAATA[T/C]TGTTGTCATTTTCAGTCCAATGATCTGCACCTGGGCATTTGAATGCCCACCTAAAAACAC	GTGGGCATTCAAATGCCCAGGTGCAGATCATTGGACTGAAAATGACAACA
EMB-141122-AG	Tcm009s03347175	9	3347175	AGAACCGAAGGCAATCTGCCAAATCCTGTCTCCTCTTTTGACCCTTTCTTTAGCTTCCAA[A/G]TATGCCAATTCATACCATATACTGCAGCTAGAAGTGTTACCAAAGCGGTGCAAGGTCATC	GCAATCTGCCAAATCCTGTCTCCTCTTTTGACCCTTTCTTTAGCTTCCAA
EMB-141123-AG	Tcm009s03387338	9	3387338	AGTATCAAGGTGATTAATGAGCTCTTGAAGCACATTGGCAGCGTTTTCTACTGTATTAAC[A/G]TTCCCGGCCAAACCCCGAGAAGATTCAGCAGTTGCAGCAGAAGCAAAAGCGTTCATGAGA	TGATTAATGAGCTCTTGAAGCACATTGGCAGCGTTTTCTACTGTATTAAC
EMB-141124-TC	Tcm009s03430458	9	3430458	CTATTCGCAACTCTGGTATAAAAATCAGGGATCATATCCGAAAACAAGTCCCTCTATTAA[T/C]TCTATACTACTGGGGAAAAAAGAATGGAAGATTACAGGAAAATATTTCAATTTTCAACCA	CTCTGGTATAAAAATCAGGGATCATATCCGAAAACAAGTCCCTCTATTAA
EMB-141126-AC	Tcm009s03810220	9	3810220	CGGYAGATTTGTTCATGCTGTTAACACTAGAATCAACCCTTTTCAGACCATCATCCTTAG[A/C]AGCTGGTGATGAAAAACCAGCTTGCTGAGGGAACAAATCCATGGATCTCAAGTTCCGAGC	GTTCATGCTGTTAACACTAGAATCAACCCTTTTCAGACCATCATCCTTAG
EMB-141128-TC	Tcm009s03879707	9	3879707	TGGTGCATTCCTCTGTGAAGCCGCACGACTCACATTTGACGCAGTGGATTTCAATCGGAG[T/C]AGTCACTTTGCTCGATGGGGTTTGAGTATCTGAGCCTGAAATTGCCATTGCATGGAAACA	CAATGGCAATTTCAGGCTCAGATACTCAAACCCCATCGAGCAAAGTGACT
EMB-141129-AG	Tcm009s04068975	9	4068975	TCAACATCAGTATCACAATCTTCAGGATTTGTGCCGCTAGATTCTTTTTTGCTTGCAAAC[A/G]TATCAGTTTCCAGATCAATGGGAACAACAGGATCATGATTAACAGCTTTGTTTACATCCA	TATCACAATCTTCAGGATTTGTGCCGCTAGATTCTTTTTTGCTTGCAAAC
EMB-141130-TC	Tcm009s04082419	9	4082419	AGATCCTGAGCATTTTCTCCATTGTCATCATCCTGATCATTCATCTGTGTTGTGGATTCC[T/C]CATAATTCATGTTGGCATCTTCATCTCCCAATTCTTCCCGATCATCCATCATGTAAGGTT	CATTTTCTCCATTGTCATCATCCTGATCATTCATCTGTGTTGTGGATTCC
EMB-141131-AG	Tcm009s04377702	9	4377702	AAAGGAACCTCAATATTTTCTAGAAATCCAGGCTACACGTGCTTAAAACTCTCAGGCATC[A/G]ACTTGAGTGAATTCTAGTGCATTTGCATCTGCATCTCGTGTAAAAATTGCTGGCCTCCCA	CAATATTTTCTAGAAATCCAGGCTACACGTGCTTAAAACTCTCAGGCATC
EMB-141132-AG	Tcm009s04595913	9	4595913	AGTAGTCAYTTCAYGGTCCTTTAAACAATGTCTTATCCCATAAGGAAGACGTCTGAATGG[A/G]GGTTGATATCCAGGAACAACAGGAGGAAGCAGGTCAGCATCAACAGGCAATGGTTCACGA	TTGCCTGTTGATGCTGACCTGCTTCCTCCTGTTGTTCCTGGATATCAACC
EMB-141133-TC	Tcm009s04856133	9	4856133	GAATCCGTTCGAAGAGTTCGTCGACGTTTGAGCTGCGTTGCTGTTTTTACGGCGACCCAT[T/C]TTTTTAGAGAGGAAGCTTAGGGTTTTGTAAAGGGAAGCAGGGCGAGATTACTGATTAGGG	TAATCTCGCCCTGCTTCCCTTTACAAAACCCTAAGCTTCCTCTCTAAAAA
EMB-141138-TC	Tcm009s05105392	9	5105392	CATAATCAGGCAATGGAGCTGGTAGGGCAACACCTGGTAGGGGAAAATCTAGTGGTGGCA[T/C]GGACTTGGACTGACTCCCAGTCAGCCAACTAAAGAAGCCGCCCGAAGAGGATGAGGTTGT	CAATGGAGCTGGTAGGGCAACACCTGGTAGGGGAAAATCTAGTGGTGGCA
EMB-141139-TC	Tcm009s05384447	9	5384447	TGGACAGCAGTTTCTGCTTAGTCCAATTCACAGTTCCTTCGTCACTGCCATTTACTGGAG[T/C]TTTGAAGCCGGCACAAAATCGAACGCACCCAGGTTGCCCAGACACGCCTTCCACAGGGAG	TTTCTGCTTAGTCCAATTCACAGTTCCTTCGTCACTGCCATTTACTGGAG
EMB-141141-TG	Tcm009s05606569	9	5606569	GTTGGGTCTCATTTGTATTTGATAACATTGGTTTGAAACGCTAGTTTTTCATATTTCCTT[T/G]TGCTTAGACCTGTTTGCATGAATAATTATGAACATCTAGCTGAAGCTTTTCTAG	AAAAGCTTCAGCTAGATGTTCATAATTATTCATGCAAACAGGTCTAAGCA
EMB-141144-TC	Tcm009s06156866	9	6156866	CAAATTGAAGGTTCTTAATCAGCACATTTTCTTCCTTATCTTTCACCTTTTTATCAGACA[T/C]GGCTGGAGAATCATCAGGAACTTGCTGTTCATCTACCGATGCACCAGTTGTGTCACTTCG	CAACTGGTGCATCGGTAGATGAACAGCAAGTTCCTGATGATTCTCCAGCC
EMB-141146-TC	Tcm009s06463616	9	6463616	ATAAGAAAACACCACCACCAAAGACTCAAAAACAAATATATGCGAAAATTCTAACTACAA[T/C]GGTCCGCTGTCCTGAATAGCTGACAACACCCCCTACTTCTGATATCCAAACTCTTCCATA	TTTGGATATCAGAAGTAGGGGGTGTTGTCAGCTATTCAGGACAGCGGACC
EMB-141147-AG	Tcm009s06727746	9	6727746	AAATTGCGTGGTTGCAGGAGGCATTCCACCGAAGAAAAAGTTCCTAAATATCTCATCAGC[A/G]TCAAAATCAGTATCATAAAAACCATTAAACCCGTTGCCTCCTCCGCCACGATATGCTGAA	GTTGCAGGAGGCATTCCACCGAAGAAAAAGTTCCTAAATATCTCATCAGC
EMB-141148-AG	Tcm009s06737742	9	6737742	AAGAACTTTATATTGTGCATGTCTGGATTTTGCTTTCCCCACTGTTCGGAGTTCTGAGAC[A/G]TGAGAAGGAAATCTGGTGACTTCTTAAACCAAGTCTCAAATCTTGTAAGCTTGTCATTAT	TATTGTGCATGTCTGGATTTTGCTTTCCCCACTGTTCGGAGTTCTGAGAC
EMB-141149-TC	Tcm009s06747310	9	6747310	TCCTCTTTCYCAATTCATAAGAAAACAGAATACGACACAACAATCATATTTGAGGTCAAA[T/C]ACTAAAAGACTGGCTCGCTAGTGGCACAACTTCATCAGTCAAAGCCTCTAAAGGAGCGAC	TAGAGGCTTTGACTGATGAAGTTGTGCCACTAGCGAGCCAGTCTTTTAGT
EMB-141153-AG	Tcm009s07416038	9	7416038	TGTATATGGATTGTGTGCTTGAACTGGCATACCTGAGCCGTAAGGGTGGACACTGGCTCC[A/G]TAAGGATTGCCAAAAGGATTTGAAGCCTGCTGTTGCGGGCCCATCATCATCACCTGCTGC	ATGATGATGGGCCCGCAACAGCAGGCTTCAAATCCTTTTGGCAATCCTTA
EMB-141157-AG	Tcm009s08193394	9	8193394	GTATAGAGAAGAGGTGAATGCTGCCAGCCCTTGGTTGTCGTACTTGCAGTAGTTGTTTTC[A/G]TGGGCATGCTGCTTCTTTATGTACACCGAATGGAAAAACTTCCGCAGAAATCCATTCATG	TTTCTGCGGAAGTTTTTCCATTCGGTGTACATAAAGAAGCAGCATGCCCA
EMB-141159-TC	Tcm009s08468456	9	8468456	CTCTCTTTCTCGAAGTTGAAGCACTGTGGAAAGGAAAAAGGTTCCTAGTTTATAAGGGAG[T/C]TACTCTAGACATGTTCGAAGGTGCTCAACTTTTTAGAGCAAGTGATGTGGGCACCCTTCC	CGAAGTTGAAGCACTGTGGAAAGGAAAAAGGTTCCTAGTTTATAAGGGAG
EMB-141160-TC	Tcm009s08601557	9	8601557	ACAACTGCAACGACTCCCAGAAAGTCACTTCTAAAGCCGAAATAGGTCCTTACGAAATGT[T/C]CCACTGTCTCACCTGACTCAAATTTATCCTTTACGCCCCCAAATTGTGAAGCAGCCAACC	CGACTCCCAGAAAGTCACTTCTAAAGCCGAAATAGGTCCTTACGAAATGT
EMB-141161-AG	Tcm009s08689672	9	8689672	TAAATAACTCTGACCTTTGGTTCGATAGTAAGAATTCATTGCGAATGCAGCATGAGACTG[A/G]ATAGTGTTGGGTTCGTAGCACAATCCACCAGGCTGAATTGGTGTACAATCTATGCCTTGG	TGACCTTTGGTTCGATAGTAAGAATTCATTGCGAATGCAGCATGAGACTG
EMB-141164-AC	Tcm009s09018580	9	9018580	GAGGAGAAACTATTGGSGTTGCGGAAATGGAGCCCAAAGAGCTTAGATTCGAGGGAAGAG[A/C]GAAGTAAAGGTATTGTTTTGGTGGGTCTAGTTGGGAGGGGCTTGAAAGGGAAGCTGGTGG	CCCTTTCAAGCCCCTCCCAACTAGACCCACCAAAACAATACCTTTACTTC
EMB-141165-AG	Tcm009s09216013	9	9216013	TCTAGTTGATGAAGGCGGYAGTGACTTTACAGTTTGGCGCTCAATATGCACAATCTGGCC[A/G]ACAATAAAGCTTGGTTGGATTGGGAGATGATCAGTAAACAAGGCCACAGATTCAGTAGAC	TCTGTGGCCTTGTTTACTGATCATCTCCCAATCCAACCAAGCTTTATTGT
EMB-141167-AC	Tcm009s10601292	9	10601292	CTATACCTTCGTCCATATGTCAATGACTTTAGCACGCAGTGGGTTCTCTCCTCTGTCACT[A/C]TATTGACGCTTGGTGCTGTAGTTACGACATATATTGGGGAAAGAATTTCTGATCTAAAAC	GTCCATATGTCAATGACTTTAGCACGCAGTGGGTTCTCTCCTCTGTCACT
EMB-141170-AG	Tcm009s13855849	9	13855849	TGCTGGAGTTGCCCAGACCCCACTTGAGGAATCGTAAGATGATGTAAGTTATATGGTGGC[A/G]TCGACATCTCACCACTCCTCTGACTATGAAGGCCACCAGCAATACTCATACTGTTAAAAA	GCCCAGACCCCACTTGAGGAATCGTAAGATGATGTAAGTTATATGGTGGC
EMB-141171-TC	Tcm009s13977479	9	13977479	TTTCTTCCGGATAAAGAACCCCCATCTCATTGCTGCCTTAATCTTCAGCCAACCAACAAC[T/C]GCTTTGCCAGGACGTGAACGATCTTCATCTACAAAGTTTGGCATTGGGGATTGCATGTAA	ATAAAGAACCCCCATCTCATTGCTGCCTTAATCTTCAGCCAACCAACAAC
EMB-141173-AC	Tcm009s19090312	9	19090312	GCTTGACCCATGACTATACTGACTTGATGTTGGTGACTTTGCCTTACAGTTGGTCGACTT[A/C]GCTTTGGCACTGAGCTTCCTTGCTAAGGATGCCAAGTCCGCAGGAGAAACATCAGGATGT	TGACTATACTGACTTGATGTTGGTGACTTTGCCTTACAGTTGGTCGACTT
EMB-141175-TC	Tcm009s29016995	9	29016995	AGTTCCTCATTCTTTTATTGCAACTGCTTTAGATTGTCAAGAATGGACAGATGAAGTTTT[T/C]AGTGAACATCTTACCTGGGGTCAGGTTCTCCATGATTGGCAAGTTTGTGTAAGTCTATCA	ACACAAACTTGCCAATCATGGAGAACCTGACCCCAGGTAAGATGTTCACT
EMB-141176-AG	Tcm009s29043175	9	29043175	ACCTTGCTCCAGGATGAAGCCCAAAATCATTGGTACAGCTGAAAAGATACCAATTTGAAA[A/G]AGAAACTGAGTATTTAGAGCAGTTTCAAGAGCAGTGTTATCAGTTATCTGAGCTCTATCT	CAGATAACTGATAACACTGCTCTTGAAACTGCTCTAAATACTCAGTTTCT
EMB-141177-AC	Tcm009s32699322	9	32699322	CCCAGCCATAATAATCTCATTCTTGGACATCGGTCCCATCTTCTCCAATTTCTCCCTAGC[A/C]AGCTTTGGCGCGTCGGGACTACTCTTCACCGTTGGAGGATAAATCACATACAAAATCAAC	ATAATCTCATTCTTGGACATCGGTCCCATCTTCTCCAATTTCTCCCTAGC
EMB-141178-TC	Tcm009s33002057	9	33002057	TAAAAGGGAGAAGCTGTGTGAAAAACGCCTTCACAACCTTCAACAACAGCATCATAGGAA[T/C]CTTCTTCCAATAGGGTTGCTTTAAACAACTTCAGCCTGCCCTCAGCACCTTCAAGTGCAA	AAGCTGTGTGAAAAACGCCTTCACAACCTTCAACAACAGCATCATAGGAA
EMB-141180-AG	Tcm009s33497793	9	33497793	ACATGCTCTTGACAAGAGGTTTTGGTCTGATTTTGGCAGGAAACTCACAATTTTGGTGTT[A/G]GTTGATTATTAACATCATGAAAAAGCCTGACAAATCAAGAACTTTTCAAAGCTGATAATG	GACAAGAGGTTTTGGTCTGATTTTGGCAGGAAACTCACAATTTTGGTGTT
EMB-141181-TC	Tcm009s34016398	9	34016398	TCCCACGTTGCACATCTTCGGCTCGTCTYGAGTGAACAAGAGCCCATGACAAACACATAA[T/C]ATATTCATTTTTCAACTCAACAGAACCTTTTTCTGCCTCAGCAACCTCCTTTTCATAGCC	AGGAGGTTGCTGAGGCAGAAAAAGGTTCTGTTGAGTTGAAAAATGAATAT
EMB-141183-TC	Tcm009s35789387	9	35789387	ATTCTAGCTCTGAGTAGGCATGAGTAAATGCTTGCAGTTGATGCGACTCAAGATCCAATA[T/C]GAGGGTGGGCTCATCAAACTGAATCCAGGTTGCACCAGCTGCCTTTAGTTCAGCAACAAC	AACTAAAGGCAGCTGGTGCAACCTGGATTCAGTTTGATGAGCCCACCCTC
EMB-141185-AG	Tcm009s36167852	9	36167852	CTCGGAAAGCTGTTTGTATCCTTGTGGAAGCCCATTCTTCCCTTGCATGTTCATTAAGAG[A/G]TGTATCATGCACTTCAAGTGAACCAGAGGGGGAGCCAGAAGCATCTGCAGTTGCATGAGT	TGTTTGTATCCTTGTGGAAGCCCATTCTTCCCTTGCATGTTCATTAAGAG
EMB-141187-AG	Tcm009s37792660	9	37792660	ATGCTAACCTGCGCCCCTGTATTGTGAATTAACTAACCATGAATGGCTCCCAACAATCGG[A/G]GGCACGATGGACTTGAGTAATTAGCTTCCCTTTCTTGCACTAGAATTGGTAACCCACCTC	ACCAATTCTAGTGCAAGAAAGGGAAGCTAATTACTCAAGTCCATCGTGCC
EMB-141189-AG	Tcm009s38835191	9	38835191	AACTAAACTAGACTTCGGTTTAGGCTTGGGAGGAGATAAAGTGTTGACGGTTGGAATAGC[A/G]AGGCTCAAGGATAGCATTATTCTCGTTAAGAATAGCGTTTAAACTGTTTAGGCTGTTAGT	GACTTCGGTTTAGGCTTGGGAGGAGATAAAGTGTTGACGGTTGGAATAGC
EMB-141192-TC	Tcm009s40161906	9	40161906	ACCCTTCCGGGTGGCTATATGCAAGGATGTGTTTCCCTTGGTATCAACCATGTTTATCGT[T/C]AATGAAGGATCTACTCTGATCAATTCCTCCACCACCTCAACATTCTGCCCCTTCACTGCC	GTGGCTATATGCAAGGATGTGTTTCCCTTGGTATCAACCATGTTTATCGT
EMB-141193-TC	Tcm009s40433054	9	40433054	AAGGATCATAGAATGCAAACCTCTCAGAAAACATTTGTCTGTAAATCTTGTAGTTCAGGG[T/C]CCACTACTTTGTCTTCCTCCCCAGCTTCAGTTGCAAAGAGAGGGGCTTCTAGCTCAGGTG	GAATGCAAACCTCTCAGAAAACATTTGTCTGTAAATCTTGTAGTTCAGGG
EMB-141195-AG	Tcm009s40601326	9	40601326	GAGGCAAAGACTCAGCCAAAATGATGATGCAGAAACCGCAGGATGTAGTTCTCAGGCTGC[A/G]TCACAAGCTGATTCTGATATGAGAAGAGTAACTAGGAGTTCTGCACGCCTGAGGTGAATG	AGGCGTGCAGAACTCCTAGTTACTCTTCTCATATCAGAATCAGCTTGTGA
EMB-141196-TG	Tcm009s40740614	9	40740614	TCTGGCAAAAGCTTGTAAGCTCCAGTTGATAGTTCCTTGAGGTTTACCAGAGCCATAGCA[T/G]TAGGCAATGGCTTTGTTAGCTGCTCTGATAAAGGAGTAATGACCCCCATGCTTATGTCTA	GCTTGTAAGCTCCAGTTGATAGTTCCTTGAGGTTTACCAGAGCCATAGCA
EMB-141197-AG	Tcm009s40771419	9	40771419	TCTCTTTTCTGTTCTTGCTCACAGTTTTTCAAAGGTTTTTAGGAAAGAAGAGGATATGGC[A/G]AAGGAAGTTGAGACTGCAGAGCAAGGTGGTGGAGAGTTCTCAGCCAAGGACTACCATGAT	GTTCTTGCTCACAGTTTTTCAAAGGTTTTTAGGAAAGAAGAGGATATGGC
EMB-141198-TC	Tcm009s41034592	9	41034592	TAGCCTCTAGCTCCTTCGAACTGCCTCTCTCCACTGTCGGATCTCTTCAATTTCCTTAAA[T/C]TCGCGGCGTCACCTTCTTCGAGCACTTCTTCGATTTCTGTTTCGCGTTTGAGTTCTCGCC	CTCCTTCGAACTGCCTCTCTCCACTGTCGGATCTCTTCAATTTCCTTAAA
EMB-141200-AC	Tcm009s41229498	9	41229498	CTCTGTTCTGACTATTTGGGCTTCAACGCTTGAAGCAAGCATTCCAGTTGAAGCAGTATG[A/C]CGGGCACCAACATTAGGATTCTCCACTGAGACAATGCCACAAGTTTCAGTCATTCCATAG	ACTATTTGGGCTTCAACGCTTGAAGCAAGCATTCCAGTTGAAGCAGTATG
EMB-141202-AG	Tcm009s41767524	9	41767524	TGAGTTTCGGTGTCCCAAATGGATGTCGAGCGATCTCAGGCGGTTCCTGTCTCGGCTTCT[A/G]GACACGAATCCGGAGACACGGATCACGATTCATGAGATCCTGAAAGACCCATGGTTCAGG	GGGTCTTTCAGGATCTCATGAATCGTGATCCGTGTCTCCGGATTCGTGTC
EMB-141203-AC	Tcm010s00186629	10	186629	AGTGAAAGCAAGGGACGGAGCTATGCTATGCTATGCAGCAAGGGCAGAGAAAAAAAAGGC[A/C]GCTTCAATCACTCACATGGGTGGGTGCTGGTGGGGAGGACCCACTTACAACCTGGCACTT	AGGGACGGAGCTATGCTATGCTATGCAGCAAGGGCAGAGAAAAAAAAGGC
EMB-141205-AG	Tcm010s01884507	10	1884507	CTCTCCCTTCTCATAATAATCCGCCCTACTGAATGTTTGTTGTGGGAACTGCAAGTTTGC[A/G]GCGTAAACAGATGCACCACGCCATGCATCACGAACTGGATCTAATGCTCTTACCACCTTA	TCATAATAATCCGCCCTACTGAATGTTTGTTGTGGGAACTGCAAGTTTGC
EMB-141206-AC	Tcm010s02021256	10	2021256	ATCTTCAACATGGACAACGACGAAAATGACATGACTGATCACCTATGACAGTTGGTACAG[A/C]AAAATAGCTACACACACCTCAAATCAAAACTGCTGCAGTGCCAATTCTCTATTTTTCACT	TGGACAACGACGAAAATGACATGACTGATCACCTATGACAGTTGGTACAG
EMB-141207-AG	Tcm010s02423177	10	2423177	GCGATGCGGCCTTGCTTGTAGCAGTTGTTGCAGAGTCTTGCATCATGAGCAGGAAGTCCG[A/G]GATTTATGCAATCACGAGCTAAGTGACCCATATTGCCACACATATGGCAAACGGGCTCAT	TTGCCATATGTGTGGCAATATGGGTCACTTAGCTCGTGATTGCATAAATC
EMB-141208-TC	Tcm010s02455243	10	2455243	ACCAGTGGCAGTGGAAGCAGATGGAGCGCGACCAACGTACTTGATATCCTCAAAGGTTCC[T/C]CTACCCAGTGCTTGCATTGAAGTGGCGAGACGAGGTGCAATGTAACTGAATGCACCCATG	TTCAGTTACATTGCACCTCGTCTCGCCACTTCAATGCAAGCACTGGGTAG
EMB-141211-TC	Tcm010s03489346	10	3489346	TCATCATCATCGTAGATTGGGCTCCTGTCATCCCTAGGGAGTGGGCTAGGGCTGCGGCTG[T/C]GGCCGTTTTCCTTCGCAGAGCTCCTATAAGACCTTCCTTCGACATCAGCTTCACGGTCAG	AGCTGATGTCGAAGGAAGGTCTTATAGGAGCTCTGCGAAGGAAAACGGCC
EMB-141212-AG	Tcm010s03666571	10	3666571	ATGTAGCTAATCTATTYGTAACAGCAAAGCTAACAAGAAAATAAATGTACAGCAACAGCA[A/G]CCTTTGATCAAAAACTGTTTGACCATGACCTTATGCATCGTAACTAGTGTCGATGTGAAA	ACACTAGTTACGATGCATAAGGTCATGGTCAAACAGTTTTTGATCAAAGG
EMB-141214-AC	Tcm010s03966662	10	3966662	GCCTTTGGTTAATTTCCATGTGTCCAATCTCCATTGCCCTTTGGTTTCCATGCAGACTGA[A/C]ATCAGTGTATGGCATGTGCCAAGAAATGTACACGACAAATGTTAGCAGCATTGTCCCTTT	AATTTCCATGTGTCCAATCTCCATTGCCCTTTGGTTTCCATGCAGACTGA
EMB-141215-TG	Tcm010s04118093	10	4118093	TCATGGAAGATCCTAGTTCCTCACAGTTGTGACATGCTTCAAAAGCATCTGTACAACATC[T/G]TGAGATATCCTTGCAGCTTCATTCTTCAAGTGATTGATCTTTGCATCTGTTTCTAGCTCA	TCCTAGTTCCTCACAGTTGTGACATGCTTCAAAAGCATCTGTACAACATC
EMB-141217-TC	Tcm010s04273135	10	4273135	CCGAAAGATCAAGGGTTCTACCCACATTCTCTGATTCCATAAACACTTTACAATGACCAG[T/C]CTCCAAGCCGAGATCAGATCTTTGATGCTCTTTGCACCAAGSAGACSCTTCCTCTGAAGA	AAGGGTTCTACCCACATTCTCTGATTCCATAAACACTTTACAATGACCAG
EMB-141218-AG	Tcm010s04335688	10	4335688	CCCGCACTTATTGCAATATCTGAATGTTTAGTATAAATACGAAGATAACAAAGTTCTAAC[A/G]TTTATCAGATGCAAGGGATTTAGTACTCAGTCCAATGCTTCCCATTTCTATATAATAACT	TAGAAATGGGAAGCATTGGACTGAGTACTAAATCCCTTGCATCTGATAAA
EMB-141219-TC	Tcm010s04431253	10	4431253	GCACCAGATACAAGGGTACAGGAGCAAAAAAATGCAGATTTCCACAGTTGCGCTTATGAC[T/C]CTGCCATATGATTAACTCTCACAACTACCAGAAAACAAGTGCGGGAGCCAAGAGGTGCAA	CAAGGGTACAGGAGCAAAAAAATGCAGATTTCCACAGTTGCGCTTATGAC
EMB-141221-TC	Tcm010s04669372	10	4669372	TCACTGCATATTTGCTGCAACTCAACAGCCAATGGCGCATCATCCAACTCTTCCAAATAC[T/C]CATCTTTTTTCCAAGCATTAAAGATTCCAAATTTCCCTCCGAACCTATTAATTCTCTCAC	TTTGCTGCAACTCAACAGCCAATGGCGCATCATCCAACTCTTCCAAATAC
EMB-141222-AG	Tcm010s04974260	10	4974260	CTCAATATATAGCTAGCTATAGCATTTTAACCTTTCCGGATATAGGCCAAAGGCAAGGAC[A/G]TCTCCACGGTGCTAGTGATTGAGCCAAAAGTTTAACCAAAATAATACAGTTCCCTACTGG	AGCTAGCTATAGCATTTTAACCTTTCCGGATATAGGCCAAAGGCAAGGAC
EMB-141223-AG	Tcm010s04975809	10	4975809	GCTTCTTTATCAGCCTTGAAATCATCATAGTTTTCGGACATGAACGATAAATTGTGATGC[A/G]ACGGCTTGACATCATCTTCAGTTGCTTCCTCTTCTTCTTCATGGACTTCATCTGCCATTT	CAGCCTTGAAATCATCATAGTTTTCGGACATGAACGATAAATTGTGATGC
EMB-141224-AG	Tcm010s05239209	10	5239209	CCAACCCATTAATATTTTCCTCACACCCTCCTCGATCTTATTCCTTGGCACAGGATAACC[A/G]TCTCCTTCATCAAGTAGGATCCTATATACTTCCCATTCGCGGTCATGGATCATGTGTCTT	AATATTTTCCTCACACCCTCCTCGATCTTATTCCTTGGCACAGGATAACC
EMB-141226-TC	Tcm010s05526110	10	5526110	GGATCTCACTTCCCACCATTTGATCAGAATCAAAAGCCAGAGGCTGGTCATCAGCATCAA[T/C]AAATGTAAGATACTCATCAGGGTCAAAAACATCAGATTCTGGGCCAATGGGGTTTGAAAG	CCATTGGCCCAGAATCTGATGTTTTTGACCCTGATGAGTATCTTACATTT
EMB-141227-TC	Tcm010s06418457	10	6418457	TGAGACCAATATACGGCCCTCTACGGTTCAGTTGTTTGATTATGTTCAAAGATTTTTTCC[T/C]ATTATTCGGTTCAGCTGAAACACAGACATATGCGGAGAAGATCAAAACCAGCAGTAAACA	TGGTTTTGATCTTCTCCGCATATGTCTGTGTTTCAGCTGAACCGAATAAT
EMB-141228-AG	Tcm010s11525056	10	11525056	CTAGAGAGACAATTTGGGGGAATGGTTTAGGAGAGTTGAGTGGGAATTTGCTCGCAAAAT[A/G]AATGGTGGTTAGTGAGGGACAAAGAGCTTCCATAGCTGCTTCTCCTTGGCTGCTAACCGC	AATTTGGGGGAATGGTTTAGGAGAGTTGAGTGGGAATTTGCTCGCAAAAT
EMB-141230-TG	Tcm010s17497332	10	17497332	ATTCACTATCCATGTTTTTGTCCCTTCTTCTCCTGTGGCTACCACTCAACTCAATCTTTT[T/G]TCTTTGAACTTCACCTCTCTTCTTTTCTTTCCCACCATTAGTATCAGAGTCAACCTCACT	CATGTTTTTGTCCCTTCTTCTCCTGTGGCTACCACTCAACTCAATCTTTT
EMB-141233-TG	Tcm010s18393443	10	18393443	ACACARATTTGATCAGTTGAGCTTCCTCTAAACCCTACAGCTATGCCTTGGAAATGTAAA[T/G]GAATAAAAATTCCAAGGCTTCAACAATCACCAGGTGTATTGCCCTTTGGAACCACCCACC	GATCAGTTGAGCTTCCTCTAAACCCTACAGCTATGCCTTGGAAATGTAAA
EMB-141234-AG	Tcm010s19037312	10	19037312	GCTATTTGTAAAGCAATATTGCATTGACAAAAGCACAGCACTTCAGGAGGTTAACACATA[A/G]ACGGGAGACATAACATTCTTGTAAAGACAGGTTTTCCAGCAGCAGCAGTAAGATCAGTAC	TACTGCTGCTGCTGGAAAACCTGTCTTTACAAGAATGTTATGTCTCCCGT
EMB-141235-AG	Tcm010s19184693	10	19184693	CACCTCCACACCCTCACCATAAATCCTAACTAAAACCTTTCGTGACACTTCATCTGTCCT[A/G]GTTGGCCATTTTATTTGGAAGACCTGATTGGTCATYGCACCTTTAAGAGGGATCACCTGC	CCCTCACCATAAATCCTAACTAAAACCTTTCGTGACACTTCATCTGTCCT
EMB-141237-TC	Tcm010s21842572	10	21842572	AAACGTTAGAGTTGCCATGGCTGATGCCTGGTTAGAAGTTGTTTTTCTCTCCTAATTGGT[T/C]TTGATCAAGAGAGATCTAGGGTCTTTGTCATGTGAAAGAGGATAGAGGAAAGAGAAGAGG	GTTGCCATGGCTGATGCCTGGTTAGAAGTTGTTTTTCTCTCCTAATTGGT
EMB-141239-AG	Tcm010s22559001	10	22559001	ACCAAGATGAGCATAAAAATTTGTTTATTCCAGACTGAAATAGATGATGGGAAAAGATTC[A/G]GTATTCTTCACAGGTATCCAACTTTATGTTAAAATGGTACAAAGGACAACTGGGAAAAGT	GTTGTCCTTTGTACCATTTTAACATAAAGTTGGATACCTGTGAAGAATAC
EMB-141242-TC	Tcm010s23938246	10	23938246	AGGCGGCGCCAGCAAATGCAAGCACTACTTGCCATTCAGAAACAACAACAGCAGTTTCAT[T/C]GTCAAGTTCCTTGTGCCGATCACTCTGTCATTCAAAAATGTAATCAAGAAAATCAATTTC	TTCTTGATTACATTTTTGAATGACAGAGTGATCGGCACAAGGAACTTGAC
EMB-141244-AG	Tcm010s24296737	10	24296737	TCGGCCGGCCACTTTCAGCTTCAGTTCCTGTCTATCACCGCCAGAGAAGAAGAGTGCCAG[A/G]TTTCTCTGAATGATTAGTCCGTCTTGACTATCTCGAACTTTCCTATGACTATCACGGATG	AGTCATAGGAAAGTTCGAGATAGTCAAGACGGACTAATCATTCAGAGAAA
EMB-141245-AG	Tcm010s24582759	10	24582759	ATATCAACAACCTTTTTAAAATACTCATGGGCTGCATCACCGGCAMCAGTGTCGGGAAAA[A/G]CCGTAACTTTGGTGTGACGAAACCATGAGACGGCGGTTACAAATACTATACCATAAATCA	TATAGTATTTGTAACCGCCGTCTCATGGTTTCGTCACACCAAAGTTACGG
EMB-141246-TC	Tcm010s24639178	10	24639178	ATCACATGCTCTACATCTCTTGGGGATAAAGGAATGCGCTCCCCACATATCTCCAAGCTG[T/C]GTCGCACAGTGTTAAACCTCTCCAACAACCAAAGGCACAAACTGCGACGTAGAGTGCGAC	CTACATCTCTTGGGGATAAAGGAATGCGCTCCCCACATATCTCCAAGCTG
EMB-141248-AG	Tcm001s02127305	1	2127305	STCAATTGAAGGCAACACAGGAAAAGCATCTGCGAGTTGGAAAATCAGCTATTGCTAGCG[A/G]GGTAATTGAAATACTGATGGATGAATCAGAGGAATCCTCAGGGAGTGCAACGGAGGCCAG	TTGCACTCCCTGAGGATTCCTCTGATTCATCCATCAGTATTTCAATTACC
EMB-141250-TC	Tcm001s34352267	1	34352267	ACTGCCCGGAAGATGTCTCCGAGGAAAGCTGATCAGGGGAAAATATGGTCTCAATCTCTT[T/C]ATCGTCTACAATCTTCTTGGGCTCATTTTTATCGGCAGGGAAGGAACCCTTACGTTTCCT	AGATGTCTCCGAGGAAAGCTGATCAGGGGAAAATATGGTCTCAATCTCTT
EMB-141251-AG	Tcm002s14185250	2	14185250	ATACCCTTCCTCCTCTGTCATCTCTGTATCTTTTGTCATCCTTATCTCCAGGGCCTCTGT[A/G]GCCATGCCCTACCGCATTASGATCGTATGCCTGATTTGCCAAATAAGAGAGGGCAGTGAC	TCCTCTGTCATCTCTGTATCTTTTGTCATCCTTATCTCCAGGGCCTCTGT
EMB-141252-AG	Tcm002s39388531	2	39388531	ATCGGCTGTTCAAGCTTCCAGTCAAGACTATGGTGTATCCTGAACCAGGCTTTGAGCATC[A/G]TCGCAGACAGGGTGATACACCTTATGCTCAGATGTACACAGATGTGGGGGTGTACTATTC	CAAGCTTCCAGTCAAGACTATGGTGTATCCTGAACCAGGCTTTGAGCATC
EMB-141253-AC	Tcm002s41557641	2	41557641	AGAGGGGATGAAATGTTTCGAGAGGATGGTTCAAGAGTATGGTATTATGCCGAAGATTGA[A/C]CACTACGGAAGTATAATTGATCTTTTAGGTCGTGCCGGATTGCTGGAGGAAGCACATAAT	TCCTCCAGCAATCCGGCACGACCTAAAAGATCAATTATACTTCCGTAGTG
EMB-141254-TG	Tcm003s22730666	3	22730666	CCCCACTTGCAACTCCAGGTACAACAGGGAGTATAACATCACCCATTTTAACTGATTCAA[T/G]AACAGGGGATGAGCTCGTAGATGTTTTTGTCATTGAATCAGATGAGACTGGAAAGACAAT	CAGTCTCATCTGATTCAATGACAAAAACATCTACGAGCTCATCCCCTGTT
EMB-141255-AC	Tcm003s27634037	3	27634037	ATGTCAACGAGATCAAAAGGTAATTATTACAGTGGGAAAGCGTTGAGCGCAATTCCAGCA[A/C]AAGAGCACTTCAAACCTTTCACTGGCCAATATTATACTATTGTTCAGTCAACGCTTATCG	GATCAAAAGGTAATTATTACAGTGGGAAAGCGTTGAGCGCAATTCCAGCA
EMB-141256-TC	Tcm003s29188615	3	29188615	GGTAATTAACCGAGGTTGGAGGGGGTGTTGAAGGACTAAAGCTCTGCACTTTGTTGCTAA[T/C]GTTGTTTTCTTTATTGCTGTTCTTCAGCTTTCCATGGCTGCTGCTGCTGTATGAATCCTC	ACAGCAGCAGCAGCCATGGAAAGCTGAAGAACAGCAATAAAGAAAACAAC
EMB-141257-TG	Tcm003s31939843	3	31939843	TCCTTCTGTTTCAAGTCCATGCACCCTGCCTCCTTATGAACCTCAAGCTCTTGCAGCATT[T/G]GTGAGGAGAAAAATCAATTCAATAATGCAAGTGAAGAAGTGGGAGAAAGGTTATTGGGAC	CCTTTCTCCCACTTCTTCACTTGCATTATTGAATTGATTTTTCTCCTCAC
EMB-141259-TC	Tcm004s20781143	4	20781143	AATCAACAAGGTGTTGCTCTAGTAAGTATAATGGTTGATCAACAAGGTGAACAACAAATC[T/C]AGGAGCATCTAGTAGTTGACAATCATTTCTTAAAGGATTATGCTGYTCCTTTGGTACAAG	GTGTTGCTCTAGTAAGTATAATGGTTGATCAACAAGGTGAACAACAAATC
EMB-141260-TC	Tcm004s22910033	4	22910033	GTTGTCCGTTGAAGACTCCTCTGCAGGATTGTACCCACCAAACGGAATGAGCTTAGACTC[T/C]TGCAGATCCTTTCTCATTTTCCTGAAGCGTGTATTCTCTCTTCATTTCTTCCAAGACAGC	AAGAAATGAAGAGAGAATACACGCTTCAGGAAAATGAGAAAGGATCTGCA
EMB-141261-AC	Tcm004s26201945	4	26201945	TGAGTCAATTATAGACAAATCCTCCCCATCACTCACATGCTACCTAGATGAGCTTCCTTC[A/C]CTTGCTTTAGCAAAATAAGAACCGTTATCTTCAGAATCTGATTCTCTCATGGATAAGTCC	ATAGACAAATCCTCCCCATCACTCACATGCTACCTAGATGAGCTTCCTTC
EMB-141263-AG	Tcm004s27548600	4	27548600	TTGTGCTTGGTGCGATCAACTGCCTTGGGATGGCGTTTACTCTTCTGGTGCCCGAGTCCA[A/G]AGGAAAATCATTGGAAGAGCTAACAGGTGAGAATGAAGAGGACGGTGATGAGATCCAGAA	CATCACCGTCCTCTTCATTCTCACCTGTTAGCTCTTCCAATGATTTTCCT
EMB-141264-AC	Tcm005s06038860	5	6038860	GCAATTTGAGTTAGTCCTTGGAATTAGCACCAAATATCTTTCAGTTTTTGACACACCTAC[A/C]AACACTTGCCATTCATTGTGTTAACAAAAAATAATACCAACTCAAGCAGATACATTTCTT	TTAGTCCTTGGAATTAGCACCAAATATCTTTCAGTTTTTGACACACCTAC
EMB-141266-AG	Tcm005s35883220	5	35883220	TGATGATGGAGTTGCTAAAGGAAGAAGCAAAAGCAAAGGGGATTGCAATTGAAAAGATTC[A/G]GACTGATAATGAGAGAATGAAGAGACAAAATGTGCTAAAGCTCGAGAAGGATGAATGCAT	CCTTCTCGAGCTTTAGCACATTTTGTCTCTTCATTCTCTCATTATCAGTC
EMB-141267-TG	Tcm006s23401812	6	23401812	CATACGTGAACATGTCGGCAATTCCAAATATGAAGTACTGGAATGAGAGCCAGAATGTGC[T/G]AATAGGCAATGGCTGGAGCACTGGAATAGCATCTAGCATGTTGTGGTCTCGTGCCACAGC	CATGTCGGCAATTCCAAATATGAAGTACTGGAATGAGAGCCAGAATGTGC
EMB-141269-AG	Tcm006s23972734	6	23972734	GCAGGGTGGCCATGTCTAATCCATTGAGGCAGTCCCTGTACACATTGGATGACTGCCTCA[A/G]TGGTGGTGATTTTAAAGCCACAGCAGCAGTGAGAAGCCTACAGCGAATATTTCCTGCAGT	ATATTCGCTGTAGGCTTCTCACTGCTGCTGTGGCTTTAAAATCACCACCA
EMB-141270-AC	Tcm007s06250704	7	6250704	CCCCTTCAGGGATCATGATTATTACCAGTGTTGGGTAGGACTGAAATCCCACTTTTCTTG[A/C]GAAAAAGCAAATGGTAAAAGCAATGACTTGGCGGAATGGACTCCATGAAAAAAGCCACCA	GATCATGATTATTACCAGTGTTGGGTAGGACTGAAATCCCACTTTTCTTG
EMB-141274-TG	Tcm008s17377730	8	17377730	AATATTGGAAAATTCGGTGGCTTCGAGATCAGGCCTTCGAGGCGACTCCTTTCCTCATCT[T/G]CCCATCCTTCTTTCACCGTTAAAGCCATGGCTAAGAAGAACAATCACGACGATTCCTCTT	GTCGTGATTGTTCTTCTTAGCCATGGCTTTAACGGTGAAAGAAGGATGGG
EMB-141275-TC	Tcm009s00590166	9	590166	GTGATAATGGCTGGKGAGGAGAAGCCCACGTTCTTGGCTACCCCTGTGTCCACTAAAGCT[T/C]CCTCTTTCGGTGATAAAAATGGAAAGGTTGAGGACAAAGAAGGATCGGAGAAAGCTGAAA	CTCCGATCCTTCTTTGTCCTCAACCTTTCCATTTTTATCACCGAAAGAGG
EMB-141276-AC	Tcm009s03623486	9	3623486	CTTCTAACCGTCTAATTCTCTGTTTATTCTTGTATGCTACTTTCCGATTTCTTCTGAGGC[A/C]GAGGCTGTCTTGGATACAGAATGATTGCCAACAATAAAGAGAATGCAAGACCGACTAATC	TCTTGCATTCTCTTTATTGTTGGCAATCATTCTGTATCCAAGACAGCCTC
EMB-141277-AG	Tcm009s08630113	9	8630113	TCGCATGATAGAATTTAGAATTAGTATCACYATACTTCAACCAGTCAATCTTAGCCCTTT[A/G]CTGCGACATAACCTCCTTTTGAGAAAGAACTAAATTGTACTCTTCAACTAAAGCAACCTC	TAGTTGAAGAGTACAATTTAGTTCTTTCTCAAAAGGAGGTTATGTCGCAG
EMB-141279-AG	Tcm009s19161589	9	19161589	AGCAAAAGAAAAAAAAAAGAGAGAGAAAAGTGACTGTGAAAAACAGAAGAGAAAATGATT[A/G]GATCAGAGAGAGAAAGAATATATTTATTCACATTTGCAGAGCTAAGATCATTTCACGCAG	TGATCTTAGCTCTGCAAATGTGAATAAATATATTCTTTCTCTCTCTGATC
EMB-141281-AG	Tcm009s35496064	9	35496064	AACTTAAGTTAGACCTAACTGATGCTAGTGGCAGCCTCTCTCTCGAGTCTGACAGTGATC[A/G]AATTGTCATTGAGAATCAAGCTGGAGAGAGTGAGAAACCTGAGGATTCACACCAGCTTGA	GTGAATCCTCAGGTTTCTCACTCTCTCCAGCTTGATTCTCAATGACAATT
EMB-141282-AG	Tcm010s01207822	10	1207822	TCCCAGAGGCAGTTGAAGAACTTGACCAAGGAGGTGGCTCAGTCACAGATTCTGTTTGAC[A/G]CTGAAATGGGTTCTCTCTCGATGCATTTTTAGAAAATATCTGTTTCCTGTTTTCGTGAGC	AGTTGAAGAACTTGACCAAGGAGGTGGCTCAGTCACAGATTCTGTTTGAC
EMB-141283-TC	Tcm010s22682391	10	22682391	ACAGACACGAGGGGAAGTTGCAGAAAGCTATCAACCTGTAACTTTGGTTTCAGACCCCTA[T/C]AAAGCGGAGGCATGGACCCTTTTTCAAACTCCTTGAACTTAGAAAATGAATGGAGTAGAA	GGGGAAGTTGCAGAAAGCTATCAACCTGTAACTTTGGTTTCAGACCCCTA
EMB-141284-AG	Tcm001s00974067	1	974067	CCTATGTTTCATGTGCAACCCGACACCCCATTTAAGGAAGAGGTTCTCTCTTTCTGCTTT[A/G]GAGAGTCTCTTGCGCATCCGCTGGCTCAGCATATGCCTTTCACGACGTAGAGCCTTCAAG	ATGTGCAACCCGACACCCCATTTAAGGAAGAGGTTCTCTCTTTCTGCTTT
EMB-141286-TC	Tcm001s01155758	1	1155758	CTGCTCGTTCCATGACTCAACAGTGTGGCAACCGATTACTTGTCCTTCCTCTGCCGCCAT[T/C]TTCGCTTTAGACTCTTCACAAAGGGAAATTAAATGAACAAAAAGATTCTCACGCAAGAAA	CATGACTCAACAGTGTGGCAACCGATTACTTGTCCTTCCTCTGCCGCCAT
EMB-141287-AG	Tcm001s02573690	1	2573690	TCTCCCGCAATCTTTCTGCAGCCGAGAATGATTGCACCCTTTTCTTTGAAAAAGAGAAGC[A/G]CTCAAATGAATCTTGTGTTGATTTGGAAGACTGTGAAGCTGAAGCTGAAGCAGCTGCTTC	TCTTTCTGCAGCCGAGAATGATTGCACCCTTTTCTTTGAAAAAGAGAAGC
EMB-141288-TC	Tcm001s04482680	1	4482680	GAAAACCCATCAGAGCTGCCAATGGATAGCAATGCCTTTAATCCTATCAACACCAGACAT[T/C]CACAAATGCAGTTCCGTCAGCAGCAATTTGCTGCAATATCAAATCTGCATGCTCAGCCCA	CAGAGCTGCCAATGGATAGCAATGCCTTTAATCCTATCAACACCAGACAT
EMB-141289-AC	Tcm001s05944354	1	5944354	CGGTAGCATTGCAAAAGAAACATCTTTTACAATTTAAAAGATGCCTAGTTATGCAACCAA[A/C]GCAAGACCTATGAGAACATGGTGCAAACTGTGCATCTGCTTCACAAGCATAACAGATACA	ATGCTTGTGAAGCAGATGCACAGTTTGCACCATGTTCTCATAGGTCTTGC
EMB-141290-AG	Tcm001s08149927	1	8149927	GCAACTTCTTCAGTGAAAGTATTAAGGGGTTGTTCAGAAACAGCCTGTGAAACTGCAGCA[A/G]AACTGTTATTATTGTTATTATTACTGTGTGGACTGAACCACAATGAAATCTCACTTAGCC	CAGTGAAAGTATTAAGGGGTTGTTCAGAAACAGCCTGTGAAACTGCAGCA
EMB-141291-TC	Tcm001s10573065	1	10573065	TAACTTGATCCACTGCCATGTGGACTACACTCTCCCCAGGTATTGGGACTGCTCTGGAAA[T/C]ACTAAGACAAGCTTTGTCTACGTTCTCTGACAAGTCAACATCCTTTGTCTCGGGTGGACA	AGACAAAGGATGTTGACTTGTCAGAGAACGTAGACAAAGCTTGTCTTAGT
EMB-141295-AG	Tcm001s13284868	1	13284868	GAAAGCTTTGGATCATGCTCAACACCATTTTCATTTGCTAATCCTGCTTCTGAAGATTTT[A/G]ATTCCTTGTCTTCATATCCATTTCTGAAGTTGGAACCAACAACAACCTTCCTTTTCTTCT	GAAGGTTGTTGTTGGTTCCAACTTCAGAAATGGATATGAAGACAAGGAAT
EMB-141296-AG	Tcm001s13613474	1	13613474	TGCTTAAGACATCTTGTTAGCTCAGCAGAGGACTCTGA[A/G]TCACGGCCAAATGGCTTTTCAACGATCACCCTTGTCCAACCATTTACTGCAGAAGCTTTA	GCAGTAAATGGTTGGACAAGGGTGATCGTTGAAAAGCCATTTGGCCGTGA
EMB-141297-TC	Tcm001s17876381	1	17876381	CAATGGAATTTAGCAGACAAGCAATTCATCAACATTTAAAGCCACCGCAAACAGACAGTA[T/C]GATGATCAGAATCAAGGCGATCAGGATCCCAAGAACTATGAGCTTTATCTTCATGTTCTG	TAGCAGACAAGCAATTCATCAACATTTAAAGCCACCGCAAACAGACAGTA
EMB-141298-AG	Tcm001s19978427	1	19978427	TAAACATCCAACCAAAGATATAGGCAGCTCCCATCAAAGGAGCTGCCAGTCATCCTCATG[A/G]ATGCTGCCATCCATGTCAGGCACTACACCTAAGGAATCATCCTCTCGAACCTCACCAGTG	ACCAAAGATATAGGCAGCTCCCATCAAAGGAGCTGCCAGTCATCCTCATG
EMB-141301-TG	Tcm001s31463191	1	31463191	ACCCGAGTTGCAAAGAACAGTTGTCACGCTTGTATTTGGGACGCTTCTGACATTACTGCA[T/G]AGCAAAAGCAATCCGATCACGGCTGCTGCCAGTTTTGGAAGAAAACCCATAYCTTAAATT	CAAAGAACAGTTGTCACGCTTGTATTTGGGACGCTTCTGACATTACTGCA
EMB-141302-TC	Tcm001s32271122	1	32271122	TTGAAGGATATGGCAATGGCAGTGCCGCTGATGTGTTGTGCAGCCGATATGCTGTGTGTT[T/C]CTTCCAGGAAGCAAGTTGTATTGGTTGGCCATAAGTCTTCAGTAGAGTTTGAAAACATGC	TGGCAATGGCAGTGCCGCTGATGTGTTGTGCAGCCGATATGCTGTGTGTT
EMB-141305-AG	Tcm001s38017002	1	38017002	GAAATTTGGAAGTGATAGACAAGGAACAGGAGATGGTTTGAGTATTGGGTTGGTGAAAGT[A/G]AAACCCCAGACAATAATTCTTGCAGAGATGGAGACATGGTGTTTGCATTTCTTTGGGAGT	AGTGATAGACAAGGAACAGGAGATGGTTTGAGTATTGGGTTGGTGAAAGT
EMB-141307-AC	Tcm002s03365698	2	3365698	AAGATCAACAGCAACACTATGAAACCAGCCACAGCCCATGGTGAGCTACCCTCTGAAGGA[A/C]GATGGTGAGTCCGCCGGCGACGTTCCCATGGTGATGAACCAAATAGCAGATCAGAGGCTT	GCAACACTATGAAACCAGCCACAGCCCATGGTGAGCTACCCTCTGAAGGA
EMB-141309-AC	Tcm002s05522990	2	5522990	CCCATTGCTTGGCTTCGCTGTCCGTTCTCTTGAAGTAGACCCATTGACAAAGTTCTTAGC[A/C]GCTGCTTCAGTGTCGGTGTGAATTGTCGTGCTTCTCCGTTTCACCTCATCAATGAAGGCT	GGCTTCGCTGTCCGTTCTCTTGAAGTAGACCCATTGACAAAGTTCTTAGC
EMB-141311-TC	Tcm002s08269115	2	8269115	TCAACACTACATCAGTTATTCTCTGAGAAGTGAGAACGTTGCCTCCCACTACAGCAGCTT[T/C]ATCACTTGGAGAGAGGAATGAGCCTTCTGGTACATGGATTTTAACTGGAGCCAGACAACC	ATCAGTTATTCTCTGAGAAGTGAGAACGTTGCCTCCCACTACAGCAGCTT
EMB-141312-AG	Tcm002s11128409	2	11128409	ACTGTGTAGGCTGTGGTGGCATCCTGGAGATGTCTGGTATCTGAGGAGTTCGGTATTGAG[A/G]ATCAGAAGGCAAATATTGACTCTGAGGGTGTTGAATTGGTGCAGGGGCTGGGGCTGGGGC	CAGCCCCTGCACCAATTCAACACCCTCAGAGTCAATATTTGCCTTCTGAT
EMB-141314-AC	Tcm002s11331133	2	11331133	TAACTTCYTGTTCTTGGGTTGCAGAAACTACATGATAAAAACCAATAACAAGGGCAAAAC[A/C]CTATATACAGGAACAAATATGCTTGACTTGACTACATTACACCAAATTATGAAATGGATC	TTCTTGGGTTGCAGAAACTACATGATAAAAACCAATAACAAGGGCAAAAC
EMB-141315-TG	Tcm002s11450372	2	11450372	ATTGTTGACAAAAGCGCTGCCTAAATCCAGCCACGAGCACAACCTGAGCCTTGGAATGAT[T/G]TTCACACACTTTATGCCTCCTATGATACTGCTTTGCATCACTCAGATCAGCCGTACAGTT	CTGATCTGAGTGATGCAAAGCAGTATCATAGGAGGCATAAAGTGTGTGAA
EMB-141316-AG	Tcm002s12884678	2	12884678	TTGCTGACATTTGCATGCTCTTGCAGTAGCATCACTTTCGCAAGGGTTAATGAAGACCCA[A/G]GAGATTGTTCATACACAGCATTCACATCTGCTTCACAATTAACGATGTAACGGTATACAG	TTGCATGCTCTTGCAGTAGCATCACTTTCGCAAGGGTTAATGAAGACCCA
EMB-141317-TC	Tcm002s13073807	2	13073807	CTGGTAACCGACTCTCAACGCTCTCCTCCTCCTGCACGCACCGCCTCCGATCGCCGACAA[T/C]AAATCCGTAGACGCTACGAACTGGATGCGAGTGGAAGATACCGAGGGCGAGGGCGAGGGC	TCGCCCTCGGTATCTTCCACTCGCATCCAGTTCGTAGCGTCTACGGATTT
EMB-141318-AG	Tcm002s14174221	2	14174221	TTTCTTTGCTTTTCACTGACTTTCCTTCGAAAACTGCGAAAATCCAAAAATGGAAGAGAA[A/G]TACGAAACCCTGGAAATTCTCCAAAATTCACCAAACTCTGGAGTCTTTAACCTAATCTTT	TTAAAGACTCCAGAGTTTGGTGAATTTTGGAGAATTTCCAGGGTTTCGTA
EMB-141320-AG	Tcm002s17248942	2	17248942	CTCGAGGAATATGGTCGTGCCACGTGGATTAAGGGAAGTCCACATTAGGGAGTCGTAGCC[A/G]AGCCCAAAGACCAGGAAGTTGCAAGGAGAGAGTTTCTTGAGGACGTCAAAGGTTATGGAG	TTTGACGTCCTCAAGAAACTCTCTCCTTGCAACTTCCTGGTCTTTGGGCT
EMB-141321-AC	Tcm002s17306935	2	17306935	TTAAGGAAGTTTCCGCAGCCTCCCAACAGAACAAATCATAATGCCATTTATGGGCCAATA[A/C]GGAACCTGTTTGTTGCGGCACAGGAAGGTAAAGTACTTGTTGAGGAGGAAGGATCGGACA	TTCCGCAGCCTCCCAACAGAACAAATCATAATGCCATTTATGGGCCAATA
EMB-141324-AG	Tcm002s31723776	2	31723776	ATGTCAAGCTTTTGAACCTGCTGCTCTTTTGGATCTTTTTTCTGCTTTCCTTTAGCAAGT[A/G]GCTTTTTCTCAATACCCCTAATTCTTTCTAGCTTTTGACCCTTTTGCTCTTTTGGAACTC	TTTGAACCTGCTGCTCTTTTGGATCTTTTTTCTGCTTTCCTTTAGCAAGT
EMB-141325-AG	Tcm002s32425171	2	32425171	AACAGAAGGGACAGTAGTCCTCTTTCCAGATCCAACAAGACCAAAACCCAACTTCCTTAC[A/G]GGGGCATTGCCACTCTGCCGTGTATCTGATGCAGCAACAAAAGCCATGTTTGACTCATCA	ACAGTAGTCCTCTTTCCAGATCCAACAAGACCAAAACCCAACTTCCTTAC
EMB-141326-AG	Tcm002s35747461	2	35747461	CGTCCATCATCAATTAAACGTATTTCACTTTTCGCTTGATTGGGTTCCCAGCCAGCAGAT[A/G]CAAACTTTGTAGGAGGAGCCCAAAACAGCATAGGATAGTGACCCACAGAAAACTTATCAC	CAATTAAACGTATTTCACTTTTCGCTTGATTGGGTTCCCAGCCAGCAGAT
EMB-141327-TC	Tcm002s40205037	2	40205037	TAAACCAAAACGTTTTCCACAAGGAGTCTTCCCAGTGTAGGTTTTCTTGCACTTTGATAA[T/C]TTGAATGCAGATTTTTTTTCCCGGATTACCCGGCACTCGTCGTCATCTAGGCCTACAGAT	CGTTTTCCACAAGGAGTCTTCCCAGTGTAGGTTTTCTTGCACTTTGATAA
EMB-141328-TC	Tcm002s41141331	2	41141331	GCCTCATCTCGAAGCCTTGTCCAATCTTTCAATCCATCAGGTGACACTGCCAATCCAATG[T/C]TTCGAAGGCCATCTGCATCGACTCCTTCATATGCCATTATGTACTCTCCATCTTTYTTGT	GAAGCCTTGTCCAATCTTTCAATCCATCAGGTGACACTGCCAATCCAATG
EMB-141329-AC	Tcm002s41211211	2	41211211	CATGGGTCATTAGATGCAAAACAGATTAAAACAGATCATCAGACCAAAAAAGGTCTCCTC[A/C]TATGTCAGATATACGAACTAGCTTATTGTAAAGAATGTGATCATCCCTTCCTGTGTTGCT	TAGATGCAAAACAGATTAAAACAGATCATCAGACCAAAAAAGGTCTCCTC
EMB-141330-TG	Tcm002s41520432	2	41520432	GGAAAACAACACGAGCAGAACTAAGCTGGGGTTCTTCAGACAAAGCACCAACTTTAGTAA[T/G]CACAAACACTAAGCACACCCAACAAATGATCTTCATCTGTTCTTCCCCCTTTTTKGCACC	ACGAGCAGAACTAAGCTGGGGTTCTTCAGACAAAGCACCAACTTTAGTAA
EMB-141331-AC	Tcm002s42041174	2	42041174	GTAGCAGAAATACGCGACTGTCATATATAAACTATCTGATATATGCAGTTTCATTAGCAA[A/C]GTGTATGAAGGTTTATGAGAAATTTTAAGGGGCAGGAATTTGTAATGGTACACCAGGGGT	TACCATTACAAATTCCTGCCCCTTAAAATTTCTCATAAACCTTCATACAC
EMB-141333-TG	Tcm003s02466074	3	2466074	TGCTAGATAGTCATACTTCACACTGCCAGGAGTACGCTCATAGAGATGGAATCGAACAGT[T/G]CCTGTATTATCATGTAAAACCATGTTAAATGTTGAATCCCATTGAGGACTAGAGCCTGGC	TCATACTTCACACTGCCAGGAGTACGCTCATAGAGATGGAATCGAACAGT
EMB-141334-TC	Tcm003s12502277	3	12502277	ATACATATGATGCAAGATGGTTTGCTACTCTTAGAACATTTTCCCGATGCCATCTTTCCT[T/C]GGAATAGATTCATTTACGTCCATTCGCTGCCAGTTCCCAACCAATGAAGACATTTGGTCA	TGCAAGATGGTTTGCTACTCTTAGAACATTTTCCCGATGCCATCTTTCCT
EMB-141335-AG	Tcm003s12611139	3	12611139	TTGGTAGTACAAGAAGTGGGGGAAGAACATCCATTTTGCTGCTCTGAGGCAGCAGACCCC[A/G]TTGCATCAGAAGTCAATGCAGACAAAACTGATGTGGGTGATTTGTTATCTTGTTCTCTAA	AGATAACAAATCACCCACATCAGTTTTGTCTGCATTGACTTCTGATGCAA
EMB-141336-AC	Tcm003s14482798	3	14482798	ATTTGTTGAGGAGTGTCTTCCTCCTCTCTGAASCCTTTTCCAGAAATTCCTTCCACATCG[A/C]TCGCAGAGGCTTCCACAGTTCTAGCAACCCATTCCTTTAATGGATCTTCATTCAAATCAA	TGAAGATCCATTAAAGGAATGGGTTGCTAGAACTGTGGAAGCCTCTGCGA
EMB-141337-AG	Tcm003s14788244	3	14788244	CCGTCTAAATTTTTCTCGACTCCTCAACCAGTCAGAATAATCTTTTCCCGGTTGGCACTC[A/G]ATGAAGTCTGCTAAATCATCAATATCAGATGAGTTTCGAGAGCCTTCTGATATGCACCTG	TTTTCTCGACTCCTCAACCAGTCAGAATAATCTTTTCCCGGTTGGCACTC
EMB-141340-TC	Tcm003s24462358	3	24462358	GAGGCCTGGAACTTTAAGAAATGCGAGACTGCATAACTGAGCAAGCCCAGCAGTAGCCGA[T/C]ACTGAAGCATCAAGAGGCCGCAATTGACTGTATGGAACCTCCTCTTGATTCCCATAATCA	AATCAAGAGGAGGTTCCATACAGTCAATTGCGGCCTCTTGATGCTTCAGT
EMB-141341-AG	Tcm003s25975187	3	25975187	GATATTGCTGAAAAACTGAAAGGCTTGGAAACGACTGAAATTTCAGAATCAGAGAAGGCT[A/G]TTGATATAATTCAAGAGGATTATCTGAAACAGGAAGGAGAGGTTGAATGTAGGGGCTTGG	AAAAACTGAAAGGCTTGGAAACGACTGAAATTTCAGAATCAGAGAAGGCT
EMB-141343-AG	Tcm003s27335125	3	27335125	TCCTTTGGGAGTGAGAAACASAGCGCGGAAAGGAAAGAGATTTTTGGAGAAGAGAAAAAC[A/G]GGGGAATTTTGGAGGATTAGCTGAGGCTTGGGTTGCCGATGAAAGATAATCAGTAATGAT	ATTATCTTTCATCGGCAACCCAAGCCTCAGCTAATCCTCCAAAATTCCCC
EMB-141346-AC	Tcm003s27917347	3	27917347	ATCATCTTTCCAATCATCCCATGCTCTTGCCTTCTCTTGGGCAGCATCATCGTCTTCATC[A/C]TCTTCACTTGGTCCCAACTTTGGGCTGTCCTTATACCATGCCGAGTTGGCTTCTTCAAAC	CAATCATCCCATGCTCTTGCCTTCTCTTGGGCAGCATCATCGTCTTCATC
EMB-141347-TG	Tcm003s28430067	3	28430067	GCATCCTWTTATCGATTCTACAATCCCCCAAATCCTTTGCCTAGCTTTTTCAAATATTCA[T/G]AAACTTTTAACTAAAATCAAAGTAGTCTTCATGCAACAGAGCCCAGAAACACAATCTGGT	ATCGATTCTACAATCCCCCAAATCCTTTGCCTAGCTTTTTCAAATATTCA
EMB-141348-AG	Tcm003s29272214	3	29272214	GAAGTCTGAAGGTACCGCATATAAGCTGAGATAGGAGATTCAGCTGTATTTCCCCAAATA[A/G]CATCTCCAGGCATCATAGGATGCAACATTGCAGGTGATGGTGGTCCATAGTGACCAGGTC	CTATGGACCACCATCACCTGCAATGTTGCATCCTATGATGCCTGGAGATG
EMB-141349-TC	Tcm003s31015792	3	31015792	AGAAACCCACAAGCATCCTATATACTATGTTTATTTACCGACCGCTCCTCTCTTCTTTGG[T/C]TTCAAGGGCATCCACGTCCTCATTTGATAAAAGATCGAGAGTAGGTTTATAATAACCCCA	AAGCATCCTATATACTATGTTTATTTACCGACCGCTCCTCTCTTCTTTGG
EMB-141351-TC	Tcm003s33570884	3	33570884	CCATGATTTTGCCACAACCCATCTGTTTGAATTTCTAACATCATCTGCTGTTTTGACAAA[T/C]GTGCTCTTCATTCGGCGAAGTTTAACCAGTTCTAGCTTCTTAGCAGCTTGATTAGCAGAT	CAAGCTGCTAAGAAGCTAGAACTGGTTAAACTTCGCCGAATGAAGAGCAC
EMB-141353-TC	Tcm004s00651315	4	651315	GCGAGTCTATTTGCTCCATGCAAACCTGTGCATGCAACCTCACCTGCTACATACAAACCA[T/C]GCACATTTGTCTCTCCCTGGAGCCCAGCGCGGACTCCTCCACACATGTAATGGGCAGCAG	TTGCTCCATGCAAACCTGTGCATGCAACCTCACCTGCTACATACAAACCA
EMB-141355-AG	Tcm004s00672968	4	672968	GAGAGAAATATATATGATGAGGAGTTGCAAGGAACTGAAAGAGTGGAAGAATATATTGGT[A/G]TGTCTGGGGACTTCTTCAGAGAATCTTTGTTTGTATACAGAAATATCTTCAGAGATTCGG	TATATGATGAGGAGTTGCAAGGAACTGAAAGAGTGGAAGAATATATTGGT
EMB-141356-AG	Tcm004s00794038	4	794038	TCATTGATCTCCTCTGGGAGTTTGTCGACGAATGTAGTATTACCTGTAGGCTTTCCAACC[A/G]CTGAAGTGGCGGCCATACCAGTTGAAGCCATGTCTGATAAWTATATACGTGCTATGCTGG	CCTCTGGGAGTTTGTCGACGAATGTAGTATTACCTGTAGGCTTTCCAACC
EMB-141357-TC	Tcm004s01173126	4	1173126	TTATGCTGGTGGTATGGGGCCTTTCAGGGGAGAGCCGTCTCTTGGATACTCAGGTCGTTA[T/C]GGAGGAAATTTTAATAGAGGCTATGATATGGGAAGTGGCTATGGAGGCCCTGGTGAGATT	GGGCCTCCATAGCCACTTCCCATATCATAGCCTCTATTAAAATTTCCTCC
EMB-141358-TC	Tcm004s01246640	4	1246640	AAAAATCCATTTCCAGATCCCATCTTTTGAACACCACCTCTTTTCAGAACAAGAATTGTC[T/C]AACTACCATCTATTGACCAAACAAAAACAAACCCTTTTGAAAATCCCACATTTTAAGTAA	TTCCAGATCCCATCTTTTGAACACCACCTCTTTTCAGAACAAGAATTGTC
EMB-141362-AC	Tcm004s03766716	4	3766716	CATTAGCTGAGAATCTGCCTGCAGATACTGTCCGCCTCGGATGCAAGGTGGTGTCCATAA[A/C]ATTAGATCCCTCAACGTCTTACCCGATTCTTCAATTGCAGGATGGAAGTGTGCTAATGGC	CACTTCCATCCTGCAATTGAAGAATCGGGTAAGACGTTGAGGGATCTAAT
EMB-141363-TG	Tcm004s04882568	4	4882568	GAGTGGAGTTGTTTTGAAAGACATTTAATCAACCTTGAGATTGTTAAGGTCTTTATTTAT[T/G]TATTTGCGCCTAAATGCTCCGATTAAAAGTCTGAACTTCTAAGGTCCGATCCTTCTTTTA	ATCGGACCTTAGAAGTTCAGACTTTTAATCGGAGCATTTAGGCGCAAATA
EMB-141369-AC	Tcm004s17324815	4	17324815	CCTTCCATGCCTCCATTTGCTGTCACAGGAATCAATGGACCTCTAGTCCTCATCTTATAG[A/C]AGCGCCAAGCAAATTGTATATTCACAGCTGCCCATGTTCTCCAATTGGATGAGTAGTATC	CTCCATTTGCTGTCACAGGAATCAATGGACCTCTAGTCCTCATCTTATAG
EMB-141370-AG	Tcm004s18844097	4	18844097	CGGGTTCACCTGATTTACAAAATTGAACCCTGAATCATCTTCTGCAGAGTAATAAAGATT[A/G]TTGGGCATGGAAACGATTTCGATTCCGTTGATAAAAGCATAAGAATCTGGCATACGAGTA	CCAGATTCTTATGCTTTTATCAACGGAATCGAAATCGTTTCCATGCCCAA
EMB-141371-AG	Tcm004s19649104	4	19649104	CTCCTCCAGACCTCGAAATTCCCTGCTCATCATCTCRCCAATCTCAGCTAAACACAGACC[A/G]AAAGTTGCTGCTTCCTTGAGGAAAACTGTACAAACAATCAAGACACGAAGGCATGCCTCT	CTTCGTGTCTTGATTGTTTGTACAGTTTTCCTCAAGGAAGCAGCAACTTT
EMB-141373-AG	Tcm004s20988049	4	20988049	AATTCCTTCCCTGGCACTCTCGGCAGAAGGCCACAATGGAAGCCTAAGGTTGGGATCATA[A/G]GACAGAACAACACCTGCATCCTTTGCAGCTTTTGCTGCAGCAATGTGAGCTGACTTGCAT	GCTCACATTGCTGCAGCAAAAGCTGCAAAGGATGCAGGTGTTGTTCTGTC
EMB-141376-AG	Tcm004s22950203	4	22950203	ATATTTCACATGCCCTACGCTTCAGCTGGACGATGCATCTTCGAGAGCCGGTCAAGAGGA[A/G]CAAATCACACTTGTTGGACGAAATGCTGATCCTTGCAAATCACTCATTGTGTTTACTGCT	ACAATGAGTGATTTGCAAGGATCAGCATTTCGTCCAACAAGTGTGATTTG
EMB-141377-AG	Tcm004s24091030	4	24091030	GGGAAGAAGCTGATGCTGAGGAAGATGTGGTTGAATTTGCTATATCTAGAGCTGGACTTC[A/G]AGATTTGTTTATTTCAAGTCCAAGTGAAACCAATCTGCCTGTTTTTAATTTCCGTCGCTC	TGATGCTGAGGAAGATGTGGTTGAATTTGCTATATCTAGAGCTGGACTTC
EMB-141378-TG	Tcm004s24189781	4	24189781	GGGAGGGGGTGGAAGGTAAACGTTGTCGATGGTAATTTTAGGGGGTTGTACTTTGAGTTT[T/G]TCAGCGTACTCCCGTTTTGCTTCTTCTAAGACAGACTCAACGACCTTGCGATCAACCTCT	GGAAGGTAAACGTTGTCGATGGTAATTTTAGGGGGTTGTACTTTGAGTTT
EMB-141381-TC	Tcm004s25651150	4	25651150	GGGCACGTAGTTTTATTTAGTAGATTACAATACATAAATTTCCCTTCATTTCGTTGCAGG[T/C]CTCTGACAAGAAACCTTGTGAAATTTATTCCGGGAAATTCAGAATCTGCGTACAACAGGA	CGCAGATTCTGAATTTCCCGGAATAAATTTCACAAGGTTTCTTGTCAGAG
EMB-141382-AG	Tcm004s25733866	4	25733866	CTTCTTAACTAAACAGAGGCCGCTGCTATTATTACTGGAGCTTGAAGAAGAAGAAGAAGC[A/G]GTGGGTTTCAAAGGGAGGGTCAATCCAGTAATTATKTGAGATTTGGCGGCCATTTTACGA	AAACAGAGGCCGCTGCTATTATTACTGGAGCTTGAAGAAGAAGAAGAAGC
EMB-141383-TG	Tcm004s26157182	4	26157182	CAATAATATCTTAATGGGAAGGTTTTCCACACGAATAGTCGCCAACTCTTGGACATTCAT[T/G]ATAAAACTTCCGTCGCCATCAATGTCTACAACAACAGCCCCGGGATTCGCAACAGCAGCT	TTAATGGGAAGGTTTTCCACACGAATAGTCGCCAACTCTTGGACATTCAT
EMB-141384-AC	Tcm004s26746219	4	26746219	GATAAATTTTGCATCTGGTGGCTGCATTATTGGGATTCCTCTTCTCTTCTTGATGGCAAT[A/C]TTGACATTGATGCACTGTGGGAGGATGGTGTGGAGAAGTTTAACTGAAAACCAAAGGCAA	GCATCTGGTGGCTGCATTATTGGGATTCCTCTTCTCTTCTTGATGGCAAT
EMB-141385-TG	Tcm004s29605068	4	29605068	TTTTCCGGTWAGGTAATCAAGGAGGGGTTTACGGTCGGTGAAAGTGACGGCGGGGATGCG[T/G]AGAGAGAGGGAGTTGTGCATGTAATCCGTGTGCTTGAGATGGTGGTTTTGGATGTAGAAA	CAAAACCACCATCTCAAGCACACGGATTACATGCACAACTCCCTCTCTCT
EMB-141386-AC	Tcm004s29821123	4	29821123	CTCCTTGATGAAGTAACCATGCCAGAGCTAACTGAGGAGGGGTGCGTCCACGCTTTCGAG[A/C]CAAGTCTTCAAAACGGGCATATACAAGTTTGTTCTTCTCTAAATTATCCCCTGTGAATCT	GGGATAATTTAGAGAAGAACAAACTTGTATATGCCCGTTTTGAAGACTTG
EMB-141387-AC	Tcm004s29929646	4	29929646	CATACTGGGCATCTAATTACAGGGAGGCAAGTTTCCATGTCTCCGTACCAGTGCCTCCCA[A/C]GGATTTATTAAGAGATCTGGACAGAGAAACTTTAAGAGAAACTTTACAGGATTTGGATCC	ATCTAATTACAGGGAGGCAAGTTTCCATGTCTCCGTACCAGTGCCTCCCA
EMB-141388-AC	Tcm004s29997679	4	29997679	TATGCACTGAAACACAGTTTCCAAGCAATGACGATGTTGAGCCATAACAATTTCATTCTC[A/C]GGCATGAAAGAGAAGTTGCGAATAATATTAGAAGCAGCAACAGCACACTGCTGTTTTTCT	CAGTGTGCTGTTGCTGCTTCTAATATTATTCGCAACTTCTCTTTCATGCC
EMB-141390-AG	Tcm004s32498384	4	32498384	TCGTCTGTAAACTGCTTGGAAAGTCTGTCCCCCGTTCCTAGCAACCTTCTGTCCTTCTTC[A/G]GTTGCAGTGCTCAAGAGTTTTACTGCAGGATCTGCTTCAAGCTCTTCCTGTGAGAGGGCT	CAGGAAGAGCTTGAAGCAGATCCTGCAGTAAAACTCTTGAGCACTGCAAC
EMB-141391-AG	Tcm005s01748991	5	1748991	AACAAGAACAAGGGAATGGGGACAATATGATCCCACTAGACATGATGGCTTTTCCTCCTC[A/G]TAGTAGTGAGAAAGGAATAACATAGAATCTAAGCTGTCACAGATGTCTCCACTGCAACCT	AGGGAATGGGGACAATATGATCCCACTAGACATGATGGCTTTTCCTCCTC
EMB-141395-TC	Tcm005s05852739	5	5852739	TGACATAATCCCACTGGGCACCAAAGAAGCCTCGAATGCAGAACAATCGATCCAATCCTT[T/C]AAAAGCTGTTCCTGACCCCATATTTCAGGAATCCAAACCCTGCCTGCCACTTCAATCCTA	CCACTGGGCACCAAAGAAGCCTCGAATGCAGAACAATCGATCCAATCCTT
EMB-141397-AG	Tcm005s08903347	5	8903347	ACACTCATTATGGTTTCACACACAAATGGTTGCTGCTCCTATCAAAGACATGAGTAAACA[A/G]GTTTTTGGAGCATATAGTTCTTTAGATAATAAATGGCAGATCTGCAKATCTGCATAWCCG	TGGTTTCACACACAAATGGTTGCTGCTCCTATCAAAGACATGAGTAAACA
EMB-141398-AC	Tcm005s09167587	5	9167587	CCCGCCTGAAACCCGCATGTCCTCACCTGAAACTGCTTGAGCCTGTGATCCGTAACCAGG[A/C]TGCTGTTGTGAAGAAAGGCTCAAAGAGAGTCCCTGTTGAGCGCGTGGAGTGTCACGCGCT	ACTCCACGCGCTCAACAGGGACTCTCTTTGAGCCTTTCTTCACAACAGCA
EMB-141401-TC	Tcm005s27296484	5	27296484	CGCGGCCGAGTTGGAGCTCAAACCCATGAGTGAACTTGCTTCCTGAATTGACTCGGTTGA[T/C]GTGATCAAGTGAACATTCTTCAGTATGTACCCATTGCCCACGAGTTGACTCAATATTCCC	TTGGAGCTCAAACCCATGAGTGAACTTGCTTCCTGAATTGACTCGGTTGA
EMB-141402-AC	Tcm005s31845564	5	31845564	TCCCTTTCGCCTCTGGAATCTTAGGATAATCTCCACCATCATCAACCCATTTAAATAAAA[A/C]TTCAAGAACCTCAATAGGAACACCTAGTTTCGATAAACCATTCCTCAATAGAGAAGGAAA	TATTGAGGAATGGTTTATCGAAACTAGGTGTTCCTATTGAGGTTCTTGAA
EMB-141404-AC	Tcm005s36154129	5	36154129	TGGCCCATCAAAGCTAGTTGGTTGGTAGTGTGGTGGTGGAGCAAATTCATTGTGTTGATG[A/C]TGCGGTGGTTGTGATGGTGGAACAAATTCGTTGTGGTGATGACATGGTGGTTGCCTTTCT	AAGCTAGTTGGTTGGTAGTGTGGTGGTGGAGCAAATTCATTGTGTTGATG
EMB-141407-TC	Tcm005s38722117	5	38722117	AAAAGATCCTTCTGCAACTTATCTTTGTCTTCACTCATTGATCCAAAGTGACTCTCCATC[T/C]CCTGCTTTTCCTTGATTAGGTTCTGCCACTCAGCCCTCTTCTGTGCCAACTCTTCCGCAG	TCTGCAACTTATCTTTGTCTTCACTCATTGATCCAAAGTGACTCTCCATC
EMB-141408-AC	Tcm005s39011848	5	39011848	CGAAGAAACTGAAGAGAAACAGAATGCTGGTTTATTTCAGAGACTTTGCAGACAATTTTC[A/C]AGGGAAACTGATGGTTTGAAAGTTGCAGAGGTAAATGGATCTGATGTTGGAGTTGCTTTC	CCAACATCAGATCCATTTACCTCTGCAACTTTCAAACCATCAGTTTCCCT
EMB-141409-TC	Tcm005s39239325	5	39239325	CGAGTACTGGCCATTCTTTTGAGTAAAAAGAAGTCATGTGACAAGAATCAGAAAGGAAGT[T/C]TCCGGAACTCTTCAACCGAAGTCACATGTGCAGATGGTAAAGCAAACAGTTCCAGCCAAG	CCATTCTTTTGAGTAAAAAGAAGTCATGTGACAAGAATCAGAAAGGAAGT
EMB-141410-TC	Tcm005s39521019	5	39521019	TTATAAACAGTAGGCCTGCCGTAAGAACCATGCCTCCCACTGCCCAAGAAACTCTTTCAC[T/C]AGATGGCATATCATGCAGCCACTGCTGGAACTCTTCTAAAAGCCCAAAGTTCCCAGTTTT	ACTTTGGGCTTTTAGAAGAGTTCCAGCAGTGGCTGCATGATATGCCATCT
EMB-141411-TC	Tcm005s39861463	5	39861463	ACTACCATAGGGATGGATAGCAGATCGACTGATTGCTATGATAGGGTCCCTTTCTCCATG[T/C]CAATATCGAGAATATTCACAATCATAACCTCAATGAATTAGTACTACYTTGGTGTAATGT	GGATGGATAGCAGATCGACTGATTGCTATGATAGGGTCCCTTTCTCCATG
EMB-141412-TC	Tcm006s01852413	6	1852413	CGGCTACATTCTTCCCCTGTGTGTTCTCTTTCTCATGCAATTTTTTCTGATACTGAGAAG[T/C]ATTTTTCTGCCGCTTAGCTGGAGACTGTTCATCAATTGCACTTGAACCTGATTTCCTCTT	CTTCCCCTGTGTGTTCTCTTTCTCATGCAATTTTTTCTGATACTGAGAAG
EMB-141413-TG	Tcm006s02908061	6	2908061	ATTAAACGTTCAAGAGGCTGCTCTGTAATGTTAGACCTGCTAGAAACAGTTGTCAAAGCA[T/G]TAGGATGAGTCCCATCTGCTCCAGTGAACTCTGCAAGGAGAGGTGAGGCTGATATCCCAG	CAAGAGGCTGCTCTGTAATGTTAGACCTGCTAGAAACAGTTGTCAAAGCA
EMB-141416-AG	Tcm006s18040701	6	18040701	AAAAAANCAGATTCAGAAACCATCCCTTGAGCCTCATCTGAAGGAACCACACTGGGCAGC[A/G]AAAATTCATGAGCACTTTTAGTCTCCTCAACCGTGATAGAATGTGAACGCAAGAACTCTA	GCGTTCACATTCTATCACGGTTGAGGAGACTAAAAGTGCTCATGAATTTT
EMB-141417-TG	Tcm006s18963631	6	18963631	TTGCATCTTCGACTTCGGATATGGGTGGGAGCTGTTTCTCATCGGCTACTGCTGCTTCTT[T/G]GTAATCAAGCACTTCCTTGCTGATGAGTTGAAAAGAGATATCCGATATGGTTCGATGGAG	CCATATCGGATATCTCTTTTCAACTCATCAGCAAGGAAGTGCTTGATTAC
EMB-141418-TG	Tcm006s20313138	6	20313138	TTCGGTGTCTTCAATGCTCCCATCTTCGCTTTCACTTTAGTGACCAGCTTTATCTTTAAT[T/G]GCAGCCCGTTCTTGCTATTCAAAGCAGTCTTTAACTTGCCCGCTGACGTGTCATCGAGTT	TCAATGCTCCCATCTTCGCTTTCACTTTAGTGACCAGCTTTATCTTTAAT
EMB-141424-TC	Tcm006s23239382	6	23239382	CTTCAACTACATCAGACACTACCGATTTTTTTAAAGAAATTTCCACAGCATGATCCACTT[T/C]CTCTGGCACAGATAACACAGTTTTAACCAAATTGTCAACAGCAGCAGTTTCCACGGCAGA	AAACTGCTGCTGTTGACAATTTGGTTAAAACTGTGTTATCTGTGCCAGAG
EMB-141425-AG	Tcm006s23272507	6	23272507	ACATAAGATTTTCCACGAAGCTCGTGGGAATAGAATCCCTTAATGTAGTCTACAACTCCT[A/G]TTCTCCTGAACAGTGCTGGAGTCTCTGGAGTGATGAGACTTGGTGCTGGACCCAGATCTC	TTCCACGAAGCTCGTGGGAATAGAATCCCTTAATGTAGTCTACAACTCCT
EMB-141426-AC	Tcm006s23556598	6	23556598	TACATAAGATTCATGCCCCATTGGCTCTTTTTCGTATTGAATTTTTGATGCAATTAGCTA[A/C]AATTCCAAACTTCAGGCACTCAACTTAGTGTGTTATATAGATCAGAAAGTGCATGGTAGA	ACTTTCTGATCTATATAACACACTAAGTTGAGTGCCTGAAGTTTGGAATT
EMB-141427-AG	Tcm006s23814533	6	23814533	GCATCTGAATTCTCCTCTGCATATCTTTCTATACATTTCCATGAGATTCTGATCATGAAA[A/G]GGAAGAAAACCTGCCAACAGAACGTAAAGAATGACCCCACATGACCAAATATCAGCCTTG	ATTTGGTCATGTGGGGTCATTCTTTACGTTCTGTTGGCAGGTTTTCTTCC
EMB-141430-TC	Tcm006s24186275	6	24186275	TCTCGACGTGTGGTGGGTTTCTCAGCACCAGGGTAAGACAACCTCCTAGGTTTCAAGGCT[T/C]CCTTCCCATTGGGGAAAGAAGGGGGTTTAACTGAAGCTGATGCTTTTGGTTTTGGCGAAT	TGGTGGGTTTCTCAGCACCAGGGTAAGACAACCTCCTAGGTTTCAAGGCT
EMB-141431-AG	Tcm006s24370830	6	24370830	GCAAATAATGATTCGGATATCATCGGTTTTGGTGTCGGAAACGGAGGCGGGTTCTTTAGT[A/G]CTGTCGGCTGCTGTAACTAACTGTAGAGCTCTATCATCGTCTGAGTTATTGCACCATGTC	AATAACTCAGACGATGATAGAGCTCTACAGTTAGTTACAGCAGCCGACAG
EMB-141434-AC	Tcm006s25585480	6	25585480	TGAAGGGGGCAGAGGTTTGCCGTATGTTGCATCAGGATCATAGCCGCCCCCATAAGGGGT[A/C]GGATCATACTCTTCGAACGCAGGCTCATTGAACTCTGAGACAGAATATGAGACAATAAAC	TCATATTCTGTCTCAGAGTTCAATGAGCCTGCGTTCGAAGAGTATGATCC
EMB-141435-TC	Tcm006s25702944	6	25702944	CCGACGATAAGAACTCAACGTCGGTCCAGTCTTTCTCAGTCAGGACCAGATCTGTCCCCT[T/C]GAGTGTGTTGATAGACACAGCTGCGGCTGAAGAAGTCAAGACGACCCGTTTGACTGTTTT	AACGGGTCGTCTTGACTTCTTCAGCCGCAGCTGTGTCTATCAACACACTC
EMB-141438-TC	Tcm006s26876362	6	26876362	CAACCTCCSGACGCTTCAGAATCCGAAATTTCTTCACCTAAAGCCCACAATGCCTTCACC[T/C]GGAACCCCGATTTTTTCAACCCCAAGTCGAAATCTGCATACAGAGACCTCACAATCTTCT	ACGCTTCAGAATCCGAAATTTCTTCACCTAAAGCCCACAATGCCTTCACC
EMB-141439-AG	Tcm006s26980780	6	26980780	CAGTAAGCCTTCTTTACATCAGAACCAATACAATT[A/G]AAGAGTTCAGATGCTTCATTCTTAAAATTTCCTTGACCATCTTGCTCCTCTACCAAAAGT	GAGGAGCAAGATGGTCAAGGAAATTTTAAGAATGAAGCATCTGAACTCTT
EMB-141441-AG	Tcm006s27050503	6	27050503	TGCGTTTGCCTAAGACGTTCCTCTTCAACCCCAGTCTTCTTCGATGGAGATGGGTGGACT[A/G]GAACTGACAGCAGGTGAATTTCAGAGGGAATCCGGTCAGCCCTCAGCGGCGGAGAAAATG	TAAGACGTTCCTCTTCAACCCCAGTCTTCTTCGATGGAGATGGGTGGACT
EMB-141442-AG	Tcm006s27169991	6	27169991	TAAGTAAAATTCGGTTTCAGGAATTAAGCAGCAGTCCACATCACGGCTGCTCAATGTTGC[A/G]TGAAGGGCTATATGCCCTGTGCTCCGACCCATTGGCTTCACTAAACCAATTCCATTGACT	TCGGTTTCAGGAATTAAGCAGCAGTCCACATCACGGCTGCTCAATGTTGC
EMB-141444-TC	Tcm007s00085999	7	85999	TTTCAACACGACCCTTTCCCTGTTGAAATCTTTGACTTGAATTACCCAGACTCTTCCCAC[T/C]TAAATTCTTCATCTGGTTTTTCTCGTTCATGTACCCCAAAACTGCAGGCAGGTCATACTT	ACCCTTTCCCTGTTGAAATCTTTGACTTGAATTACCCAGACTCTTCCCAC
EMB-141450-AC	Tcm007s04093978	7	4093978	AAGAAGTCAGAGGAATCACTTAGAACAGTCATGTATCTGAGCTGTTGGGGTCCTAATTAA[A/C]CCCCCGTTTAATCTTTTTTATTTTTTGTATATATGTAATGCCCATTTTTGCACTAAATAT	AGGAATCACTTAGAACAGTCATGTATCTGAGCTGTTGGGGTCCTAATTAA
EMB-141452-AG	Tcm007s05825365	7	5825365	CATCAGGTGCCAAGCTCTTAAACTGACCATTTTTGTTTCTTCTTGTTTGGACACTAAAAT[A/G]TCCTTCAGCTGCCAGTCAGAATAATTTTCTTTGTACCACTTAAACAAGCCCAATCGTCCA	GGCTTGTTTAAGTGGTACAAAGAAAATTATTCTGACTGGCAGCTGAAGGA
EMB-141454-AG	Tcm007s09553550	7	9553550	AGGCCAGCCACCGACATATACACCCTCACATATTTGGGAGTAAGGTTCTTCCCCGCTAAC[A/G]AATCTTCTCAACATTGAGAAAGCTCTGACAAAGTACAAATAAGGGAAGAACATGATTTTG	CCGACATATACACCCTCACATATTTGGGAGTAAGGTTCTTCCCCGCTAAC
EMB-141455-TC	Tcm007s11128146	7	11128146	TGACAAAAGGCTGTAAAATAYTCAAACTTTATTGGATAAGTTTGGGGATTTTGCCTTGTT[T/C]CAAAAGCGAAAGAGAGTATTCAGCAGCATCAATGAGATCTTCAATGTTATGAAGGGAATG	ATAACATTGAAGATCTCATTGATGCTGCTGAATACTCTCTTTCGCTTTTG
EMB-141456-AG	Tcm007s11254551	7	11254551	GTAAAGAGAATTGTTGCAAGCAAAATGCACCAAAATCCGAGAACGAGAAGAATCCAAGAG[A/G]ACAGGGTAAGATACAGAAACAGGATCGATATTAGAAGCATAAGGGGGCCGCAGGAGAGCC	TTGTTGCAAGCAAAATGCACCAAAATCCGAGAACGAGAAGAATCCAAGAG
EMB-141457-AG	Tcm007s11996121	7	11996121	AATTACTTTACTCCTCTCATTTTCTTCTTCCTCCTCATCCTCACGCTCACTCTCTTCACC[A/G]TCCCAAGACAAACCCTTTTCGTTTTTCACCCCTTGGGGCTTTAAAACCGGCTTGGGGGCA	CCGGTTTTAAAGCCCCAAGGGGTGAAAAACGAAAAGGGTTTGTCTTGGGA
EMB-141458-AG	Tcm007s22972080	7	22972080	TCTTTTCCTATTTCTTCAACTTGTTTCATAGCATCTTTCAGAGTCTGCTCACGGCCAGAC[A/G]TTAGCGTACGAACATTATCCCTCTCTTCTTGCAGTTGTTTCTTAGCTTCAGCCCATTCTT	TGAAGCTAAGAAACAACTGCAAGAAGAGAGGGATAATGTTCGTACGCTAA
EMB-141461-AC	Tcm008s03431263	8	3431263	GATTGTAACGAGAATGATAGCGCCTTGTAAAAGAAGATCAGTCCACATCTTTAACTTAAA[A/C]CTTTGGAAATTTGAGAAAAAGGGTTTTTGCGGTGCAGGGATATGGAGATTTGGATATGCT	AATCTCCATATCCCTGCACCGCAAAAACCCTTTTTCTCAAATTTCCAAAG
EMB-141462-AG	Tcm008s03893946	8	3893946	TATTGGCGATTCGTTAATAGAAAAGGCATTGCCAAGCTGATCAACTAATGGCTTCTTGGG[A/G]TCCAATGATGATAATAATACAGAACTACCATTCTTCCAATAAACACTGCCATGTTGTTGT	TCGTTAATAGAAAAGGCATTGCCAAGCTGATCAACTAATGGCTTCTTGGG
EMB-141463-TG	Tcm008s04219455	8	4219455	ATCAGAATCAGATTGCAAAAACTCTCTCAAGTCCTTGGAGACAACATTAATCGTCTCCGC[T/G]GAATCGGAGACCAATTCAGCTAACGAAATTAGAGCTCCAAAGATCTTCAACAACCTCTTC	GATTGCAAAAACTCTCTCAAGTCCTTGGAGACAACATTAATCGTCTCCGC
EMB-141465-TG	Tcm008s07030694	8	7030694	CAATAAGGTATAGCTCGGATGTCTGGCTGTTAGGTTGTATTTT[T/G]CTTAGGATTCTCGTTGGGGAAGTTTTTAGTGATGAGTTGGTTGATTACATGTGTCATATT	ATGTAATCAACCAACTCATCACTAAAAACTTCCCCAACGAGAATCCTAAG
EMB-141467-TG	Tcm008s08834420	8	8834420	CTTATCAGCCAAGGCAATTCCTCTTGAACCGGGGACAGCTTTCACGCTTGAAACTCCATT[T/G]TCTGGTGAAGATTGAGCAAGACTGCAAGAAGGAGCTACTTGCTGATGACATTTCCATGAA	TGTCATCAGCAAGTAGCTCCTTCTTGCAGTCTTGCTCAATCTTCACCAGA
EMB-141469-TC	Tcm008s17855509	8	17855509	GCACTGGGCGCACTTGGTCTTGAAAATCTTCTCTCCGGCCTTTGAATTACCAGGCGGTGC[T/C]TCCTCGAACGACGCCATTTTTCGTTGATGTTGTTTGGTTTTTCTCTAGGGTTAAAAGCTT	CCCTAGAGAAAAACCAAACAACATCAACGAAAAATGGCGTCGTTCGAGGA
EMB-141470-AG	Tcm008s18361797	8	18361797	AAAGACTCTATCACCATTTTCCTTTAAGTTTAAAGAAAGGAATAGCTTCTTCAAATGCGT[A/G]TTCAATGACCTTTCAGATATGCCCTTTATGTCAACTGCTTGCCCATCATCAATCATTTGA	GATGATGGGCAAGCAGTTGACATAAAGGGCATATCTGAAAGGTCATTGAA
EMB-141471-AG	Tcm009s00197669	9	197669	AGGAATGGGAAGGAGCTCATAAGGAAAGCTTTATGAAGATGACTAGTG[A/G]ATTTATGGAAGAACTGGAGCTGCCGGAATCAAAGCCAAGAGTGGCCACTTATGAATCCTT	AAGTGGCCACTCTTGGCTTTGATTCCGGCAGCTCCAGTTCTTCCATAAAT
EMB-141474-AG	Tcm009s05190881	9	5190881	ATACACAATTTGCCCATAGAATATTGCCCTTAGCTGCTCATCCCTATCGTTCAAAAAAGC[A/G]GGGAGTATGGGCAACAAAAAGTCATTGCTCTGTCTCTGGCCAAAGAAGCAGCATAATTTG	TGCCCATAGAATATTGCCCTTAGCTGCTCATCCCTATCGTTCAAAAAAGC
EMB-141475-AG	Tcm009s05302733	9	5302733	TTCGACGCGGAGAGGGAAGCGGTTCCCTGATAGTATGTCGAAAACAATACCTATTTGGAC[A/G]TGTGTTTTGAATCGCTCTGTTTTCAATTATTTGAACAAGTCGCGTAATGAATCTAATGAT	AGAGGGAAGCGGTTCCCTGATAGTATGTCGAAAACAATACCTATTTGGAC
EMB-141476-TG	Tcm009s05767135	9	5767135	TAGTATCAACAGTTGAATTTAAGCCTCTCCCCAAATCAATAACATGATAGCCAGGCAATC[T/G]TCTGTTTCTCCCCCTGACATGTAAATTATATCCTTTCGTTCCCCATACTTCAAATCTAGA	AAGTATGGGGAACGAAAGGATATAATTTACATGTCAGGGGGAGAAACAGA
EMB-141477-TC	Tcm009s06084208	9	6084208	CGTTGTGMATTCATTGCCATGTTTACCATATCCAGATGCAACTCTAGAAAAATACTTTTG[T/C]GTCAAGCAGAGAGAAAAGGGTGCAGCCTTTCCAAGACCCTGCAAAGCCTCATTTGCCCAC	TCATTGCCATGTTTACCATATCCAGATGCAACTCTAGAAAAATACTTTTG
EMB-141478-AC	Tcm009s06602015	9	6602015	CCATTAGTGTCCTAAGCTCCACAAAACAAAACTGCCTGCCACCCAATTCAGGAACCAACC[A/C]ACCTTCCTCAGAAACATCAATAGCCCAATAAACAACATCTTCCTCAGCCCTTRAACCCAA	GGGCTGAGGAAGATGTTGTTTATTGGGCTATTGATGTTTCTGAGGAAGGT
EMB-141482-TC	Tcm009s08929968	9	8929968	TTTCACACTATCCACTGTGGTCTCTAGAGCAACAGGTTCTACAGGTTTGGTTTCAAGCAC[T/C]GGTTCCCTCTTGGGAGGTTCATCAGGTAAAGTAGCACTCAACATAAGAAGCTCCGGAGGA	CTTCTTATGTTGAGTGCTACTTTACCTGATGAACCTCCCAAGAGGGAACC
EMB-141484-TC	Tcm009s09035028	9	9035028	CAGATTGTTAGCGTACCCGCTGGTCAGGGCCATGGAAATGTTTTGGCTGCCAAAATTGGC[T/C]GCTTATCCCTCTCCAAAGGTGGTTTTGTTTGTATGATATGAGATCTTAGGCTGTACTCTT	CCTAAGATCTCATATCATACAAACAAAACCACCTTTGGAGAGGGATAAGC
EMB-141485-AC	Tcm009s17898867	9	17898867	GTCCATTTGACTATATCCTTTCTCGAAAGGAACTTTGGTCCGAGGTGCAGGCTTTCTAGT[A/C]GAAATTTTAGGTTTTTCTGCTTTCTTTCCCGAAGCATCTGCATCTCCAGATGCTACTTGT	CTATATCCTTTCTCGAAAGGAACTTTGGTCCGAGGTGCAGGCTTTCTAGT
EMB-141486-AC	Tcm009s19124472	9	19124472	GTGCAGTGATACTTTTAGCACATAGAAGTTCTTTGCCTTGTACTACATAATGCGAAATGA[A/C]CCTCGCATTTCATAAACCATAATCCTTCCCCAAGGTTTGAGTTCAAGGCTTCCAAATCAA	AGCCTTGAACTCAAACCTTGGGGAAGGATTATGGTTTATGAAATGCGAGG
EMB-141487-TG	Tcm009s19514317	9	19514317	GCGGAAGAGAAGAGAAAAGGGAAGATGATTTGGGTTGAGGGAGAGAGGAAACGTGAGAAG[T/G]AGGAGGAGGAGGTTGTCGGTGTTGTTGCTCTTCCTCTTCGTCGGAGGAAGCATAGTTGGC	AGAGAAAAGGGAAGATGATTTGGGTTGAGGGAGAGAGGAAACGTGAGAAG
EMB-141488-TC	Tcm009s20465140	9	20465140	CAGTAAGCCTGCACCATTTGATTTTCTCTCCGAAGAACTTAAAGAAAGAGATATTGCCAT[T/C]AAACAATATGTTCAATTCCTTGATGCCAATCTGTACCCCATGCTCAGTTATTCTWCTATT	TAACTGAGCATGGGGTACAGATTGGCATCAAGGAATTGAACATATTGTTT
EMB-141489-TC	Tcm009s22679459	9	22679459	ATTTCATACAAGTTCTCATATGGAACGCACTAGCAATAGCAACATTACAGAAGTTCAAAC[T/C]AAATGCAGTCTGTTCAACGAAAAAAAGGCCGTTGAATGAATGCCAAGTTGACAGCTCGAC	CAACTTGGCATTCATTCAACGGCCTTTTTTTCGTTGAACAGACTGCATTT
EMB-141490-TC	Tcm009s22800921	9	22800921	TGTTTGCTGCTTCAAGCCCCATATTATCGCTGATAATTAAGTTCTCAACATTTTCCCATC[T/C]AATGTTTTCAAGATACCCATTTCTTTGCTCATTATAATTTCCATCAGAAATAAAATTCTC	TTCAAGCCCCATATTATCGCTGATAATTAAGTTCTCAACATTTTCCCATC
EMB-141492-TC	Tcm009s23406254	9	23406254	GTCAGTTGCAGCTKCCTTCASCACAAGCATGTCTAGCTTCAGCAACAGTAGTGTCACTAG[T/C]ACTGCACTCAACCAATTTTCTGCTCCGGTAGTATCAACACAAAACCTCAGTTTATCAAGC	CTGAGGTTTTGTGTTGATACTACCGGAGCAGAAAATTGGTTGAGTGCAGT
EMB-141494-TC	Tcm009s25631666	9	25631666	AGCTTAGTTTGATAGGAATAACGGACAACAATTGGGTACTTGTAATTGTCAGTTTGATAG[T/C]GTGGCACCCTCATTACCTTTTCAATAATGCTTATTCAGATGTGTGTTTTATTCAGTCTCA	GATAGGAATAACGGACAACAATTGGGTACTTGTAATTGTCAGTTTGATAG
EMB-141496-AC	Tcm009s26281241	9	26281241	ATCTAAAATCTGATGATCCCAAAAAGGCCTTGACAAAGACAACGGCAATAGCAACATTTC[A/C]AGTAAATGAAGGGAAGGGCAGGGCAAGAGAGAGCAGAGTCGAAAACAGGCGCCGCTTMGT	TGATGATCCCAAAAAGGCCTTGACAAAGACAACGGCAATAGCAACATTTC
EMB-141497-AG	Tcm009s26356983	9	26356983	TTTGTGGAGAGAAAGTCATACCAGAAAGAGATGGGAAAGAGCATAGCTGAAGTGGGGTTA[A/G]AAGATTTATGCAACGCTGGTGGGTTAAGGTTAAGCATAGAGGGAGCCAGGGAGATTTATC	GAAAGTCATACCAGAAAGAGATGGGAAAGAGCATAGCTGAAGTGGGGTTA
EMB-141500-TG	Tcm009s28868428	9	28868428	AAGTATGTAGTGTTCAGGTTCGGATCGGTATCTCCCACGCCTGTAAAGTTGTACAGTCGA[T/G]CGGTAAAAGTGGAACACTGAGCCCGGCCAAATGTGTGACC	TGTTCAGGTTCGGATCGGTATCTCCCACGCCTGTAAAGTTGTACAGTCGA
EMB-141501-AG	Tcm009s29940786	9	29940786	CAGTCTCTATCCAGAAAACTTAAAAATTAGAAGAAATTAAAACAGGCAAGACAAAATCTC[A/G]CAGGTATAAAGGGGCTGCCGATCAAACATCCTAAGATGCAGTACCAACAATAAAGAGCTA	TTGTTGGTACTGCATCTTAGGATGTTTGATCGGCAGCCCCTTTATACCTG
EMB-141503-AG	Tcm009s30450602	9	30450602	AGGCTCAGCAAGTAGCATCGGATGTTCCTTAGGATCAATGAGCAAACACTCCTTGAAAGC[A/G]TGATCCCATATGCTGTCAACAATATCCCAATCAACAACCACCCCATCCTTTAAAGGAGAC	AGTAGCATCGGATGTTCCTTAGGATCAATGAGCAAACACTCCTTGAAAGC
EMB-141504-TC	Tcm009s30488672	9	30488672	GCCGTACCAACTCAATGGCTAGTGGCCTCAATGTGTCATTAGAGTTTAAGAAAAATAGAG[T/C]TCTTGATCCATACAATGTCGTGCCTTTAAGCTCTCTGACTTTCTTGACATATGGTAAATA	ATGTCAAGAAAGTCAGAGAGCTTAAAGGCACGACATTGTATGGATCAAGA
EMB-141505-AG	Tcm009s31240087	9	31240087	TTGTATAATTCTGCTCCTGGTGATGTTTGCAGGACAGTGATGTGGTTTGCGCAAGAACCA[A/G]TAACAGATTTTTGATCTTCAGCAGAACAAATATGTGATTCTAAGGCGGCCAAAGCCGGAG	GGCCGCCTTAGAATCACATATTTGTTCTGCTGAAGATCAAAAATCTGTTA
EMB-141506-AC	Tcm009s33363264	9	33363264	GCCATCAGCTGGAAAAATGAGTGCTTGATTGTTGGGAGTATGAGATACAGTCGGTGAAGG[A/C]ATAGGGGAGCCAGTGGACAGACCATGATGGTACTGAGGATGATTATGATCCTTGAAGTCC	GGAAAAATGAGTGCTTGATTGTTGGGAGTATGAGATACAGTCGGTGAAGG
EMB-141507-AC	Tcm009s34275294	9	34275294	ATTACCATTCACTGCACATGGAGGAACTGAAACTAGAGTCCATCCCCATAGCCTGATCTC[A/C]AAACCAGCTTTCTGTTTAGGCTGTTCCAGGAGAGCACTTGTGGATGCGAGAGTCAACTCC	ACTGCACATGGAGGAACTGAAACTAGAGTCCATCCCCATAGCCTGATCTC
EMB-141508-TC	Tcm009s34699106	9	34699106	AATCAAAGTACCRGCTAAGTTCATTGTGGGTGATCAGGACCTGGTTTATCATATGCCGGG[T/C]ATTAAGGAATACATTCACAACGGTGGGTTCAAGAAAGATGTGCCACATCTGCAGCAAGTA	AGATGTGGCACATCTTTCTTGAACCCACCGTTGTGAATGTATTCCTTAAT
EMB-141509-TG	Tcm009s35016883	9	35016883	CATGAATATCCATATATACTCTATCCTTGTTCAGGTCTTTACATGAAAATATATAAGGAA[T/G]TGCAAGTGGTGGAACAAATATAACACCACATTACTAAGGGCTTTTAACGTATGTAGATAT	ACGTTAAAAGCCCTTAGTAATGTGGTGTTATATTTGTTCCACCACTTGCA
EMB-141510-TC	Tcm009s35039288	9	35039288	TCATCTAACAAAAACTCCTGGGACATTCGTAAGTTTGACCCGCAATTGGGCCGCGACAAT[T/C]GTTTGGGCTTTGTTGTGAAGCCGAAGCAACCACAGCAGCCCATTGCTTTGGCAAATGAAA	AAAACTCCTGGGACATTCGTAAGTTTGACCCGCAATTGGGCCGCGACAAT
EMB-141513-TC	Tcm009s36348592	9	36348592	TACTACTAGGGGAATTGTGCATGTCATTGATACCCCTGGGTTTTTTTGGGCTTCTTCGAG[T/C]AGCAGTACCATCAAGGTCAGATGATCCAATGAGATTGAAGGCTGTTTGTGGCAGAAGGGA	GGAATTGTGCATGTCATTGATACCCCTGGGTTTTTTTGGGCTTCTTCGAG
EMB-141514-TC	Tcm009s36667972	9	36667972	CCTTCTTAGTTTTGGGAACAGGATCCTTGTGTCCAGTTGCAATAACGAGATAATCATAAG[T/C]AATAAGACGGCCCTCTGCAGTCAACACTTCAGTTTCAGTGACATTTATCGCAGCAGATGT	TTTGGGAACAGGATCCTTGTGTCCAGTTGCAATAACGAGATAATCATAAG
EMB-141515-AC	Tcm009s36963480	9	36963480	TACTYATAATCACCTCCCAGTTTGAATGGAGACAACAACTTGTTGTTGATATTGACACGA[A/C]CCCCAGCGTAACCCAGAAGCAACAACAAATTTCGAGGAGGGAAGAAGCTGTGAAAGAAAA	CACCTCCCAGTTTGAATGGAGACAACAACTTGTTGTTGATATTGACACGA
EMB-141517-AG	Tcm009s37346042	9	37346042	AGATGTAAAATACCATCCCAAAGCACCAGCCAAGGTTATAGCACCAGCAAGAACTGCATA[A/G]TTCTTGTACTTATCAGTCGATACTTTTTCAGTGGATGCTCCTGATGTTGAAGTAGAGCCA	TACCATCCCAAAGCACCAGCCAAGGTTATAGCACCAGCAAGAACTGCATA
EMB-141518-TC	Tcm009s38272180	9	38272180	AAAGTAAACTAGTTTGGTATAGATCATCGAATCTTTTAATGTGAAAACACAATCCTTCCC[T/C]TAAATGGCATAAACGGTTGGCAGCGAAATATTACCCACAAGATGCCTTCCAACTATCAGG	GGAAGGCATCTTGTGGGTAATATTTCGCTGCCAACCGTTTATGCCATTTA
EMB-141520-AG	Tcm009s38378888	9	38378888	CCTTAGAAGACAAAGAGATGATCCAGTTTGTGCTGTAAACTCATCATTACTGCAATGAGA[A/G]GAGTAAGTTTTTGAAAGGCTGGATTTTGAAATTCGACTTGGGAGTTGACTATCCTCATCA	CAAAGAGATGATCCAGTTTGTGCTGTAAACTCATCATTACTGCAATGAGA
EMB-141521-AC	Tcm009s39220820	9	39220820	GCATAGAAATTCTACGACAGCTCCCTCAATTTTCCTTGTTATCAAAGTTTCCTGTTTAAT[A/C]TCGTTTTCCATTCCTGAAAATGTCTCTGATTCCAAGCTTCTTTGGCAGCCGCCGCAGCAA	GGCTGCCAAAGAAGCTTGGAATCAGAGACATTTTCAGGAATGGAAAACGA
EMB-141525-AC	Tcm010s00182599	10	182599	GTTAGTGGGAAGACCAAGCTCCTTTTTTGCCTTGAGAACCACTGAGTGAACTAAAGCTTC[A/C]GGTCCAAAGGCTAAACGAATCATCTCCTTCTCGCCATGATCTTGAATGAGCAGCAGACCC	AGACCAAGCTCCTTTTTTGCCTTGAGAACCACTGAGTGAACTAAAGCTTC
EMB-141526-AC	Tcm010s00221191	10	221191	TGGTTCCACGAAGATCATTTCATAGAAAGCAGTGTTCTTTGGGAGAAGACAACTCTTTTT[A/C]TACCTCTCCTGTAGTTCCAACTTACATGGCTGCTACACAATCTGCTAAGGCAAAGGTAAG	CCTTAGCAGATTGTGTAGCAGCCATGTAAGTTGGAACTACAGGAGAGGTA
EMB-141527-TC	Tcm010s00227037	10	227037	TCTTGGCTTATCAAAAACATCATTGGACTCTTCAAAGTTCTTGAAGGCAGATCTTTCCAT[T/C]CTCAAATCATCATCTTCATCTTCTTCAAGAAATGCCTTTCTACTTCTAGTTCTTCTTGCT	TCAAAAACATCATTGGACTCTTCAAAGTTCTTGAAGGCAGATCTTTCCAT
EMB-141529-TC	Tcm010s00473258	10	473258	CGAGAACAACCACGAGCAGAGTTATGTAATTAACTTTGAAGTAGGAGAGGTTTTTGCGGA[T/C]CCGGGAATAGGCATCCGTTAGATTATCGGGACGGGCCATGGCAGAACGATCGATGAGTTC	CACGAGCAGAGTTATGTAATTAACTTTGAAGTAGGAGAGGTTTTTGCGGA
EMB-141530-AC	Tcm010s00601988	10	601988	ATAGAAAATTACTAGTGGAAAATACATAAGATGCTATTCACCATAACATTATAGAAGCAT[A/C]GAAGCACAGAAGCTGAAGCTGACACAAATTCATACAGAAGAAATGTAATTTTGGAATGTT	AATTACATTTCTTCTGTATGAATTTGTGTCAGCTTCAGCTTCTGTGCTTC
EMB-141534-AG	Tcm010s00913858	10	913858	CCTGGAAGAGAACTCTGCACTGCTCTAGTCCCATTGAATCGCCCGGTGAAATGTCCATTC[A/G]GACGGATTCAATGTGGTTTTCCCATCAGCAGCAACAAGATCATAAGGTGAGTCCTCTGAG	TCACCTTATGATCTTGTTGCTGCTGATGGGAAAACCACATTGAATCCGTC
EMB-141537-TG	Tcm010s01594071	10	1594071	TATCAAGATCTCCAAGTCCCATGCTTTGAACATCCACATTAACTTCCGAGGAGCTGAGTT[T/G]TTGGAACACGTTGATGTTAATAAGTCGTTGCTTCGTGTCGGGATGTTGGTTTCGGGTGCT	ACCAACATCCCGACACGAAGCAACGACTTATTAACATCAACGTGTTCCAA
EMB-141539-AC	Tcm010s02397055	10	2397055	TCGGAGGACTACTAACACCGTAGCCTGATTTGCTATCAGTTTCCTCCATTAATTCATCCC[A/C]GCGACAGCTTGCTTGCGGAGATATACGCTCAGCAGTATTAGTTTTTCTAATTTCATCTGA	ACTAACACCGTAGCCTGATTTGCTATCAGTTTCCTCCATTAATTCATCCC
EMB-141540-TC	Tcm010s03163433	10	3163433	AAACAGATCTTATCCCTATCCACTTCTCAAAAATTGAAACCCCAGAAACATGTTTAAATA[T/C]GATCTTCTTATATCTCTCAAATCCTTCCCTCAAAATCTTCAAGTCCCCTCCTTTCCCCAA	GAGGGGACTTGAAGATTTTGAGGGAAGGATTTGAGAGATATAAGAAGATC
EMB-141541-TC	Tcm010s06988944	10	6988944	CATGAAAATTAATTGGTAGCAGATTTGAAGTAGCTTGTTTATCTTGATCTGGGGTGAGGA[T/C]GACCTTCGTATCTTCCTCAAGGGAAATGGGGTGCTCTGTTCTATTAACTACTTGCAATTC	AATTGGTAGCAGATTTGAAGTAGCTTGTTTATCTTGATCTGGGGTGAGGA
EMB-141543-TG	Tcm010s10585736	10	10585736	AATCTGCACCAAGGCTTTTGTCCCGGAAAAATGATGCAGCATCCATCGAAGCCACGGTTA[T/G]TATAATGGGCTTGGACTGATTTGAGGATGAGCTGTTAATTGGTGGGACTGCTGACCAAAC	CAGTCCCACCAATTAACAGCTCATCCTCAAATCAGTCCAAGCCCATTATA
EMB-141546-TC	Tcm010s14127858	10	14127858	TACACCAGTAAACCTGCCAGATGTTTCATGTGGCACCAATGCATACAGCTCATTTTTGTT[T/C]CGTGGAAGTTCTCGACACGAATGACTGCCCAAATCAGATGAAATGTGTTGCACTGCTTGG	AACCTGCCAGATGTTTCATGTGGCACCAATGCATACAGCTCATTTTTGTT
EMB-141547-AG	Tcm010s16649108	10	16649108	TGCCACTAGGGCATCAATGGTGGAAACATATGGTTCAATAACAATGGGTCGGCCAGAAAT[A/G]ATAACAACCACACACTTGACAGCTCCACAAACATTGGTAAYGACACTTGGGCCGGGGTCC	GCATCAATGGTGGAAACATATGGTTCAATAACAATGGGTCGGCCAGAAAT
EMB-141548-TC	Tcm010s17004690	10	17004690	ATCCTCCCTTACCGCTGAAAGAATCACATCTTATTTACTCAGTAACAGCCCTTGCAGTAG[T/C]CAACAATGAGCCCCCTTCTGGCTTCTCCGCTTATTACACAAACCTGCATATACCATCTGG	ACCGCTGAAAGAATCACATCTTATTTACTCAGTAACAGCCCTTGCAGTAG
EMB-141551-TC	Tcm010s25093803	10	25093803	CCGGAGAGACCTTTTTCCGCCAAGAAAGCGCCATAGGCCGGGACCTCGGTGTCCTCTCAG[T/C]AGCACTCTACAAGCAGTCCAAAGGCCAATTAAGAGTCCTCGATGCAATGTGCGGCTGCGG	ACATTGCATCGAGGACTCTTAATTGGCCTTTGGACTGCTTGTAGAGTGCT
EMB-141552-TC	Tcm001s00247360	1	247360	TTCAGAGGTTATCTCTGGGTTCTGGAAGCACAGATCTTCAGCCCTTGGTGCAGGGTTCTG[T/C]TGGGAGAGAAGATTCTCTGGCTTTGTCTTCTTTTCATTAGGTGACTCAACTTCTGTCTCC	GTTGAGTCACCTAATGAAAAGAAGACAAAGCCAGAGAATCTTCTCTCCCA
EMB-141554-AC	Tcm001s01210238	1	1210238	TCTTGTGATGGGGTGGTGTAATTTCGTGAGAAAGTATGGTTAACTTTGTTTAAAGATTGG[A/C]TGGAAGAGGAAATGTTTGGATTTTGATGAAGAGTTTTCTGGATTCKAGTTAAATGAGAAG	GGGTGGTGTAATTTCGTGAGAAAGTATGGTTAACTTTGTTTAAAGATTGG
EMB-141555-TC	Tcm001s01383274	1	1383274	CTTTTTTTGATTATTATTTTTGGTGGTTAATTTTTTTCTTTTTTATTTTTTCAAGCTTGG[T/C]TTTGAGGAACAATGGACAGAGACTCTTCTCGGCGAAACCTCAACTGTTTGGCGATGAAAT	CAAACAGTTGAGGTTTCGCCGAGAAGAGTCTCTGTCCATTGTTCCTCAAA
EMB-141557-AC	Tcm001s02316131	1	2316131	GAAGGATCCATCTGACAAGAGAAAAGTAATATGTGATGAAAAGCTGAAAGAACTCTTCGA[A/C]GTTGAAACCTTCACTGGCTTCACCGTATCAAARCTCTTGGCGGCTCATTTTCTTAAGACC	TCTGACAAGAGAAAAGTAATATGTGATGAAAAGCTGAAAGAACTCTTCGA
EMB-141558-TG	Tcm001s02585904	1	2585904	CTGCAATCAACCCTTCCTTCAGCATTAAGTGAAACTTCTAGTAGCCGTAAGTAGTTCTCT[T/G]CATCATCCTCATGAACTCATCAATACTCACCTCACCATCATCTGCATTCAGAATTGAAAG	CCCTTCCTTCAGCATTAAGTGAAACTTCTAGTAGCCGTAAGTAGTTCTCT
EMB-141560-AG	Tcm001s03085706	1	3085706	TACCTGAAAAACTTGAGCCAAAGCAGGCAGCACCATTGTTGTGCGCTGGGGTAACAGCTT[A/G]CAGTGCGTTAAAGCAATTCAAAAACCCTGACAAGGTCATCAAGGCAGGAATTTTGGGTTT	TTCCTGCCTTGATGACCTTGTCAGGGTTTTTGAATTGCTTTAACGCACTG
EMB-141561-TG	Tcm001s03251480	1	3251480	TTGATGCTTCCAATAGGTTTTGAAGGTAACCTGAAAGTTTGACTTCATCAACTTCTGATG[T/G]ATCATCTGTTGCTCTCTGAACTTCAGGTACCCTAACCGATTCTTGGAGAGAAAGTAAGGC	CTCTCCAAGAATCGGTTAGGGTACCTGAAGTTCAGAGAGCAACAGATGAT
EMB-141562-TC	Tcm001s03324245	1	3324245	GCCCAGAAGAGGGGTCATGTTTTGTCTACAATAGTAGTGGTACAAAAACCCATGTGATTA[T/C]GAAACATAGGACGTTGCTGGTTTGTAACTATTTTCTCCTTAAATTCTATTTATTTTTCTT	GGGGTCATGTTTTGTCTACAATAGTAGTGGTACAAAAACCCATGTGATTA
EMB-141563-TC	Tcm001s03683027	1	3683027	AAGATTTTCTACAGTCAGAATCAGACCAAATACCTAACAGTTTGAAGCAGGTTTCGAAAA[T/C]CACGATGTCCAATGAATTCTCTCAGTCCTTAGTAAGGGTTACACAAGCTATGACAGTGGG	TAGCTTGTGTAACCCTTACTAAGGACTGAGAGAATTCATTGGACATCGTG
EMB-141566-TC	Tcm001s04248613	1	4248613	AAATATCCCGGTTTGACCCTACGCTGAGCAGCATTATTTATCAGGGTGATGCAAAACTGG[T/C]TGTTGGGACTGTCGAGTTTAACCTTGTCAATTATATAAACCGAGTTGGATGGGCCACATA	GTTTGACCCTACGCTGAGCAGCATTATTTATCAGGGTGATGCAAAACTGG
EMB-141568-AG	Tcm001s06254145	1	6254145	AATTAACAATACCATCAATTACAATTACAAAACTAACCAGTTGTTTGGCCAAAGAACGCC[A/G]CGATTTCCCTCTTTCGCGTAACAACATCACCGGTTGTGCCGAAACCATTAAAAGATCAAG	TAATGGTTTCGGCACAACCGGTGATGTTGTTACGCGAAAGAGGGAAATCG
EMB-141569-AG	Tcm001s06844181	1	6844181	ATGGACTTTCTCACGAGCAAGGGCTTCAGTCTTGTAGGGTTCCTTCAAGCAGTTTCTGAC[A/G]AGATTGGCGCATATGTTTGAGTAGGTGATATACGTCATGCCGGCTGCACGCCAGAACGGC	TCACGAGCAAGGGCTTCAGTCTTGTAGGGTTCCTTCAAGCAGTTTCTGAC
EMB-141570-TG	Tcm001s06875824	1	6875824	TTGCATATTCAATATTGTCCCGCTTATGTTTTGAATATTTATGTTTAGCATCGTGAATTT[T/G]CCAAAAGGAAGAAGAGCATAGCAAGTGAACTTTGTGATAAGGAAAAGCTGAGTGATGCAT	CAGCTTTTCCTTATCACAAAGTTCACTTGCTATGCTCTTCTTCCTTTTGG
EMB-141572-AG	Tcm001s07745395	1	7745395	TTGCTGCCCTCATGGAAATTCCATATCAGTACAGAGCTACCCTGAATATTCGTTATGATA[A/G]GTAAGGCCATAAGCCAGCTTTCAGTATATATTTAATTTCAGTTTGGAACAATTGCAAACA	TGTTCCAAACTGAAATTAAATATATACTGAAAGCTGGCTTATGGCCTTAC
EMB-141574-TC	Tcm001s07837530	1	7837530	CTTTTACCTTGTAAGAAAAGCCAAGCAATCAGATCTAGCTTGGTATATGGACTGTCACCA[T/C]GTTATGTCAGCCTCATCTCTGCATCACATGAGAGTTGGGACAACTCAAAAGATTCTAAGA	GTAAGAAAAGCCAAGCAATCAGATCTAGCTTGGTATATGGACTGTCACCA
EMB-141576-AG	Tcm001s07946838	1	7946838	AAATAGTATGCCAGTTATAGTTTCTTCAACCATATACCGAAAGTTCTGTTTTGTCAGGTT[A/G]TCGGTGGCTTAGTTATTGTTATAATGCTCCCTTTGGTTGCACTGACTACAAAATCTGCAT	TGTAGTCAGTGCAACCAAAGGGAGCATTATAACAATAACTAAGCCACCGA
EMB-141578-TC	Tcm001s08132690	1	8132690	ACTGAAGAGATATGCAGCAAGAGCTTTTGGCTTTCTGTTTATCATGTCAAAGGCATCCTC[T/C]AACTTTTCAACCTAAAACAGGCCATGGAACAAAGTTAGCTGAAAAATACATTGCATCTTG	TATGCAGCAAGAGCTTTTGGCTTTCTGTTTATCATGTCAAAGGCATCCTC
EMB-141579-TC	Tcm001s08513282	1	8513282	CACTCAGGCTCAAAAGGTATAGACGTCAATTGCCCCAGAATCAGCTTCATATTAGAAGCA[T/C]CATCAAAGAGTTTATTCTCATGCATATCTGTCAAMTTGTCAAGATTGTCTTCCCTTTCAT	CAAAAGGTATAGACGTCAATTGCCCCAGAATCAGCTTCATATTAGAAGCA
EMB-141583-AG	Tcm001s10813898	1	10813898	AGCCTAAAAATTCTGTTTTGGAGTCAACGATGAGGGATTTGACCAGAATTCGCACATTTC[A/G]TACAAGGGTCATTGAGAAGAAGAACCAAAATGTCATTTCAAGGCTAAACAATGATAGGAA	TTCTGTTTTGGAGTCAACGATGAGGGATTTGACCAGAATTCGCACATTTC
EMB-141584-TC	Tcm001s11483186	1	11483186	CCAAGTTCAGTTCCAGTTTCTTGAATTTGCTTAAAGGGGCCTGAAAAGCAGCTATGACTT[T/C]ATCAAATAAAGGTTTCACCAGGTATGTTAAGCTTGAACCTGAGTCCATAATAACCCCACC	TTCCAGTTTCTTGAATTTGCTTAAAGGGGCCTGAAAAGCAGCTATGACTT
EMB-141585-AG	Tcm001s11846411	1	11846411	TCTGAAAGTGAAGTCTGAGGAAAGCCAGGAGAAAAAGTACGGCACAGACAAGGATGACGA[A/G]TTTTGAGCCAAACTTGAAGGGTGGGCGTGCAAGTGATGAAGTTGCTCGCTTCTTCTTCAT	AAGTCTGAGGAAAGCCAGGAGAAAAAGTACGGCACAGACAAGGATGACGA
EMB-141587-AC	Tcm001s12070258	1	12070258	AGGAGATAACTCCTCTCTTGACTCAGAGCGAGAGGCCCAAGATCAACATCTTCTCGGTGT[A/C]TCGTTCCCGAAGAAAACCTAGGGTAAGTAAAGTAAAGCCTTAGCTCTATTTTTACATTTT	AATAGAGCTAAGGCTTTACTTTACTTACCCTAGGTTTTCTTCGGGAACGA
EMB-141588-AG	Tcm001s12958043	1	12958043	GGGTTCAAATACAAATAATTTGACTAACTAGTTGCGGTTGGTGTTAGTTATGAAGATAGC[A/G]ATATTGCTTGGACTTATGGTTCAATTTCAAGGGAGTGCATCCGTCATCAGAGTGTTGCTA	CTGATGACGGATGCACTCCCTTGAAATTGAACCATAAGTCCAAGCAATAT
EMB-141589-AG	Tcm001s13057826	1	13057826	GTGAAGCTAAGTTGGTTGAAAGAGTTCTTTTCTCAATGCCCTGAGGATGCATCAACTGAA[A/G]AGATTGAGCACCACACGCGTGCTTACCTTTTATATCTTGTGGGAAGCACAATTTTTTCAA	GTTGGTTGAAAGAGTTCTTTTCTCAATGCCCTGAGGATGCATCAACTGAA
EMB-141590-AG	Tcm001s13158341	1	13158341	GGTGAAAATGTAATTAAGTTGTTATGGACTGCGTAGGTGTTACACTGCAGCGTATCTCGA[A/G]GATAGAAACTATTCTGCCCTAGCTCCATTGGGCGGCTTTGCTTTTGTTGCAGGTTGGGCG	TAATTAAGTTGTTATGGACTGCGTAGGTGTTACACTGCAGCGTATCTCGA
EMB-141592-TC	Tcm001s13683181	1	13683181	TAGAAAGAATCTTCAGAATACCTGAAAATCCAAAGCTTTSCCTGAATCAATGTATTCCCA[T/C]GGCAAGTTATTCTCACAATGGAGATCCTCGTAGCGTGTAGTGTTTTGCACTAGCACATCA	GTGCAAAACACTACACGCTACGAGGATCTCCATTGTGAGAATAACTTGCC
EMB-141594-TC	Tcm001s14004229	1	14004229	ACATTATTGGCRATCTTGTCAAAGAATTATGATTTCCAGCACAAAGTGTAAATCTGAACA[T/C]ACTCCCAAGGGCAATGTGATGGTCTGTAAACCTGCTTCAACAGTACAATCAATAGTGATT	GATTGTACTGTTGAAGCAGGTTTACAGACCATCACATTGCCCTTGGGAGT
EMB-141595-TC	Tcm001s14139751	1	14139751	TTGATGGTGCAAAGAAAGCGGAGMMTGAGAAAGAAGACCCAAAGCCACTGCCGCCGTATG[T/C]CTGGCCATATAATCCACCTTATTATGTGTATCAGGTGCCAGATGGATATGCCCAGTACAA	CATATCCATCTGGCACCTGATACACATAATAAGGTGGATTATATGGCCAG
EMB-141601-TG	Tcm001s16130901	1	16130901	TACGTGAAACATTTGAAAATGAGACATGCTCACAAATCAGAATTTCACATAGATTGGCGT[T/G]CTATACGGCACATGTGGTTAGAGGATTAATTAAAGTCAGCTTCCTTTGTCTAGTTCGATA	GACAAAGGAAGCTGACTTTAATTAATCCTCTAACCACATGTGCCGTATAG
EMB-141602-TG	Tcm001s17661952	1	17661952	AGAGTTGCACGAATGGGATGATCATTGTGCRAAAATAGGAGMAGACACAAAGAAGTGGAT[T/G]GAGAAGAGTTTAGTTAAGCGGCAGGCAAGCCATGTCAAACCAAATCATGTTACATTGATG	ACATGATTTGGTTTGACATGGCTTGCCTGCCGCTTAACTAAACTCTTCTC
EMB-141603-TC	Tcm001s18091386	1	18091386	ATTGACTCAAGCTGTAACATTAGGCCTTGCTTGTCTTGCCTGATTGTTATGTCCCTTGGG[T/C]TGAAGCAACATAGACATGGATCGCAACCTGTTTGTTATCTCGGTAAATGATGGTCTAGAT	TCATTTACCGAGATAACAAACAGGTTGCGATCCATGTCTATGTTGCTTCA
EMB-141604-TC	Tcm001s19404233	1	19404233	CTTTCGATAGCYTCGTTCTTCTACTTGTTTTGGCATTAGCCACAGTTCACCCATATTTGG[T/C]TGCAGCTGATCAGGTGGGCTTGCCTCCGGAATTCACAAGTTGGCATGTCTACGTTGTTAA	AGACATGCCAACTTGTGAATTCCGGAGGCAAGCCCACCTGATCAGCTGCA
EMB-141606-TC	Tcm001s25468675	1	25468675	ATTTTACGACAGATTGAGATAAACCAGTACATACCAACAGCTACATGTGCAATTTCCTCT[T/C]CAGCAATCCTAGCTACAATGCTAGATGTCCTGTGATCCCCAAAGCCAACCATYTTTTGCA	AGATTGAGATAAACCAGTACATACCAACAGCTACATGTGCAATTTCCTCT
EMB-141607-AC	Tcm001s26530526	1	26530526	TTCAAAGGCATTTGACTTCATTACCACAAGCATATACTTCTTCTGTGCAATCCTCCAAGC[A/C]TGATTTATCAAGCAACAAGGGATATGCCTTATCTTTGTCCCGAGATATTTGAAAAATAAA	TTTGACTTCATTACCACAAGCATATACTTCTTCTGTGCAATCCTCCAAGC
EMB-141608-TC	Tcm001s27347840	1	27347840	TCTCTCATTTACCTCCTTGAATATTTCTTCCTCATTTGTGGGCCCTGTTGTTTGAAGCTG[T/C]AAGTGATCAACAGAAGATTTTTGATTGCTCTGGCTGATGTTGTTGACCCAATTGAAGTCA	ACCTCCTTGAATATTTCTTCCTCATTTGTGGGCCCTGTTGTTTGAAGCTG
EMB-141609-AG	Tcm001s27800806	1	27800806	AACTCTGGTGCAGCAGAAGCACCACGCACATTATCAAAAACATTTCCATTCTCAGCTGTC[A/G]TGGCATTTCCTGCTTCATTGACAGCATTTCCATTTAAAGAACTGTAACCAGCAACTTTAG	CAGCAGAAGCACCACGCACATTATCAAAAACATTTCCATTCTCAGCTGTC
EMB-141610-TC	Tcm001s27848407	1	27848407	CTCAAAAACAGAAAGGATTCGCTGTCCTTGGATGATGGGAAATGATCATCTTCTTCTACT[T/C]GTTCCTTCACTCTTACCCTTGGATACACTTCACATAAATAAACAAGTTTTCACATTAGAA	GAAAGGATTCGCTGTCCTTGGATGATGGGAAATGATCATCTTCTTCTACT
EMB-141612-TC	Tcm001s28085570	1	28085570	ACCGACTCAACTTCCCAAGCTCAGTAGGGATTTCAGCWGAAATTTTGTTGTTGTCCATTT[T/C]TAGATTGGTGAGATTTTGGCACTCTCCCCAATTTGGAGAGATTTCACCAGTAAATTGATT	CTGGTGAAATCTCTCCAAATTGGGGAGAGTGCCAAAATCTCACCAATCTA
EMB-141613-TC	Tcm001s28203833	1	28203833	CTTGACAACAAACTCCTGCAGCAATGTCAGGCAGATTATTTTCATGACTTAAAGCCAGTA[T/C]GTTTCTGCAACACGAATTCACTGATGATAAAAATGATGCAACATGCTTAAAAAGGCCAGT	AACTCCTGCAGCAATGTCAGGCAGATTATTTTCATGACTTAAAGCCAGTA
EMB-141615-TC	Tcm001s28854629	1	28854629	MGAGTGACGGAATCGGAGGTTTCGAGCCAGTGAACTGGGACTTCGACTTTGGGTGCTTTA[T/C]CTTCATCTGGCTCCTTCTTTTGCATCTTCAGCTTCTCCTGTTTTATTGTTTTCCAAACCC	AACAATAAAACAGGAGAAGCTGAAGATGCAAAAGAAGGAGCCAGATGAAG
EMB-141618-AG	Tcm001s30240297	1	30240297	ATGGCAGAGGATTCTGATCCTCTCTTTGCTCTCTTTCTCTGTGTTCGCTCCAATCTTGTT[A/G]GTCTCTCAGAGACTCAAAACCCTTACTTCTATCGGTAATCTTCTTCCAATCAGATTTTAA	ATTCTGATCCTCTCTTTGCTCTCTTTCTCTGTGTTCGCTCCAATCTTGTT
EMB-141619-TC	Tcm001s30481328	1	30481328	GTGCTTAAGTCCACACAGCAGTACCTTTTGCTTTCCCAACAGCATCCTGAATTTTACTTT[T/C]GGAGGTTTCACCACAGTCTGATATTTTTACAGGTTTTGCAGGCTTCCCATCACCTGTTCC	CCACACAGCAGTACCTTTTGCTTTCCCAACAGCATCCTGAATTTTACTTT
EMB-141620-TC	Tcm001s30716686	1	30716686	CTTTATTACAATTGTACAGGGAACAGAGGCGCAATGGTGTTGTTTCACCTTTAAGAAATT[T/C]CAACTTTAAATTGACTGCATCCAATGGACTACTACGTTATATTGTCAAGGAACTAACTAG	ATTGTACAGGGAACAGAGGCGCAATGGTGTTGTTTCACCTTTAAGAAATT
EMB-141621-AG	Tcm001s30809034	1	30809034	GGTGCAAGAAGAGCCGCTAGCAGACTTGGGRGCCGTACCGGTACTACTGACAGAATGATG[A/G]TGATGAGGAGGAAGAGGGGCAAGGGCTTTGGACACTTCGAGAGCTGAAACACTCCATGAC	GTTTCAGCTCTCGAAGTGTCCAAAGCCCTTGCCCCTCTTCCTCCTCATCA
EMB-141622-TC	Tcm001s30979632	1	30979632	TTAACACATGAATATATGCAGGAACTGGGTCTAAAACTGTCCCTACAAAAGAAAACAGCA[T/C]ATCAAATGGAAATATTATGAAAATGCCGCTTACTCTCACTCTCTTCACTCTGTTTATTGC	AATATATGCAGGAACTGGGTCTAAAACTGTCCCTACAAAAGAAAACAGCA
EMB-141623-TG	Tcm001s31077586	1	31077586	ATCTTTAAAGGYGCCATCAGAATACAGCAACGTTGATTCAACAGCAGCAGCTTCGCCATA[T/G]CTCTCGTCTGTTTGGGGTGCAGGACTCTCAGCAGAAACATTCAAATCAAACACAACTGAA	TTTGATTTGAATGTTTCTGCTGAGAGTCCTGCACCCCAAACAGACGAGAG
EMB-141624-TG	Tcm001s31190929	1	31190929	CGGGATCMCTCTTCYCCTCCTTGGGGCTCGCTCTCTCTTGCTGATKGCTCAGCTCCAGTT[T/G]TCGAATCAAAGACTGGAGTTTCTTTTCCTTCGGTTCTGGGAAATTCCCTTCGACTTCTTG	AAGGGAATTTCCCAGAACCGAAGGAAAAGAAACTCCAGTCTTTGATTCGA
EMB-141629-TC	Tcm001s31659294	1	31659294	TTCATTTTGTTCAGATCGAACCTCTTGTAGCAAASCATCCACCTCTCTTACAAAATCTAC[T/C]CTCAGAAGAACATCATCTGCTTCAAGTGGCAGGGACAATGGCCCATGATGCTGATAGAAA	CATCATGGGCCATTGTCCCTGCCACTTGAAGCAGATGATGTTCTTCTGAG
EMB-141630-TG	Tcm001s31698538	1	31698538	GACCCAAAAGTGTGATTAAACAGGACTCAGAGCAGTGAAGCACATGCTAGTACTAACTTG[T/G]CTTCTCCACAGTTTGAAGTTGCAAGTATTGCACCTGCAAAGAGGTATGTAACTGAGCATC	TGTGATTAAACAGGACTCAGAGCAGTGAAGCACATGCTAGTACTAACTTG
EMB-141631-TC	Tcm001s31811727	1	31811727	ATGGAATGCCATTTTGTGGGTATTTACCAGTGGAAATCTGGAATTAAGTGTTCTTCTTAC[T/C]AAGGAACTGCCTTAAACAAACTGCGAATCTGTTACTCTAGCTGAAATGCTAAGATGAAAA	AGCATTTCAGCTAGAGTAACAGATTCGCAGTTTGTTTAAGGCAGTTCCTT
EMB-141636-AG	Tcm001s32720552	1	32720552	TTGTAGACAAGATACTATAACCATACCGAGAAGTCCATTCCTCCCAAGTCGAGATCACCA[A/G]TACCTAATCAAAAATAGAAGTGAAAATTTAATAAATTTCCAGTTTAAAATGTATCAGCCT	GATACTATAACCATACCGAGAAGTCCATTCCTCCCAAGTCGAGATCACCA
EMB-141637-AG	Tcm001s32903422	1	32903422	CTCGAAAACGGAATCTAAACTGCAAGACTAGCCTGTTGTAAAACATGATAATGAGCCTTT[A/G]TATGATCTGGAATCCCTTGGTCAAGAACTGCCGCACCCTTCTTTGTCGCCGTAACAATTT	GAATCTAAACTGCAAGACTAGCCTGTTGTAAAACATGATAATGAGCCTTT
EMB-141638-AC	Tcm001s32919893	1	32919893	CAAGAGCACTACCTTGTCATAATACTCACCTGGAACAACTTGTCAAACATCTTCTTAAAG[A/C]ACAAGGATCCATTGTGGTGGAAAATTTTAATGCTTCAACAACAACAGAATTTGAGATTCA	ACCTTGTCATAATACTCACCTGGAACAACTTGTCAAACATCTTCTTAAAG
EMB-141640-AG	Tcm001s33064792	1	33064792	TTGAGTTGCTGTTTAATGCCTAGTTCGATTCAATGAGATTACTCTGCTGTTGTAAATATG[A/G]CCTCTGCTCCTTCCTTATCCGGTGCGTTTCAGTTTTTATTTGGTTTTTTCTGTTCTCTCC	GAAAAAACCAAATAAAAACTGAAACGCACCGGATAAGGAAGGAGCAGAGG
EMB-141642-TC	Tcm001s33317992	1	33317992	TGTGTAATTGTAGTTGGACCGATTATCTTGGAAACCATCACCCTTATCAGGTCCAGTAAC[T/C]ATGGCTCCAACAATTGCATTTGGGTTTGGCTTTTTACTGTCCCTSCATTCTAATCCTTCT	TAGTTGGACCGATTATCTTGGAAACCATCACCCTTATCAGGTCCAGTAAC
EMB-141643-AG	Tcm001s33955223	1	33955223	ACAYGATTGACATTGGACAGAATGATTTGTTAATGGCATTGTATGCATCAAACTTGACAT[A/G]CGAACCAGTCGCAGAACAAATCCCTTCTTTTCTCGCAGAAATCAAATTAGCCATTCAAGT	CTAATTTGATTTCTGCGAGAAAAGAAGGGATTTGTTCTGCGACTGGTTCG
EMB-141644-TG	Tcm001s34109926	1	34109926	AATGTGAAGTAGTTCATGGAAAGCCCCTCCCTACACTTTGGAACACCATTAAAAGCATAT[T/G]TTCTGTAAGTTTGTAACATGATTCAGAATGCCAAATAAGCTTGCAGACACTTCTATGTGG	AGTTCATGGAAAGCCCCTCCCTACACTTTGGAACACCATTAAAAGCATAT
EMB-141645-AG	Tcm001s34136626	1	34136626	GATCACAAGCTTTTAAATGACGGCAAAGAAGATAACGATGGCAGGAAGGTGATCGATGTT[A/G]CGGAGCTTGGAGCTTTAGAACGCCGCGTTTTTATCGAGAAACTGATCACCAAAATCGAGG	TTTTAAATGACGGCAAAGAAGATAACGATGGCAGGAAGGTGATCGATGTT
EMB-141646-AG	Tcm001s34270835	1	34270835	TTTAATGTCTTTCTCAGGATGAGTCTGATGTAGTTTTCAGAGCAACTAATGGAAAATGGC[A/G]GGCCGTTGTTGTAGAAATTTCTAGAATGAATAAGACAGGTTGTCCAGTACTTGTTGGCAC	TTCTCAGGATGAGTCTGATGTAGTTTTCAGAGCAACTAATGGAAAATGGC
EMB-141647-TC	Tcm001s34292687	1	34292687	ATACTGACAATTCCTGCGTCTTGTCGTCAGATGCCGAAGGTGCATTGACATCCAAGGCAG[T/C]CGATGGTCGTGGGTCCATGAATTGTTGGACTGACTCTGTGAGACTTGACATGCCATTAAC	TGTCAAGTCTCACAGAGTCAGTCCAACAATTCATGGACCCACGACCATCG
EMB-141648-AG	Tcm001s34383330	1	34383330	TAGTTCCATGTACACCAACGAGGATGATGATGATGATGATGATCATATGGGGATGTACAT[A/G]TCGAGATTGTCAATTGAGAGCTTTGATGCGGATGTTGATGAAGAGTTCTCTGATGAAAAA	GAGAACTCTTCATCAACATCCGCATCAAAGCTCTCAATTGACAATCTCGA
EMB-141649-AG	Tcm001s34428200	1	34428200	GTTCCAACTCTGACGCCACCTCATCCGACACGAATGARGGTGATGACGATGATGATGTTT[A/G]TTTTGACGATGATGATGGTTTTGTTTTGTCAGATGAGAAGACACAGACGTTGTCTGAAGA	ACGTCTGTGTCTTCTCATCTGACAAAACAAAACCATCATCATCGTCAAAA
EMB-141650-AG	Tcm001s34574386	1	34574386	AGCCAAGATCCCACAAGTCAGTGGTGCAGGGGCATCCTCGAAGGGTCCAATTGCAGGGTA[A/G]ATCTTCAGGGAAAGCAGTATCCAGAGACAAGGTAGGTTAATTAAACACTGCAGCGAAGGA	CAGTGTTTAATTAACCTACCTTGTCTCTGGATACTGCTTTCCCTGAAGAT
EMB-141652-AG	Tcm001s34700703	1	34700703	AGAARCTCTCCAAGCTCTTTCAAGAACATGGTTCAAGTTATCATCAGGATCACCAAGGTT[A/G]CGCGGAAGCAGATAACGAGGAACGCCCCTCACCTGCTCTTGTACCGGTACCCTTCATGAG	CAAGCTCTTTCAAGAACATGGTTCAAGTTATCATCAGGATCACCAAGGTT
EMB-141654-TG	Tcm001s34741393	1	34741393	GGGAAAACCGGMTCCACAATCTATGCCCAATTGCTGGRAAGGATTATGAAGACAACCAAC[T/G]TAGGACTTAGGTTCAGCTTGTTATTTCAGGTCGGAACCTTCGCCTACCTCCCGATTGAGT	GAGGTAGGCGAAGGTTCCGACCTGAAATAACAAGCTGAACCTAAGTCCTA
EMB-141655-AG	Tcm001s34888809	1	34888809	GTGTCAGTTATGTCAGTAGGAGAATCTGAGCATGATGGCAGCAACCTGTCCTTAGCAGCT[A/G]ACTCCTCCCTTTCACAAAGTGTCTTTAAGATCAGTGTTTTGAGGAAGTTCATTACTTGCA	GAACTTCCTCAAAACACTGATCTTAAAGACACTTTGTGAAAGGGAGGAGT
EMB-141657-TG	Tcm001s35057991	1	35057991	GAAAGTGCCAGCCCTACTCTGGCACAATGGATGACCTTTCTAGGCTCCGCAACTCCTAAA[T/G]TCCATACCTTCTCCAAGAAACCCCAAACTTTCATAACTAGTCCTCCCATAACACATTTTA	TATGGGAGGACTAGTTATGAAAGTTTGGGGTTTCTTGGAGAAGGTATGGA
EMB-141658-TG	Tcm001s35174868	1	35174868	TAACATATTGATGTGCTCCATTTTTGCAGGTGGTCGCAGGTGTGACTGGTAAAAAGCAGG[T/G]TTGATGTCATTAATGGATTGAAAAGTAGGAAAACTTCAAATGTAGCTTGTAATCAGTGAC	ATGTGCTCCATTTTTGCAGGTGGTCGCAGGTGTGACTGGTAAAAAGCAGG
EMB-141660-AG	Tcm001s35391913	1	35391913	GGTTTGATAGTGAATTAGAAGACGAAGACAATGATGACGATGAGGAGGAGGAGGAATCTT[A/G]CTCGAGGAGAAAAACTCGGGGGGCAAAAAGAGAGAAYAAAAAAGTGGATTCAAGGAAAGG	TGAATTAGAAGACGAAGACAATGATGACGATGAGGAGGAGGAGGAATCTT
EMB-141661-TC	Tcm001s35481992	1	35481992	CTAGCAACGTCAAATGCGTCCGTACCAAAAAGATCAACCACCAAGCCAACAAGTTTTGTC[T/C]TTGCAGCCAGTGACTTTAAAGCATCACGAATGAAAGGAAGGGAGCGAGCCACCGTCAAAG	CAAATGCGTCCGTACCAAAAAGATCAACCACCAAGCCAACAAGTTTTGTC
EMB-141664-TC	Tcm001s35854901	1	35854901	GCAGTTTTGTCTCAAGGAATCGATCAAACCGGTAGCGTAGATGGAAGAACCATCAACTTT[T/C]ATAGTCAACAAGCTCCTCAACCTCAAAGTGCCCTGCAGCCAGAGCAGAGTTTTCCAGTAA	CTCAAGGAATCGATCAAACCGGTAGCGTAGATGGAAGAACCATCAACTTT
EMB-141665-TC	Tcm001s35887671	1	35887671	TAGATGAAAGTTATTGAATTTGAAATAAATGCCAGGTTACTGAACTAGAGTTTTCGCCCC[T/C]TTTTCAGGAAGAAAATTTGTCAGCTATGAATACAGATCCATGGTACTCTGCGTATCACTA	TTATTGAATTTGAAATAAATGCCAGGTTACTGAACTAGAGTTTTCGCCCC
EMB-141666-TC	Tcm001s35980689	1	35980689	TAAGAATAACCCCAAACATGGCAGAAAGTTCGATTCTTTGCTTGGTTTCGAGCTTGATTC[T/C]AAGTCTTTTCACTCTCTTTTCGTGGTTTTTTGGGCACTGCAATTCAGTTGAGCAACTTGG	CCCAAACATGGCAGAAAGTTCGATTCTTTGCTTGGTTTCGAGCTTGATTC
EMB-141667-AG	Tcm001s36200593	1	36200593	TGCCATACCCAACGGGCACAGGCCAAACAGTAGACACATTCAAGGATGGGACAGCAACAG[A/G]CGATTGACATAGACGCACCTATGAATCAAACATGTTAATAACATGCCACGTACTCCATAT	CGTGGCATGTTATTAACATGTTTGATTCATAGGTGCGTCTATGTCAATCG
EMB-141668-TC	Tcm001s36249781	1	36249781	TCTAGTCCAAATGTACAATACCAATCAAGTATTAGTGCCACCACTATGGGATCAACGTTA[T/C]CTGTAGAGCCTTCATCAGGAATTACCCCTCATAGTGTCAATGTAGGCACACCTTCAGCTG	TGTGCCTACATTGACACTATGAGGGGTAATTCCTGATGAAGGCTCTACAG
EMB-141669-AG	Tcm001s36338032	1	36338032	TCTATTCAACTTCCTGAAGGATTCTCCAACTTCAGAATTCCATAAGCGTAGAAAATAATC[A/G]GAGTCAGGTTTCCCCAATGGTGGTGAACTGAAGAGCAATGACTCCCTTGAAAGGCGAGCC	TTCCTGAAGGATTCTCCAACTTCAGAATTCCATAAGCGTAGAAAATAATC
EMB-141672-TC	Tcm001s36607068	1	36607068	AAATTAGATGACAGTCTTGGTGACGAAGCCCAATTTAATATGGACAGACCTAGGCCCAAT[T/C]CGGTGGCACTTGGGAGCAAAGCAATTGCAATCAGATCATCAGGACAGCATCGGATGCTGT	ACAGTCTTGGTGACGAAGCCCAATTTAATATGGACAGACCTAGGCCCAAT
EMB-141674-TC	Tcm001s37070281	1	37070281	AGGCCACTTGAAAATTGGAGGCGATAACTCGAATTACTTCAAGAACTGCTCATTAATCCA[T/C]TCAATTCTTGTATCACATTGTCCATGGATGGCCTGTGGCTAGGAGATTCGTGGGTGCAAA	CGAATCTCCTAGCCACAGGCCATCCATGGACAATGTGATACAAGAATTGA
EMB-141676-TC	Tcm001s37149815	1	37149815	ACTGCCTTAATCTCTATGAGCTAACCATCCTCCGCCTCAACAAAACTGTTGATTCGAGCA[T/C]CAAGCTCAACAAGGATGATGCTCAAACATGGCTCAGCACGGCTTTAACCAACCTCGAAAC	TCTCTATGAGCTAACCATCCTCCGCCTCAACAAAACTGTTGATTCGAGCA
EMB-141677-AG	Tcm001s37437670	1	37437670	GGTCACCTGCTCCTTGAAGCCAGCAGGATCTGGTTCTAGATTCTCCACATTACTATTATC[A/G]TCCCTATTAGCCGATGTGTGCCCAGGTACCTGCTTCAAGAGAACAATTTCAGGTCAGAAG	TCCTTGAAGCCAGCAGGATCTGGTTCTAGATTCTCCACATTACTATTATC
EMB-141679-TC	Tcm001s38760433	1	38760433	ACTGGAGAGTTGAACTAAGGAGCTTGGGATCTCTCCACTTAGCTTATTGTCTGCGAGGTT[T/C]AAGACAGTGAGCTTCTGGAGATTCCCTATCTGTTGTGGGATTTTTCCGGAAAGGGAATTG	TGAACTAAGGAGCTTGGGATCTCTCCACTTAGCTTATTGTCTGCGAGGTT
EMB-141680-TC	Tcm002s00476263	2	476263	TATTGCTCCATGATGAYAAATTAAGAAAATAGTTGCGGTGAAAGCTGCCACCATCATCCC[T/C]ATGGAGACGAAGAGTGTCCCCAATCCAAGCAACAACATACATGGTAGTCGCTTAACGAAG	CGACTACCATGTATGTTGTTGCTTGGATTGGGGACACTCTTCGTCTCCAT
EMB-141682-TC	Tcm002s00990632	2	990632	CTGCCACTAGATATGCCCCTTCCCTGCTGAAATCATTTGTAGAAATGGGACCTCAGGGAG[T/C]TTTTGGTGCTTCTAAGCTCTTACGACCCTTCTCAGAAATCATGGACTCATTGGAGCTGAA	ATGAGTCCATGATTTCTGAGAAGGGTCGTAAGAGCTTAGAAGCACCAAAA
EMB-141684-TC	Tcm002s01481769	2	1481769	CTAAAAGGAAATGTGATTAAAGCAATTTGGGGTAGTGAGCAATGCATGGTTAAGTTCGTC[T/C]AGTCAATAGGAGCTTCAGGAGGGCTCTTGAGTATTTGRGAAGCTGACTTTTTTGACCTTG	ATGTGATTAAAGCAATTTGGGGTAGTGAGCAATGCATGGTTAAGTTCGTC
EMB-141685-AG	Tcm002s01582109	2	1582109	TCTTGGTTAGATAAAGAAAATGAACATTTGAAGCTACTGACAGAGGGAGCTAAGGAACCT[A/G]GTACTGATCACATAAGGAAGGATGCTATGGCTGTTAAAAGGGTCCAGCTTATGCTTGAGG	AAGCTGGACCCTTTTAACAGCCATAGCATCCTTCCTTATGTGATCAGTAC
EMB-141687-TC	Tcm002s01935236	2	1935236	CAGTATAGGTATCGCAGTTCGTTTTCAGTGAGGAGAGAGCATTCAGGGTTCACCAGAAGA[T/C]TCTCTTGCTTCTGCAACTTTTGGTCCAAGCAAGGGTGTCGTGTTTGATCTGTCAACTTCA	AGATCAAACACGACACCCTTGCTTGGACCAAAAGTTGCAGAAGCAAGAGA
EMB-141688-AC	Tcm002s02005459	2	2005459	AGAGGAAAGCCCCTTCCAAGCTGATTTCATGGAAGCAGTAGCAGAATTCACTGCCGCCTC[A/C]ATATACTTTTTGGAGGCAATAGTTGCACCTTTTTCCATCAAGTTTCCCATTTTTCTAGCT	ATGGGAAACTTGATGGAAAAAGGTGCAACTATTGCCTCCAAAAAGTATAT
EMB-141689-TC	Tcm002s02150937	2	2150937	TAGTTCTCTTACAAATGCAGGCAGTTTCATTCCTTAATTCATCCCTACAACTTCCTTTTT[T/C]AAAGAGTGACTCCTTTTCTGAACAAGTGTCACAGAGTTTGGACACAACATTGCCATTTGA	ATGTTGTGTCCAAACTCTGTGACACTTGTTCAGAAAAGGAGTCACTCTTT
EMB-141690-TC	Tcm002s02190109	2	2190109	CTGCTGAAAGAGATTCTGGTTCCAAAGACCAAGCCTGGAAAATTTCTGGATCCCTTCATG[T/C]GTATTTTAAGGAGAATCTTAATAAATCTCAACAGGAAGCTATAGATGTGAGTCTCTAGTC	AGATTCTGGTTCCAAAGACCAAGCCTGGAAAATTTCTGGATCCCTTCATG
EMB-141691-TC	Tcm002s02588569	2	2588569	ATGGGGGATAATATGCTTGTGCATAGTATTTATGTGGCAACTCTACACTATATGGCTTCT[T/C]GTCAATCTTCATGAACCTGTTCCGGGAACCCGCTACAGCAGATTCGTCCGCCTGTCAATT	ATATGCTTGTGCATAGTATTTATGTGGCAACTCTACACTATATGGCTTCT
EMB-141692-AG	Tcm002s02675399	2	2675399	TCTAAGATCAAACGCCAAAAGGTAGATGGAGAACTTAAGGTTTCTAACACTAATGTTCCC[A/G]GGGATATTAAACTTACCGATATTGTTTCTTATGAAAGAGAAGAAGGATATGCAGACTCTA	AACGCCAAAAGGTAGATGGAGAACTTAAGGTTTCTAACACTAATGTTCCC
EMB-141695-TC	Tcm002s03096674	2	3096674	AATACTATCTCCCAGATTCAGTAATGCTGATGGGTGCATTAACAGCTTCCTCTGATATGG[T/C]TGATTTTGAGCTCTGCCAGCAGCTTCATTGTTGTGCTTTTGAAGCTGGATTCTTCTCTTA	CCCAGATTCAGTAATGCTGATGGGTGCATTAACAGCTTCCTCTGATATGG
EMB-141698-TC	Tcm002s03782255	2	3782255	AAAAGGTAGACAAAGCATTTCGAGACTGACCAGTATCCATGACACCAATGATAGTCCCAA[T/C]CCCTGAATGGCTCCTTGAAAGAATCCCATCCACAATTTGAGGCTTTACATGCAGGAAATC	CAAAGCATTTCGAGACTGACCAGTATCCATGACACCAATGATAGTCCCAA
EMB-141699-TC	Tcm002s04172434	2	4172434	CTGATCGGTCAAAGAGGAAGCAAATTGAACAACTATACAAGAAGGCTATGCCCAAAAAGA[T/C]CCAAAAGGAATATGTGGTTGCGAAGAAGGGCGTACAAGTCAAGGCTGGCAAAGGGAAAGT	TGCCAGCCTTGACTTGTACGCCCTTCTTCGCAACCACATATTCCTTTTGG
EMB-141700-TC	Tcm002s04297704	2	4297704	GGCAATTTGACTAATTTAACTAGTCTATATTTGTCAGATAATAGGCTCACTGGGCAAATT[T/C]CTTCCACTCTGGGTCAATTGTTAAGCCTTTCAGTTCTTCATCTTTCGAAGAATTTGCTTA	CTTCGAAAGATGAAGAACTGAAAGGCTTAACAATTGACCCAGAGTGGAAG
EMB-141701-TC	Tcm002s04390687	2	4390687	GGCAGCTGCATCGATGCGGAGAAGGCCTTCGATTGCTTCCGGCATGGGTTCATCTTTCAT[T/C]ATAGCTCTCCAATATTCCCCAGGGTCCGTTCTTGCTGCTATGGTGTTAGCAAACTGCGCA	TCGATGCGGAGAAGGCCTTCGATTGCTTCCGGCATGGGTTCATCTTTCAT
EMB-141702-AC	Tcm002s04510137	2	4510137	AATGCAGAGGACTAGACCCCCTAAGGGTGAGCATTTATAGAGGTCATCCTCTAATGAGAA[A/C]AGAATCTTGTTGTATGGAGCCCGGGAAGCTAATTAGGTTGCCAGATTCTCTTGATGAGCT	ACTAGACCCCCTAAGGGTGAGCATTTATAGAGGTCATCCTCTAATGAGAA
EMB-141703-AG	Tcm002s04532982	2	4532982	AAACACTACAATGTTGATTGTTACCCATTTCACGTTGACCATGAAGGTAGCACCCTTCCC[A/G]TACCATCCACGTGGACCTTCATCTCCGGGCACTTAGATTCAACACCGTAATCATCATAAT	ATGTTGATTGTTACCCATTTCACGTTGACCATGAAGGTAGCACCCTTCCC
EMB-141705-AG	Tcm002s04928133	2	4928133	GGAGCCGAAGAACCTTTCCACTCGTCCATCCTTGTATGCGCGAAAATAAGGGCGGAATTC[A/G]TGGGCTATTTCACTATCTCCTGAACTCATTTTTGAAACAAATGTATCAAGTTAGTAAAAA	CTTGATACATTTGTTTCAAAAATGAGTTCAGGAGATAGTGAAATAGCCCA
EMB-141706-AC	Tcm002s04987129	2	4987129	AAAGGATGTCAAGTCGAGGTTGATGAACTTGAGCTATTGCTTGCTCCTTGTTCGAAGAAT[A/C]ATTTTTCAACTGCAGATGAAAATTGTAGTTCTAGTGATGATGGTAACCACTATATGCACA	AAGTCGAGGTTGATGAACTTGAGCTATTGCTTGCTCCTTGTTCGAAGAAT
EMB-141707-AG	Tcm002s05021256	2	5021256	CCAAGCTATTCATMTGACAGCCATATGGGTCCTGTCCCAGCTTCAGGAGTTCCGGACCCT[A/G]GCCCTGCACAGCCTTATCCTGTTCACCATCATGCATATATCTCCAACAGCTTGCCCCGGG	GCTGTTGGAGATATATGCATGATGGTGAACAGGATAAGGCTGTGCAGGGC
EMB-141708-AG	Tcm002s05128467	2	5128467	AGCTAGATATCGTGTTTGAGCACTTGTTGTTACACCATTTGGTAGCTTCAGTCTCATCAT[A/G]AATCTACCATCTGCCACCAATAATATGAGGAAACTATAAGAAGATTAAATTTAGTTAATT	CGTGTTTGAGCACTTGTTGTTACACCATTTGGTAGCTTCAGTCTCATCAT
EMB-141709-TC	Tcm002s05186906	2	5186906	AGGAAAACTAACACAATTTTCCATTTCAATTGCAGTTGATTACTGTTCTGATCATTGCCG[T/C]TCTTCTCTTTGGTTTTGGCTCTGCTCTCAAGGTATGCCATATATATTTCTCTCTATTTTT	AGAAATATATATGGCATACCTTGAGAGCAGAGCCAAAACCAAAGAGAAGA
EMB-141710-TC	Tcm002s05612949	2	5612949	CTTCAGAGTCTATCAATGCGTTGAAGTCTATAAAAAACTTGTCATATTCTGATCTTTATG[T/C]CCACCACTTGGATGATTATCAGAATCTTTTTCACCGTGTATCTCTGCAGCTTTCAAAAAG	GCTGCAGAGATACACGGTGAAAAAGATTCTGATAATCATCCAAGTGGTGG
EMB-141711-AG	Tcm002s05627199	2	5627199	CCGCAGTTTCTCTGATTAATGCACGAGGTGCAGATGTCCATTTTTCTTCTTTTTTATTAA[A/G]TGACTATCAACCAAAACTGGTTCAAGCCATGCTTTTTCCTTTTTATTTTTTATTTTTCAA	AAAAATAAAAAGGAAAAAGCATGGCTTGAACCAGTTTTGGTTGATAGTCA
EMB-141714-TC	Tcm002s05905433	2	5905433	GTCTTTCTTCAACAAAACTTGAGGGTAATTCAGCTCCACACAATGAACACCTGTAGTCAT[T/C]GACCCAATATAACTGTTCTATATGATTGGATAAAAAAAATTCCTCATTTCCCAAGGTACT	AACAAAACTTGAGGGTAATTCAGCTCCACACAATGAACACCTGTAGTCAT
EMB-141716-TC	Tcm002s06169416	2	6169416	GACAGTTGTCCATTMTGTGCCGAATAACTCCACATTGAAACCARACTATGTAAATAGCTT[T/C]ATATTCTACCTTCTGCATCGAGTCTCCAATTTTGATCTTAGGGATCAAAGGTTTTGCATG	CTTTGATCCCTAAGATCAAAATTGGAGACTCGATGCAGAAGGTAGAATAT
EMB-141718-AC	Tcm002s06614607	2	6614607	GTTATCTCCATTAGATGAAGATACAACATCTGTAGTCACAGTTACTGCCTCCGAGTCATT[A/C]GCTTCAGCATCGCTCTGATAAATAAACACCCATGAAGTATCAATGTAATCAGATACACAC	TTAGATGAAGATACAACATCTGTAGTCACAGTTACTGCCTCCGAGTCATT
EMB-141719-AG	Tcm002s07007730	2	7007730	GCTATKGTTTTGAACACTTTTGATTCCTTGGAACMAGACGTTCTGGATGCTCTCTCGGGC[A/G]TGCTATTGCCTCCTGTTTACAGCATTGGTCCTCTTCACTTACTTGTTGATTGGATTAGAG	ATCAACAAGTAAGTGAAGAGGACCAATGCTGTAAACAGGAGGCAATAGCA
EMB-141720-AG	Tcm002s07464379	2	7464379	TATTTTTGGAGGAGTTCTCTTCCATTGTTATGTTTGCTTATGTAAATGTATGCAAACAGG[A/G]AGGAAATTGCAACAGCAGGATTTTTCTTATTCTCTGGTGCTGCTCTATCGCCAAATCCCA	CGATAGAGCAGCACCAGAGAATAAGAAAAATCCTGCTGTTGCAATTTCCT
EMB-141722-TC	Tcm002s07688904	2	7688904	TTGCTCCTTTGGCTTTGTTGTCGTTGTTGCTGCTACTGAAGAAGTAGCAGATAATGTGAG[T/C]AATAGAAAGAAACATAAGAAATAATGAAGAGAYATTTTGCTGGGTTTTTTTCTTTCTTCC	GGCTTTGTTGTCGTTGTTGCTGCTACTGAAGAAGTAGCAGATAATGTGAG
EMB-141727-AG	Tcm002s08474386	2	8474386	TAAAGCATTCTACCTTGCTTGTGAAAGAATTGTGTAAACATGGGAAGGCAGTGGAAGGTT[A/G]CAAATTTCTCACTGACATGGTACAAGAAGGTTTTCTCCCTGATATAATTWCATATTCTGC	TACCTTGCTTGTGAAAGAATTGTGTAAACATGGGAAGGCAGTGGAAGGTT
EMB-141729-AG	Tcm002s08781441	2	8781441	ATGATCCATCCATGATACAAATGTTAGTTAGTTTCAGAAGAGAAGCACCTGAGGTTTCAA[A/G]AAACTGATTACAGCTTCAACTTCTCTGCATGATTCCTGTAAAGCCGCAATAACTACATAT	ATTGCGGCTTTACAGGAATCATGCAGAGAAGTTGAAGCTGTAATCAGTTT
EMB-141730-AG	Tcm002s09742755	2	9742755	GTGTGGGTCATATAAACCCGCCCTGTTGAGTTGACCCACTCCAACAGCTTTCGGTTCAAC[A/G]TCTCGGTATAATCCGACCCGATATTCTCATCCGGTTTTAACCGAAAACACACCAGCCCGA	GTGTTTTCGGTTAAAACCGGATGAGAATATCGGGTCGGATTATACCGAGA
EMB-141731-TC	Tcm002s10122518	2	10122518	GCTGCAAACTCCACACCAGTAGGACCCCCTCCAACAATTACAAAATGAAGGTTTATCCTT[T/C]GCTCTTCTTCACTTAGTCCAGGAAGGACAGCCTTTTCAAAACAATCAATAACGCTCCTGC	CCACACCAGTAGGACCCCCTCCAACAATTACAAAATGAAGGTTTATCCTT
EMB-141733-AG	Tcm002s10872318	2	10872318	CTTTACTCGCCACCTTTGCTTTGGCTTTATCAACCATAGCAGTCTTCCCACCCGAATTTC[A/G]CGTGTAAACCTTCTTAGCTACCATCCATGGGCCATACTTTGTAGGCTCATAGTCTTTTTT	CACCTTTGCTTTGGCTTTATCAACCATAGCAGTCTTCCCACCCGAATTTC
EMB-141735-AG	Tcm002s11217636	2	11217636	GCAAGGATTGGTGATCCGTTGCTAGTCCGCCTGATAGTTGATGCCATAAGAGGTTCTTCT[A/G]GCGAATCTATGTTAGGTGACAAAAATGAGGATGGAAACACTGCTTTGCATGAAGCCTTGC	ATGCAAAGCAGTGTTTCCATCCTCATTTTTGTCACCTAACATAGATTCGC
EMB-141737-TC	Tcm002s11239528	2	11239528	CTGATCATCTATTCTAAAACCTGCACTCTTATGAATTCTATTCTTCAGCATGGTCGTGGT[T/C]CTAGGGGAAACAAAATTTATGTCTCTGGTCCATTGCTTGCTCCATCCGACAATGTTGATC	GTCGGATGGAGCAAGCAATGGACCAGAGACATAAATTTTGTTTCCCCTAG
EMB-141739-TC	Tcm002s12128688	2	12128688	CATCCCTCACTAATTAAGCTATAAATGCAAGGACGTATCAGTCTTCTCTCTCCTTGTTCT[T/C]GATTGGTAGTCAAAATTATTAGAGATATGGACAGAGGAAATTCACTTGAACATACACCAA	TAATTAAGCTATAAATGCAAGGACGTATCAGTCTTCTCTCTCCTTGTTCT
EMB-141740-AG	Tcm002s12273197	2	12273197	GCCTGCGTCATTCCAAGCTCCATAACCCATATCTGGTCCAACACTTCCAGACCCGTAACA[A/G]GTGGAGGAGACATCAGGAGGCAAAGGTGGCAGCTCAGAGTCATCGCTGAAATGTTGAGAA	TTCCAAGCTCCATAACCCATATCTGGTCCAACACTTCCAGACCCGTAACA
EMB-141742-TC	Tcm002s12894968	2	12894968	TGGAAAAATGAATATACTGTATAAATAAGCTGCTTGAACTAGGAGCAAAGTACCATACCT[T/C]TCTTGGAAGAAATCTCCAAAATCATCAACGATAACTGCAGCTGGAAACGTGTCGTGAAGG	ACGTTTCCAGCTGCAGTTATCGTTGATGATTTTGGAGATTTCTTCCAAGA
EMB-141743-AG	Tcm002s13718973	2	13718973	TGAACGTCTGCATTGTGTCCTTCAATGACAGAATGGAAACCTTYAGCTCCAACATGTCTC[A/G]TCTATGCTTTCGCATAACTTGTCGCAACTGACAGATTCTGACTACACTGTTATTGACTTT	ACAGTGTAGTCAGAATCTGTCAGTTGCGACAAGTTATGCGAAAGCATAGA
EMB-141744-TC	Tcm002s13958170	2	13958170	AATAAGGAAAACTATTGCAACTACTGCTTTCTTCGTGGTCATCTGTGTCATTATGGGAAA[T/C]TTCTGTGATCCCACTAGAGCCAGAGGACGAGCAAGAAGGGGCAAGATTTAAGTCAGTCCT	ACTATTGCAACTACTGCTTTCTTCGTGGTCATCTGTGTCATTATGGGAAA
EMB-141745-TG	Tcm002s15792183	2	15792183	GTAAGAGAAGAGGAAATAAACCCGAAATAGGAAAAATGCAAGTAGTTCGCTGTCATAGGA[T/G]ATCCAGTTCCAATGACGTCGTCGTTTCCACTCTTCCTCTGTACCGATCTGCCCCTCCACT	AGGAAATAAACCCGAAATAGGAAAAATGCAAGTAGTTCGCTGTCATAGGA
EMB-141746-AG	Tcm002s16865866	2	16865866	GCCATAATTGTAATGATAAGCTGATCCTCCAGAAAAAGAAACATCATATGGCGGAATTGA[A/G]GAACCGTTGAAGAGGGAAGAACCATAAGGTGGCACACCCAGATACATTGAAGATGGTGCA	TCAATGTATCTGGGTGTGCCACCTTATGGTTCTTCCCTCTTCAACGGTTC
EMB-141748-AC	Tcm002s19914025	2	19914025	AAACATGTCGGCTGGCAAACAGGGTTCCACTGACTACAAGGGTTTCTAAAACTGCAAGAA[A/C]CATCCCAGCATACACAGCTACACGCGCTGCTTGGGGATTCCCTGCCCCTAGTTCATTTGA	GCTGGCAAACAGGGTTCCACTGACTACAAGGGTTTCTAAAACTGCAAGAA
EMB-141751-AG	Tcm002s23879493	2	23879493	GTGTTCCAGTGAAAACAGGTTTCACCCAGTTTGTGAAAATAGACAAGAATGGTGCAGATG[A/G]GATCCGCTGCACAGGGTTCTCCATAGAAGTTTTCGAAGCTGCATTGAAGAAATTGGCTTT	GAAAACAGGTTTCACCCAGTTTGTGAAAATAGACAAGAATGGTGCAGATG
EMB-141753-AG	Tcm002s25725437	2	25725437	GTCTTACCATGGTTGGTAGGATCGTTAAGTGAAGAAGAAGCTAGGTCTTTCCTTCAAAAC[A/G]TGTATTTGGCAGGTTTGATAATATTGATTGAGTGCTGTAGGTTATGTTATTCCTTTTTGT	GGTTGGTAGGATCGTTAAGTGAAGAAGAAGCTAGGTCTTTCCTTCAAAAC
EMB-141755-AG	Tcm002s27407717	2	27407717	CACATGCATGCATTCTGGTGTCTGATTGGCTTTTTGATGTTATTTGCAGGCTGGATCAAA[A/G]CAAGTATGCGCTGAGGCTGCAGTTTCTCAATCTATTATTAGACAAGCCTCTATTAAACCT	GAGGCTTGTCTAATAATAGATTGAGAAACTGCAGCCTCAGCGCATACTTG
EMB-141758-AG	Tcm002s30117358	2	30117358	GGCTCATAAAAAACCCAGTCAAACTCCTCCATGGCTGCGGATCCACCCGCCCTCTTCCGG[A/G]ACAAGGCTGCCAACCTGATGTCTTGGGTTACCTTGAAAATTTCTTGTTCACAATGGGTTT	TGAACAAGAAATTTTCAAGGTAACCCAAGACATCAGGTTGGCAGCCTTGT
EMB-141759-AG	Tcm002s30525809	2	30525809	CAATAGGAGGTGAAATCTATGGAACAGGTATGACTGAAATTGAGAGGGGTGTTGCCGAAC[A/G]GAAAGGCATAAAGATTCAAGAGGTATTCTTTTTTATCTCTCTTTATGAGGAAATGAATAT	TGAAATCTATGGAACAGGTATGACTGAAATTGAGAGGGGTGTTGCCGAAC
EMB-141760-AG	Tcm002s30794842	2	30794842	GAACACTCGTAGTATTGGGGTTTATCTTAGTTTTGTTAGTTGGGACACTGCAAAGTGAAG[A/G]GAACGAAACAAAGACGACATTAAGAACTGAGACATCATCATCGACGGGAAAGCTGCAGGA	TTCCCGTCGATGATGATGTCTCAGTTCTTAATGTCGTCTTTGTTTCGTTC
EMB-141761-TC	Tcm002s32190217	2	32190217	CAGTCTCCGCATTCTCCATCTCAGGTGGTTCAAGTCYCCCCTCCAATCCAATATAGCTCT[T/C]ACATCTCCCATTCTCTAGCATACCTAATTATCATCCTCACCTATGTCCTAAAAACCCCAT	TAGGACATAGGTGAGGATGATAATTAGGTATGCTAGAGAATGGGAGATGT
EMB-141762-AG	Tcm002s32607817	2	32607817	GAAGCAAACCTGGAAGAAATGAGATTGCGGAGAGAGAATCGCGATGCAGAGGTTGGCTTA[A/G]GAGAGAAAAGGCCGGCCAGCTTATTATTAGCAGATCTTGAAGATGTTGAATGGGTCAAAA	TTCAACATCTTCAAGATCTGCTAATAATAAGCTGGCCGGCCTTTTCTCTC
EMB-141764-TC	Tcm002s33219915	2	33219915	ATATTTTGTGAACCATTTTCCCTATAGGTTTGCAAAGAGAAAATTGGATGAGTTTGTTTT[T/C]TTGGGGAACCGGTTGCAGGTCTCATATGCTCCTCAATTTGAGAGCCTTGATGACACTRAG	TCAAGGCTCTCAAATTGAGGAGCATATGAGACCTGCAACCGGTTCCCCAA
EMB-141765-TG	Tcm002s33415873	2	33415873	GTGTGGTTTTTCAGGCTCAAGGGTATCAATCCTCGACTTTAATAAAAGCACGCAGCCATT[T/G]ACTGCCTTGTTTCAGGTGGCCATAAGCATTGTGCCTTTTATTTTGGGTTCTCTACCACTG	TCAGGCTCAAGGGTATCAATCCTCGACTTTAATAAAAGCACGCAGCCATT
EMB-141766-TG	Tcm002s33710012	2	33710012	TGGCCRCACAAATTCTAGCCAGTAGAATTGCCAATAAAGGGAGGGTAATTAGAAGAGGAT[T/G]GGAAGCCATGGTTATGAGCATGGAAAAATTTTCCAATGACAGAGAGAAAGATGATGACAT	CTTTCTCTCTGTCATTGGAAAATTTTTCCATGCTCATAACCATGGCTTCC
EMB-141767-AG	Tcm002s34521983	2	34521983	TCCTTTTCGATCTCCACGAACTTCCCATCCTTTTCAGCTATATTCTTCTCCAAATTTTCA[A/G]TTAAATTACTTTTTTTTGCAACCTCTTCTCGTAATCCACTTATTGTAGCTTCAAGCTGAG	TCTCCACGAACTTCCCATCCTTTTCAGCTATATTCTTCTCCAAATTTTCA
EMB-141769-TG	Tcm002s34708056	2	34708056	ATATGTAGTTATGGAATTGTATAATGTTTAATCTAAGTAATGAATACCTTATAAATTCAT[T/G]AGCATTGGCTATGATAGCAGCCTTCCTGACTTCAGCTTCTGAAACTTTCTCTTTGCCATA	AGAAAGTTTCAGAAGCTGAAGTCAGGAAGGCTGCTATCATAGCCAATGCT
EMB-141771-AG	Tcm002s35505713	2	35505713	GAAATGAATATACACACTTACTGCAAAATCACCGCCATTTATGAAGTTAACCATTCCACT[A/G]TATCCTGTTGTCTGGAAAAGAGTCACAAATTGGCTAGCTGTGACAACCAAGAACTCTAAA	TTGGTTGTCACAGCTAGCCAATTTGTGACTCTTTTCCAGACAACAGGATA
EMB-141772-TC	Tcm002s35813648	2	35813648	GTCTAGCGGTGAAGATTTGTTGAGTGCAGTGCCTTTGATGAAACTTCTGTCTCTTACAGT[T/C]ATAGGATTGGTTCTTGCACATCCCAAAACGCAAATCATTCCGAGAGCTACATTTAAGCTC	GAAGATTTGTTGAGTGCAGTGCCTTTGATGAAACTTCTGTCTCTTACAGT
EMB-141773-AG	Tcm002s35920443	2	35920443	AAACGATCGCAAGTGGATGCTGTTGCKGTTGTTGGGCGTTTCCCAGATGATGAAGTGGAT[A/G]ACCTTGATGACTATAGACAAGGAATTGTAAGGCAATTATTCTTCTCCTTGACGTTGTGAG	CAAGGAGAAGAATAATTGCCTTACAATTCCTTGTCTATAGTCATCAAGGT
EMB-141774-AG	Tcm002s36214307	2	36214307	AATTCACCTAGGCAAAGACGTATATTTCCTTTGGAGCAGAATGCCTCTTTCATTTTTGCC[A/G]TATTCCTCAAGACAGGCAAATTGTCGCCTGAACTGATCAACTCCGCTGGGTTGACATAAA	CCCAGCGGAGTTGATCAGTTCAGGCGACAATTTGCCTGTCTTGAGGAATA
EMB-141778-AG	Tcm002s37805736	2	37805736	CAAAGGAAGAGAAATCGGAAATGAAAAGTTGATTGGCATTCTTGATTTTCAACAAATTAC[A/G]TACAAAAATGTTGATGCGCGTGGATTAATAACCGGATTTCAGTTCTTACAGGTAAGCCTA	TGTAAGAACTGAAATCCGGTTATTAATCCACGCGCATCAACATTTTTGTA
EMB-141779-AG	Tcm002s37893791	2	37893791	TTTTTCTCGCCGTTCCTCCTCAGCTCGCGTCTTAACATAGTGTTCAAACAAGGTCCTCCT[A/G]GCAGAATGACTTGGAATAGCCTGCAATAGTATGCACTTCTACCAATTAGAATTCCAACCA	TCTAATTGGTAGAAGTGCATACTATTGCAGGCTATTCCAAGTCATTCTGC
EMB-141780-AC	Tcm002s37953223	2	37953223	CACAGATGGCAGCAACACCAACAGCTGCTGCTCATACGCTTTACAACCAGGGTGCTTCTT[A/C]CAATTCCAGTAAACAAGCAGTGCCATGTATTTTCTTCCAAAAGGGGCTTTGCTTAAAAGG	AAAGCCCCTTTTGGAAGAAAATACATGGCACTGCTTGTTTACTGGAATTG
EMB-141782-AC	Tcm002s38126871	2	38126871	TAGTTAACACAGTTGCAAATCTTCCTTATCATCCCAGCTGGACCTATAAGAAGTTGGATA[A/C]CTCCCATTTTGATCGTGGCAGTTGAAAAATCAAACTTGAAAGTATAAAGGTCCTACTRTA	AGTTGCAAATCTTCCTTATCATCCCAGCTGGACCTATAAGAAGTTGGATA
EMB-141784-TC	Tcm002s38361023	2	38361023	TTGCAGTTGGGTTCAACAGAAGAGGAACTGAAGAGAGCCAAGTGAAGATTCCAAAAGATG[T/C]TTCAAAGAATTCTGATCTGTCTGTTTTATTGGATCGMGGCAAATGCTTTAGYGTTGTGGC	GTTCAACAGAAGAGGAACTGAAGAGAGCCAAGTGAAGATTCCAAAAGATG
EMB-141787-AC	Tcm002s38761254	2	38761254	TTCAGAGCTCCCTTTGGTTCTTTCTGTTCAACARTTGCATTATGTTCTTCTCTCACAACT[A/C]TAGCCATTTGGTTGTTTTCCTTGAAACTCACGTCCTTGTATGTCTTCTCTGATGCCCCGT	AGAGAAGACATACAAGGACGTGAGTTTCAAGGAAAACAACCAAATGGCTA
EMB-141788-AG	Tcm002s38770667	2	38770667	ATAGCCAAACACCAGGTTTGATGGTGATTGAGAAGTTTCCTTCTGTACCAAGGTTTTAAC[A/G]CTATTTGCACAGCCATCTGCAGGATCTATATCTGATTTATCATCACTAGGACCAGGAGAA	ACCAGGTTTGATGGTGATTGAGAAGTTTCCTTCTGTACCAAGGTTTTAAC
EMB-141789-TC	Tcm002s39172002	2	39172002	GTTTCTTGATTCTCTGTTTCGAGCAATTAAGCGTTTTTGTGTAGTTACTCTTTGGTGGAA[T/C]CAGGTGAATTGAAGGCATGGGTCGGTCGCGGACAGTCTCTCGTTCCACTGAAGATGATCT	TCTCTGTTTCGAGCAATTAAGCGTTTTTGTGTAGTTACTCTTTGGTGGAA
EMB-141790-AC	Tcm002s39353727	2	39353727	AGTAACTATAATAAATCTACTAAGGAAACAGCAAAGGCTGACCTGCAAAGAAAATCTTTG[A/C]TAAGATGACCAAAACTGGGATATACTTCCACCATAATACCAGCCACATTGCAATCTGAAA	CAATGTGGCTGGTATTATGGTGGAAGTATATCCCAGTTTTGGTCATCTTA
EMB-141791-TG	Tcm002s39433219	2	39433219	TGCAAATGTCTTCAAGCTTGCTAAATGCAGCTACCATCCCACTGGAAATGAAGGACTCCA[T/G]CACTGTTAATGATTTGAGACAGTTGCTGCTTAGCAGAAAAATTCTTCCCSGAGATGATTA	TTCAAGCTTGCTAAATGCAGCTACCATCCCACTGGAAATGAAGGACTCCA
EMB-141794-AC	Tcm002s39845578	2	39845578	TTAACGCCAAAACCCCACCTCAAGAACCATCTTTTTCACACCAAAAACCCAACCCCATAT[A/C]CAAGACTCCCGCTTTTCTGCAAAAAAGATTTCCTTTCCTGCAATCTCAAGGTGCTTCATT	AACCCCACCTCAAGAACCATCTTTTTCACACCAAAAACCCAACCCCATAT
EMB-141795-TC	Tcm002s39997655	2	39997655	TGGAATCTTGCAGCTTGGTTGACTGCATCTTCACCTCCAAGACAAGCTCTTGACACTTTT[T/C]AAGGGATTGTTCAGAATCATGCAGCTTCTCTTCCATTTTATTGAATAGTGCTCCCAAAGG	CAGCTTGGTTGACTGCATCTTCACCTCCAAGACAAGCTCTTGACACTTTT
EMB-141796-AG	Tcm002s40380294	2	40380294	CTTTATTTGTCTGTACGAMCATTGAGCAGCTGCTTGTAAAAAAAAAAAGGCTAGAAATCT[A/G]AAGCTGAAGACATGGGTTGGATTTGGTAACACTTCTGTCTTCTGTTTCACTATTTTCATA	GTGAAACAGAAGACAGAAGTGTTACCAAATCCAACCCATGTCTTCAGCTT
EMB-141797-TG	Tcm002s40420190	2	40420190	ACTTCTGTCGTTTCTTCAGTTCGTCCGGCTTTTATGGTGAAGAGAGCTCGCACAACAAGC[T/G]CTTATTCTCATACTCCTTGCTGTCAAGTTTATGGTTGTAACGAGGATCTTAGCTCCTCAA	TTTCTTCAGTTCGTCCGGCTTTTATGGTGAAGAGAGCTCGCACAACAAGC
EMB-141798-TC	Tcm002s40445238	2	40445238	CYTTTGGACCCAAAATCCTATTGATATCGTTCCTGTTATAGAGCTCATAGTCAAAGCCAT[T/C]GGGAACCCTGATGGTCTTTGAAGGGTCACCGTCTTGGACGATGATCAGATGGTATTTCTC	CAAAATCCTATTGATATCGTTCCTGTTATAGAGCTCATAGTCAAAGCCAT
EMB-141799-TC	Tcm002s40677740	2	40677740	CCTCCAACCTTAATTGCTCTTCTGTTCTCTAGCTCTACAAGGAAGTCAGCAGTTCCTGCC[T/C]TTGCCTTCTCTGTAGTGCCATTCGCATTCTCCAGATCCTTTAATTCTGTTCACTAATAAA	TAATTGCTCTTCTGTTCTCTAGCTCTACAAGGAAGTCAGCAGTTCCTGCC
EMB-141800-AG	Tcm002s40727394	2	40727394	TCCTTGGCAAAGAAGTTCAATATTCAAATGGGCTCAGAAAACCGCAGGGGCATGCTTTTT[A/G]ATCTTGACTATGGCACTGAATATGCATCAGCATCATAGGTAGGCTCTGCTGTATTATGAT	AGAAGTTCAATATTCAAATGGGCTCAGAAAACCGCAGGGGCATGCTTTTT
EMB-141801-AG	Tcm002s41003343	2	41003343	AATGATCACTTGGTTGCAATGAAATGCAAGTTCATTACCTCCATACACACTACCAGAATC[A/G]TCATCTGACTCAGACTCTATAATGCTAACAGAATCAAACCATACTTCCTCTTGGCATCTT	TGGTTGCAATGAAATGCAAGTTCATTACCTCCATACACACTACCAGAATC
EMB-141802-AG	Tcm002s41039968	2	41039968	TATCCACTACGGTCCCCGGGGGAATATTTTCATCAAAGAGCTGGTTTTGAGTGGAAGAAG[A/G]ATCAATTTCAAATGGAAACAACCTTGTATGATGCCTCTTCTGAACTACAGCAAAAGTAAT	GGTCCCCGGGGGAATATTTTCATCAAAGAGCTGGTTTTGAGTGGAAGAAG
EMB-141804-AG	Tcm002s41341300	2	41341300	GAAAGCTCCTGGATATCTCTGAAATCAAGCCTGTACCTGCATTTGTCAGGGCTTGGAGGA[A/G]GTTAGCCTTCTGTTTCAATTTGAGAGCTGCTTGGAAGTACTCACGTTGGTCAAGCTCAGA	ACCAACGTGAGTACTTCCAAGCAGCTCTCAAATTGAAACAGAAGGCTAAC
EMB-141805-TC	Tcm002s41352829	2	41352829	GGTAGAAGAGAAAGAGGGTTTTGTGGTGGGTTTATAGGCTCAATCGTTGAGATTTTTCCA[T/C]TGGGTTTTGAAGGAGGAATTGAAGTTATCGGAGTTGGGGCTGCTGCCATAGCAACAGATA	AAAGAGGGTTTTGTGGTGGGTTTATAGGCTCAATCGTTGAGATTTTTCCA
EMB-141806-AC	Tcm002s41742026	2	41742026	GTCCCATCTTTTCTGTTCTCCCTGCGGTCAATTCAGTATCTTAATCTGGCCCAAAACCAG[A/C]TAAGCGGGGCCCTTGCAGTGAATACATCCTGTGGCAAGAACCTCATGTTTGTAGATATCT	TTCTGTTCTCCCTGCGGTCAATTCAGTATCTTAATCTGGCCCAAAACCAG
EMB-141807-AG	Tcm002s41752780	2	41752780	CCCAAAGTAGCTATCGAAAAAGTTTGGGGGCTCAAATATGAAGCAAGAGATCACATCTCT[A/G]AGAGTAATTACACCGATAACTTCATATTCATTCTCAGCTACTACATAGATCCTGTGCACC	ATCTATGTAGTAGCTGAGAATGAATATGAAGTTATCGGTGTAATTACTCT
EMB-141808-AG	Tcm002s41831148	2	41831148	TCTGGGCTTTAACAGGTCCAGGAGGAGTTGCRACATTTTGAGGAAGTGATGACATAGAGT[A/G]ACTTCTAAAATGACCAAAAGAAAAGAGCTGAGAGCCAGAGGAGGCAGAAAAGGCAGACCT	TTTCTGCCTCCTCTGGCTCTCAGCTCTTTTCTTTTGGTCATTTTAGAAGT
EMB-141809-TG	Tcm002s42012091	2	42012091	GGTTGGTTTCTGTGGCTTTACATGGGGTACCCGCATTCTTGTATCACCCTTCATTGATTA[T/G]TCAGGACATGAAGTCTTTGTTTAGACTCACAGGAATAACCTTTTCTAAGCAACAATGGTA	TGTGGCTTTACATGGGGTACCCGCATTCTTGTATCACCCTTCATTGATTA
EMB-141810-TG	Tcm002s42249418	2	42249418	GAACAATTTAAGGTCTTACTGAGAAGGGGTTTACAGGAGAGGAAGCATGAATCCTACTCA[T/G]GCCTAAGAATATTTCAGGTCATGTCAGTTTCGATTCTTTCAGGCCTTCTGTGGTGGCATT	AGGTCTTACTGAGAAGGGGTTTACAGGAGAGGAAGCATGAATCCTACTCA
EMB-141811-AG	Tcm002s42322072	2	42322072	CCAGGCATATTTTTCCAACTGCAAGAACCCAAGGACCAATCAAGGTCAGCCGTTGTAGCT[A/G]CGGCTGGTGAAACGTTTTGCTGAGCGTCCAGCGCCATATTACCAGACGGTGACCCGTTAT	TTTTCCAACTGCAAGAACCCAAGGACCAATCAAGGTCAGCCGTTGTAGCT
EMB-141812-AC	Tcm002s42333756	2	42333756	TCGGAAATCAGTAGGTGGGAGCTACGTACCATAGGTCCATTTGTATATGTGCCTGCCTTG[A/C]TATTCTCCCTCTTAATTTGTCTAAGCCAAACTCCTTGGCTTTGGCATCAACCTTCCTCCC	TTGATGCCAAAGCCAAGGAGTTTGGCTTAGACAAATTAAGAGGGAGAATA
EMB-141814-TC	Tcm003s00454134	3	454134	ATGGGATCATATATTTCAAGTGCCATCACTCTTCAGTCCTAATTGCATTTCATCTCCACA[T/C]GGAGAAATTCCATGAGATTCGACTTCCAGAACGTGTCTTCAATTGGAGAAGTGATTTAAT	TTCTCCAATTGAAGACACGTTCTGGAAGTCGAATCTCATGGAATTTCTCC
EMB-141816-AG	Tcm003s00651705	3	651705	TCTGGGTTTTTTATGCAGAATGCAAGACCACCGCTGCCCTCCACTTGCCCTCTTGCATTT[A/G]GTCATCTCATCAACCGATGCTGGTCAAGCAATCCACAGAAACGACCACACTTTGATGAGA	GTGTGGTCGTTTCTGTGGATTGCTTGACCAGCATCGGTTGATGAGATGAC
EMB-141817-AG	Tcm003s00764495	3	764495	ATTTCTAGAAATATAGGACCACCACCGTGGCAGTAGCAGTTAAAGATTACCTGTCCATGT[A/G]CACTTCTCATCTCACCTTCTTCATACCCATCTAATTTTTGTTTGACACGCAGGAGAGCAC	ATATAGGACCACCACCGTGGCAGTAGCAGTTAAAGATTACCTGTCCATGT
EMB-141818-AG	Tcm003s00915879	3	915879	TTTCCTTTATTCTTATATGGAAATATGAAGGTTTCCGCAAATCTAGTCACAGTAATGGAG[A/G]AACTCAGCAAGATACAGCAGGATCTCTTCATGAGGATGAGACTTGGAGGCCATGTTTAAA	GCCTCCAAGTCTCATCCTCATGAAGAGATCCTGCTGTATCTTGCTGAGTT
EMB-141820-AG	Tcm003s01583062	3	1583062	AATTGTAGTGAAAATAATGATATCCTACAAAATTTCTCAATCTACTTGTTCACGGTTCCC[A/G]GTTTCATCAGTTACCATCTCATCTTTTACCTTACTAGTATCAATGGCTATATCCGTCTTA	ATAGCCATTGATACTAGTAAGGTAAAAGATGAGATGGTAACTGATGAAAC
EMB-141821-AG	Tcm003s01814096	3	1814096	TAAGGAAAGAGGGAGGTCTTCCGGTTTGGAGAATGAAATAATGTCATTGGGAAAATGTCT[A/G]TGGAGAATTGAATGGTCGATATAAGCGATTGGGTCATTGTAGCGATTGATGTTGGAAGGA	GGGAGGTCTTCCGGTTTGGAGAATGAAATAATGTCATTGGGAAAATGTCT
EMB-141823-AG	Tcm003s01849037	3	1849037	AACAGATAAGTCTCTTACCATTGTACGATTAAAAGAACTTGTAAAAGAATTATTGATGTG[A/G]AAATGGATAGAGTGAGATATTTCTCATGTGCATATCGCAGTGATAGGCAATGCTCCTGGC	TTGCCTATCACTGCGATATGCACATGAGAAATATCTCACTCTATCCATTT
EMB-141824-TC	Tcm003s01924748	3	1924748	CTCCATCATTGTAAACACAAAAGTAGAATCATCATGGAAGCCTGCAGGTGAAAGTAAAAC[T/C]AATCTTGAGAGCCTGTGAGGCTTCTCTTCGATCCGGCGTGTTATAACATACATCAGCATA	TATGTTATAACACGCCGGATCGAAGAGAAGCCTCACAGGCTCTCAAGATT
EMB-141825-AG	Tcm003s02099050	3	2099050	CATTCTTTTTTAATTTGGTCTTGTATACCCATTTGACTCCGATTGTCTTTGGATTGCTTG[A/G]AAGATCTGTCAATTACCAAGTGTTGTTTCTTTCTATGGCTGAAATTTTATCATTCATTGC	TAATTTGGTCTTGTATACCCATTTGACTCCGATTGTCTTTGGATTGCTTG
EMB-141826-AG	Tcm003s02233495	3	2233495	CGGTCAACTTTGTTTTGCAACTCTTCTGCAGCGTCATGTACTTCATATAGTATGTCAATA[A/G]GACCTAATTTCTCCATCATTTTAACTTTGTTCCCTAGCTCACGCAACACTCTAGCACCTT	AGTGTTGCGTGAGCTAGGGAACAAAGTTAAAATGATGGAGAAATTAGGTC
EMB-141828-AC	Tcm003s02503561	3	2503561	TGAGGAGATGATGAGTTCCCAGAACTACTTTCTGATACATCCAATGCTTTCCTCTTCTTG[A/C]TTTCATGGAATTCAGTTTTAGATGTGACAGTGGGCTGAGCAACTGACACTACTGAACTCT	ATGAGTTCCCAGAACTACTTTCTGATACATCCAATGCTTTCCTCTTCTTG
EMB-141829-TC	Tcm003s02927541	3	2927541	TTGAGTTCTTCTGGTTTTCCAACGAAAATTCGTGGGAAAACATCGATCAATGAAGTGTAA[T/C]TTGTTGTTGGTCGAGCTATTTCGAATTCTGCAGCAAGATTTACTTCAATAATGTAACGGG	CTGGTTTTCCAACGAAAATTCGTGGGAAAACATCGATCAATGAAGTGTAA
EMB-141830-TC	Tcm003s02967291	3	2967291	AGGAAGATAATGAGAAAAGTAGTAGTAATTCGTCATCATCACCAGCAAAGAACAGGGCTT[T/C]AGCTTCCGATAATAATAATAAGAAGAAGAATCTTAAGGAGACTTTGGTTTCAAGTACTGT	TGAGAAAAGTAGTAGTAATTCGTCATCATCACCAGCAAAGAACAGGGCTT
EMB-141833-TC	Tcm003s03992489	3	3992489	AATTGTTACATGGCAAAATTGGGTGAAGAAAGAACTAACCAAAAGAGGAGTTCATGTTAA[T/C]AATGATTTTCTGTGTGTTCTGTGCAACACAGAGTCTGAGTCTTGCGATCATTTGTTTGCT	TGATCGCAAGACTCAGACTCTGTGTTGCACAGAACACACAGAAAATCATT
EMB-141834-AG	Tcm003s06064225	3	6064225	CAGATATGGGCATCACATATAACTCCTGTGGATCAGAACACAATTCCGACTGGTGAAATC[A/G]TGCCAGTTAAAGGCACCCCTTTCGACTTCACTGCTGAGAAGAAGGTTGGTACTTCAATCC	CATCACATATAACTCCTGTGGATCAGAACACAATTCCGACTGGTGAAATC
EMB-141835-TC	Tcm003s06070274	3	6070274	TGATTTCAGTTCAGGAAGTATAGGATGTCTTTGAGTGTCTTGAGTAATGTAAAAGATAAC[T/C]ATCTCAGGAGGAATCGGTTGATCAAGAAGATCAGCTGAAAACATATCAGAAAAGGCAAAG	TCTGATATGTTTTCAGCTGATCTTCTTGATCAACCGATTCCTCCTGAGAT
EMB-141836-AG	Tcm003s06097023	3	6097023	AGTTGTTCTAGTTAATCCCCTGACTCATTGCTTTGTGTTTTTTATTATTAGGTCAACATA[A/G]TCGATTCCCTGCCTGAAGTCTATCCAAAAGTGGAAGAGTGGGTGGAGAATGTGATAATGG	ATTCTCCACCCACTCTTCCACTTTTGGATAGACTTCAGGCAGGGAATCGA
EMB-141837-AG	Tcm003s07406292	3	7406292	AAAAATGAGTTGGTGGTAGTGAAGAGAATGTGCTTTGAGAAGCTGATGGATGAAGAATCA[A/G]AAAAGAGCTTATTCTGCACCAGTCTCGTGCACAACCTATTGCTGTGCAAAATCGATGAAC	TGGTGGTAGTGAAGAGAATGTGCTTTGAGAAGCTGATGGATGAAGAATCA
EMB-141839-TC	Tcm003s07829180	3	7829180	CTAAGTCAACACTGCATGAATAGATGAGCTTGCCTCATTTAATCCCCACAATGTACAACA[T/C]AATATTCTATATCTCAATCTTACTGTATAATCAYCATGTTTGCTATTAAACTGAATTTGA	ACTGCATGAATAGATGAGCTTGCCTCATTTAATCCCCACAATGTACAACA
EMB-141840-TC	Tcm003s07842918	3	7842918	AAAACCTTTTCCATCTAGATCTGATGCATCCCCTCTCTCGAGCTCCTCTCTTCCTCCTCT[T/C]CTTGTCTCTCTCGTGGCACCTTTTCCCTATTTTTCTCTCTCTTCTCAAAATCGCTCCATC	TTTTGAGAAGAGAGAGAAAAATAGGGAAAAGGTGCCACGAGAGAGACAAG
EMB-141842-AG	Tcm003s11597128	3	11597128	GCATATTCTCTCGTGCCTAGGAAGTGGTATGACTTACRGTCCATTTAAATGTCATCCATC[A/G]AGCTTGCAACTTTTGAGAGCACGCCAAGGGTATAAAGAAAAAATAAGCGCATTAAGATCA	GCGCTTATTTTTTCTTTATACCCTTGGCGTGCTCTCAAAAGTTGCAAGCT
EMB-141844-AC	Tcm003s13041379	3	13041379	TGTTTTCTTGCTGCAATTCAATGATTTTACACTTAATCTCTGACTGAATGCCCTCAAGAT[A/C]TCTCATTCTGGCTTTCAACTCAGAAGCCTCTACTGAAAAGGATTGGCCATTGGGAGAGTT	ATGGCCAATCCTTTTCAGTAGAGGCTTCTGAGTTGAAAGCCAGAATGAGA
EMB-141845-AG	Tcm003s15105124	3	15105124	TAAACCCAAACGGCCAAAATTTTCAAGCCCATCTGACAGAAGTCAATCAAATTTACATCC[A/G]AGTGGTTCTGTCTTGGCCAATTCCAGGGAGTCCAACCAAGAGAACAAGAACAAACATACA	CGGCCAAAATTTTCAAGCCCATCTGACAGAAGTCAATCAAATTTACATCC
EMB-141846-AG	Tcm003s15205051	3	15205051	AATTTGAAGACGAGCCAACTCTGCTCCAGGACAAAACCGAGCACCTCCCCCGAAGGGCGA[A/G]TAAAAGGGGCTGCTTCTCCAATTCCTCTTTTCCTTCATCACAAAGTAAGTTTGTTATTAA	ACTTACTTTGTGATGAAGGAAAAGAGGAATTGGAGAAGCAGCCCCTTTTA
EMB-141847-TC	Tcm003s15524194	3	15524194	ATGGATGAGATAAATCTCAGGTTTTAATGTATGGAATGAAATGTGCAATCATAGAGGAAC[T/C]ATTTTCCCACAAAAAAGATGGAATTGTGCTTTTTATTAGATCTAGGGAATTCCAAGATAA	TAAATCTCAGGTTTTAATGTATGGAATGAAATGTGCAATCATAGAGGAAC
EMB-141850-AC	Tcm003s17048039	3	17048039	TGCGCTACATCGTGACCCACTAAATAAAAATGACCTTGCACTACTTGAGAGGTTACCAAT[A/C]TGCTTTGCTCGTAACATGATCTGCACAAACCAGAAGATTTTCAAAGAAGAGAAAAAGTTT	CGTGACCCACTAAATAAAAATGACCTTGCACTACTTGAGAGGTTACCAAT
EMB-141852-AG	Tcm003s17946795	3	17946795	TTTTAATAGTTAATCTTCATTCCTTTTCTGCTAACTTATAACTTATTTACATAGGTGTCT[A/G]TAAAAGCTGATACTCAGAGATTCTCAACAGAACCTGACTCCATGGCATCTTCTTCAAGTC	AGATGCCATGGAGTCAGGTTCTGTTGAGAATCTCTGAGTATCAGCTTTTA
EMB-141853-AG	Tcm003s18755780	3	18755780	TTATAATGGGTGATGCGAATTTCATCCCCAGGTCTAGCTGGGGGATGAGTCTTATTCCTC[A/G]CTCTCAACTGCAGGTACTCCTTGTAGTGGAACCCTCTGTACTTGGGTGCTTCTCCAATGT	TGATGCGAATTTCATCCCCAGGTCTAGCTGGGGGATGAGTCTTATTCCTC
EMB-141854-TG	Tcm003s18786044	3	18786044	TGGTTTCCTTTATGATTATTTCTTGAATCGATAGCAGCATTCAGGGCTCTGTTTTCCTGA[T/G]TACCAGAAATAGCATTCTTTTTAGGTTCAGCCTGATGACTGGACCCTGTGGCCTCTTTTG	CACAGGGTCCAGTCATCAGGCTGAACCTAAAAAGAATGCTATTTCTGGTA
EMB-141855-AC	Tcm003s19131315	3	19131315	ATGCTGTGAAGAACGGATATSTGCTAAAACTTCTTAGAGGAATTAAGAGAGAGCAGTGGA[A/C]CAAGAAGTGGGAAAAATTGAAGGAAATTGTTCGGCACTTTCAGTATCAGTACCCATCCCT	ACTGATACTGAAAGTGCCGAACAATTTCCTTCAATTTTTCCCACTTCTTG
EMB-141856-AG	Tcm003s19293063	3	19293063	CTTGTAAGTAGGCCAGTATGTCTTGTCCCACTTCTCCAAGTACTTTCTCAGGTCTCCTTC[A/G]TCCACCATCTTTTTCCCATGCTGTGACCCCTCAACAATCGCCTCAGCACACATTCTCCCA	GGCCAGTATGTCTTGTCCCACTTCTCCAAGTACTTTCTCAGGTCTCCTTC
EMB-141857-TC	Tcm003s19462146	3	19462146	ACCCAAAGTAGCCTTTGTTTATTCACTGGATAATATATCTGTGCTACTTAAAACAAATAT[T/C]AGGAATGTCTTTTATCATGTAGTAATCCCAGCATTCCCTCTTAATGAATGCATCAGTGGG	CATTCATTAAGAGGGAATGCTGGGATTACTACATGATAAAAGACATTCCT
EMB-141858-TG	Tcm003s19548874	3	19548874	GAAGGATACCTTCTCATAAACCCAATGTCCAGTACCATCTCCACCATCTTTCCTGTATAC[T/G]TCGGAATCATAGTACGGATCCTACGCCATGCTCTTATAAATTAGACTTAATTTTACTCAA	TTAAGTCTAATTTATAAGAGCATGGCGTAGGATCCGTACTATGATTCCGA
EMB-141859-TG	Tcm003s19855309	3	19855309	TCAGGTTAATGGCTTTGGCGGGGGACTTAGGCTTCTAAGGACCCATCTTTCTCAACCCAA[T/G]ACACTTACCTTTACGAGGTATTTTTTTGTTCTTTTTTTAATTCTTTTTATGGGTTGTCAT	GGCTTTGGCGGGGGACTTAGGCTTCTAAGGACCCATCTTTCTCAACCCAA
EMB-141860-TC	Tcm003s19937154	3	19937154	TTTTAACCTCTAACTATCCTACTAAAGAGTTTTACCATGCGTTGCTTCTTTTGCTGAACT[T/C]AACCATGACCGAGCATATGCTGCTGCATTATTTGTCGACTCCTGCAACTGTTAATATCAA	CAGTTGCAGGAGTCGACAAATAATGCAGCAGCATATGCTCGGTCATGGTT
EMB-141862-AG	Tcm003s20376395	3	20376395	GACTTTTGAAAATGCCAGATAGAATTTTTACACTAAAGCACCAGCTTAGCCTTGCTCGAC[A/G]GACTAGATTACCTGCAGTGTTCCAAGATGCCAAGTTCCAGATATGCTCACAACCTCCAGT	AATGCCAGATAGAATTTTTACACTAAAGCACCAGCTTAGCCTTGCTCGAC
EMB-141863-TC	Tcm003s20405102	3	20405102	AATAGATTGTTCGCAATTAAACATTTGCCAAGTTATGTTTTTACTTGTAATTGCAGTGGT[T/C]TAGCCAGAACCAATTTAGGACTCTCAAGGTGCATGCCCAAGTTAATGAGGTAATCTGATA	CCTCATTAACTTGGGCATGCACCTTGAGAGTCCTAAATTGGTTCTGGCTA
EMB-141864-TG	Tcm003s20446091	3	20446091	TCCCACTCTCAAGTGCAATACTCTAGTGGAGAAAGAGAGTGGTTCTTCTTTATTCATCAG[T/G]ATGGGAACTTTGAGGAGCAAAATAAGGCAATTCGAATAGTTGAAGATGGACGAGGGTTTT	AAGTGCAATACTCTAGTGGAGAAAGAGAGTGGTTCTTCTTTATTCATCAG
EMB-141865-TC	Tcm003s20798129	3	20798129	CGATGCCGAAAACCACGGCAATAAAACCGGAATAATCGACGGGGAGATCTTGAGGCGACA[T/C]CGGCTGCGCCACAAAGGGCTTCGCCGCCGACGGTTGTCTCGGGTCGTTGACCGACGCTGA	AACCACGGCAATAAAACCGGAATAATCGACGGGGAGATCTTGAGGCGACA
EMB-141866-TG	Tcm003s20806674	3	20806674	ATCTGAGGACTGATCTGAGAGTGTTCACCCCTGAGATTAGCAGCTGAATTATTACCATTA[T/G]GGAAATGCTGGGAATCATTCCGAGCAAATGCCAGGATATCATTAGAAGATAAATGTGCCT	TGATCTGAGAGTGTTCACCCCTGAGATTAGCAGCTGAATTATTACCATTA
EMB-141867-AG	Tcm003s20956654	3	20956654	AGTCTGAGTATGAAACTGAAGGGGAGGAAGATGAGAGGTCTCCGCACAAAAAGATTGAGG[A/G]TGAAGAGCCGGAATATGACGAAGAGGACGAAGAGGAAGAGGAAGAGCGTGATGACGAGGT	TGAAACTGAAGGGGAGGAAGATGAGAGGTCTCCGCACAAAAAGATTGAGG
EMB-141868-AG	Tcm003s21379070	3	21379070	CCTGTGCTGTTGCCCAAAGCTTCCTCCAAAAGCCGAGCTGGCATAGCATGCTCCCCAAGC[A/G]GCACTCCATGTAGCCTACTTTCGGATATGCCAGTTGTATGTTCCTTTTCTAAATGGTCAA	AGAAAAGGAACATACAACTGGCATATCCGAAAGTAGGCTACATGGAGTGC
EMB-141869-TC	Tcm003s21459677	3	21459677	GTGATAAAAACTGAGGATGACACTTTTTTTGCTTGGCTGCATGTGTAGCCCAGAGCAGGA[T/C]CTAGCAAAGTGAAATTCTTAGGCAGTGTCACTGTTTTATTGGAAGTACCAGCACGCCCAA	TGGTACTTCCAATAAAACAGTGACACTGCCTAAGAATTTCACTTTGCTAG
EMB-141870-TC	Tcm003s21587097	3	21587097	CTCCACTCGCTGAAGCTGTGATGAAAGCTGAAGCAAGTCAATTGTTGGTCCATCTTCGCA[T/C]GATAGGCGATCCTTGGTATTCATGAATTCCGAATCTTGGTAAATCCCACCAGAGATATCA	TGAAGCTGTGATGAAAGCTGAAGCAAGTCAATTGTTGGTCCATCTTCGCA
EMB-141872-AG	Tcm003s21878557	3	21878557	AGCCCTTGAAGAGCGAGCTAATGCAGCAACTGTTCAGAGTACCGTGTTTGGACAGTTGGT[A/G]GCAGAAGCATTTCCCAAGAGTCTTCACTGCCTAATTGTCAAGCTCTCAGCTGATTGGCTT	GCTGAGAGCTTGACAATTAGGCAGTGAAGACTCTTGGGAAATGCTTCTGC
EMB-141874-AG	Tcm003s22003507	3	22003507	CCAGTTACTTGTCCCCATTTGTAACAGCTTTGCTTCATCAAGCAACAGTGGGGAATTCAT[A/G]CATACACACAGCCGGCCCTGCAAATTTCTCTCCATCAATCGATACTTTYCACACCATTTC	GTCCCCATTTGTAACAGCTTTGCTTCATCAAGCAACAGTGGGGAATTCAT
EMB-141876-AG	Tcm003s22394372	3	22394372	CATATCTTCCCCTTGATATGACCTCCTTATTGAAGCCAATCTTTTCGTATAATTTCCCCA[A/G]ATTAAACTTCCCTGCAAGCGAGCAAAAAGGAAAAACAAAATCGAAATTGATTTTATAACT	CCTTGATATGACCTCCTTATTGAAGCCAATCTTTTCGTATAATTTCCCCA
EMB-141878-TC	Tcm003s22563500	3	22563500	GTTTCTGGTTACCAATCCTGGTGCTGGGAAGGCGTTTTCTGACCGAGGGTATAAGGAGTA[T/C]AAAACTGGGGATTTCTCTAATTGGTTGCAGAATCATTTTGTTAATGACAAGAACTGGAAT	ACCAATCCTGGTGCTGGGAAGGCGTTTTCTGACCGAGGGTATAAGGAGTA
EMB-141879-AC	Tcm003s22577352	3	22577352	TCAATTACCCTAAACAAAGGATTCAGATTCTTCTGAACTGCTGAATTGAAAGATTTTCTC[A/C]ATTGATTCAAGTCTGGCGTTGCGTTATCCGGATCCTTAAAGACAACTGCAATTACCAACC	TGCAGTTGTCTTTAAGGATCCGGATAACGCAACGCCAGACTTGAATCAAT
EMB-141880-AG	Tcm003s22609028	3	22609028	CTGTTGTTGTAGCTCCTTCCTTTTGTGCTTCTCTAGATCAAGGAGGAGGAGAGGGAAAAA[A/G]TTGTCAAGATGCCTAATAACTCAAATCGCAGGTCTTCTTTTTTCTTTTTTTCTTTTTTTT	AGCTCCTTCCTTTTGTGCTTCTCTAGATCAAGGAGGAGGAGAGGGAAAAA
EMB-141881-AG	Tcm003s22941397	3	22941397	GTGATCATGGATTGAGAGAGAGGTATTGCAAAATTGGGTTTGAATCGAGGTTAGAGAAAA[A/G]TTTGTGTTTGCCATCGACTTTGGGAGGGGAGAGTGTGATCTGGTGCAAGCCAGGGGTGGT	ATTGAGAGAGAGGTATTGCAAAATTGGGTTTGAATCGAGGTTAGAGAAAA
EMB-141882-TG	Tcm003s22996111	3	22996111	CATTCAATTGAAGGAAGAACTCATCATGAACTCTTTCAAGACAATCGACGGCAGGGGTGC[T/G]AGTGTTCACATTGCCGGAGGTCCATGCATTACTATCCAGTTTGTGACCAACATTATTATT	AAGGAAGAACTCATCATGAACTCTTTCAAGACAATCGACGGCAGGGGTGC
EMB-141884-AG	Tcm003s23340406	3	23340406	TTCGTGCAAAAATAAAATGACTCGAAAATTTTCATCAGGGGTGCYGGTACTGTTATCATG[A/G]TATTGTCATGGGTGATCACTCTTTATACTTTATGGCAAATGGTGGAGATGCATGAGATGG	CATCTCCACCATTTGCCATAAAGTATAAAGAGTGATCACCCATGACAATA
EMB-141885-TC	Tcm003s23466234	3	23466234	AAGATTGAAGCACCTACAAGAAAACAAAGCAGTGATACTTACCTCATGGCTTAAGTGCCA[T/C]AAGTTCCTGTCTCTGCTGTAAATTGATTTCTTCGTCACTGGAACAGGAACATTATGCTTC	CACCTACAAGAAAACAAAGCAGTGATACTTACCTCATGGCTTAAGTGCCA
EMB-141888-TC	Tcm003s24693936	3	24693936	AACAGATACATAGATATGGAATCCCGAGGTTGGTAAACATCAAGAATGTGCCCCCTGCAA[T/C]AACTTGCTCCCTGTCCACTGTTCAAATCCAGAGAGCTTACCGAAATATTTTACACACTTC	TAGATATGGAATCCCGAGGTTGGTAAACATCAAGAATGTGCCCCCTGCAA
EMB-141889-TC	Tcm003s24709743	3	24709743	AGCAACTTGCGTTGGGGTCCTAGTGGTTACAAATTTCTTTGAAATCCCTCTCCAATCACC[T/C]TTCCCCAACTTCCTCAAACCTGCCAAGAAGATTCTATGCTCCTCTTCCGTCCAAGGCTTC	GTTGGGGTCCTAGTGGTTACAAATTTCTTTGAAATCCCTCTCCAATCACC
EMB-141890-AG	Tcm003s24874796	3	24874796	TCTTGAACTTGTATGTAATATGTTTCAGGTCCCGCCTTCCAACTTCATTCCATTAGAGCA[A/G]GGGTCATCATCTCACCATGATCAGGCTAAACGTCCATCCTTTTCAGGAAACTTCGAAGAA	GTATGTAATATGTTTCAGGTCCCGCCTTCCAACTTCATTCCATTAGAGCA
EMB-141891-AG	Tcm003s24924298	3	24924298	TGGTTCAGTTCATCAGAAAAAATGGCAATTTTTTCATCCTTCGAAGGCTTGTTGCCTGCC[A/G]CAAGGAGAGTTGCTATGTTTCCAAGTGCTACCATAAATGCCATATTGGCTGAAAACCCTG	CATCAGAAAAAATGGCAATTTTTTCATCCTTCGAAGGCTTGTTGCCTGCC
EMB-141892-AC	Tcm003s25092761	3	25092761	CAAAGAAGAACATCAATAGTAGACCTCAATATCGAATTTGAGATTCATTTTTAGATTTGG[A/C]AATGCATAGATCTCTGCAAGTAAACCAAGAATTGCCATAGTCCAAGGATTTGGAGGCTTG	AATCCTTGGACTATGGCAATTCTTGGTTTACTTGCAGAGATCTATGCATT
EMB-141893-AG	Tcm003s25136970	3	25136970	GCCTGGAATTAAGCTCATTCTCCACATCAACTGCTTCTTCACGCTTTGACATTAATTGAC[A/G]TGTTTTCTCCCCCAGCTCCTTTTCGCAATGGCTAATTTTTGTTTTCAGTTGTTTCAATTC	AAGCTCATTCTCCACATCAACTGCTTCTTCACGCTTTGACATTAATTGAC
EMB-141894-TC	Tcm003s25178237	3	25178237	AGAATACCGCGTAACAAATTACAAACGAAAATGACTTCCAAGTCGCAGCCACAAGCTTCA[T/C]AATCCACATCATCCTCATTGTCACTTGGCCACCCACGTCTTMTTCTGTGTTGGTCTCGCA	GTAACAAATTACAAACGAAAATGACTTCCAAGTCGCAGCCACAAGCTTCA
EMB-141896-AG	Tcm003s25315985	3	25315985	TTTTTCCATATCTTCATATTTTCGTTTGCCATTCTCTTTCTCATGTCAAGCATTCCAACC[A/G]TCTCAGCCAAAACCAGCAACAGTTCTTGTATCAAAACCTACAAAAGTTACATCAAAACAG	TCTTCATATTTTCGTTTGCCATTCTCTTTCTCATGTCAAGCATTCCAACC
EMB-141897-AC	Tcm003s25347653	3	25347653	GACCAGCCAAATCTTGATCCTAATCAACTAGAGTTGCCGAAAAATTCTGGCCATGTCTCT[A/C]CTTCTACTGATGAATTTTGCACTCCAACCGAGAATTCCTCGACCGATGAATCGAGGTCAT	ATCTTGATCCTAATCAACTAGAGTTGCCGAAAAATTCTGGCCATGTCTCT
EMB-141899-TC	Tcm003s25415541	3	25415541	CGGCGGGTATGGCAACAAGTGGTTCTGTTTTCTTCAAAGCAAACCCGAATTTCTCATGTA[T/C]ATCAGGCTTTGTTCCATCCGGTGTTTTCCATTCAAAAGAAYGCAACAGCGTAGCTAAGAC	GGCAACAAGTGGTTCTGTTTTCTTCAAAGCAAACCCGAATTTCTCATGTA
EMB-141900-AG	Tcm003s26566644	3	26566644	AAAGAGAAAGTCACCTGAGCCATTTTGGTGATAAGAAAAAATGAGAAGGCTTGAGCAAAT[A/G]GGGAAAATGAAAAGAAAAATTTAGCACAAGTAGCCTTTATAAAGGCTGAAAATTTTGAGG	TCACCTGAGCCATTTTGGTGATAAGAAAAAATGAGAAGGCTTGAGCAAAT
EMB-141901-TG	Tcm003s26611200	3	26611200	TGGTGGCTTGCAAGCACAAGGCAAATGCAAGAGCTAGGACGGCCAAGGTCCTCATCAAGC[T/G]AAAGTTGGAAGCCATGGATTCTAATGGAGAGGAAAGACGAGATTTTTTGGGTATCTAAGG	CCAAAAAATCTCGTCTTTCCTCTCCATTAGAATCCATGGCTTCCAACTTT
EMB-141902-AC	Tcm003s26714004	3	26714004	TCCGAGGATGGGGAGAACTCCCATAAATCTAGCGGAGAATCATCGGTTGGATCATCGGGG[A/C]AAAGCAAGAACAAAGAAAGCTGGAATGAATTGATCGAACGTCTTTTTGACAAAGATGAAT	GTCAAAAAGACGTTCGATCAATTCATTCCAGCTTTCTTTGTTCTTGCTTT
EMB-141903-AG	Tcm003s26885606	3	26885606	CCAAACAAATGCCAAAAAGAGTATTGACAATATTGTTGTTCTTCTAACAACTCATCTCAT[A/G]TGTTACTATCATTAACCTTGTCAGTGCTGATGTCTTGGCCACCCCACTTCTTCATGCGTT	GAAGTGGGGTGGCCAAGACATCAGCACTGACAAGGTTAATGATAGTAACA
EMB-141904-AG	Tcm003s27554361	3	27554361	TYACAAAAGCATGATAGCGGGCTTTCTCCAGAATGGATGGTTTAAGAAAGGTCACTGTCC[A/G]GTTGAAAACTTCCTGTCAAAGGAGAATACATGGAAACAAGAAGAAAACAAAACAGGGGCA	ATGATAGCGGGCTTTCTCCAGAATGGATGGTTTAAGAAAGGTCACTGTCC
EMB-141905-TC	Tcm003s27731655	3	27731655	ACTCTGAACTCATTCAAACTCTGTATAGTGCTTAAAGGATGATGACAAGGTCTCATTACT[T/C]GGTGGGCAATGGCTTCCTCTTCAGTTCTCTGGGTGATAAGAAAAATATTACTGAGATTAA	TAATATTTTTCTTATCACCCAGAGAACTGAAGAGGAAGCCATTGCCCACC
EMB-141907-TC	Tcm003s28116449	3	28116449	GAATTGATCAAGCTGCGTTCTATGCCCCTAATCCTATAGATTCAAGATCATGGAAAGATG[T/C]GTACGAGACACAAGACCGATGTGATCGAGTTGGGATGTAAGTTATAAGCTTTAATCAACA	AGCTGCGTTCTATGCCCCTAATCCTATAGATTCAAGATCATGGAAAGATG
EMB-141908-TC	Tcm003s28173556	3	28173556	GTACAAATGAAATAGTTGCAAGCAAAGTTAACATCAGAAGTACCTGAGGTACGGTTTTGC[T/C]CCGTTTTTCTGCAATTTCTCTTAAGGAAACCAGCAAGGGCTCCAATCCTGGAAGAATTTG	CAGGATTGGAGCCCTTGCTGGTTTCCTTAAGAGAAATTGCAGAAAAACGG
EMB-141909-TG	Tcm003s28446922	3	28446922	AACGAGAAGTAAAACGCACGTAGTCCTAAAGACCAAAAATAGCTGCCCCTGTTCACAGTG[T/G]TGGCAACGTATTCAACGGTAAGATGGTGATGGCGCTGATGCTGGGACATCTTCTTCACAG	AAAACGCACGTAGTCCTAAAGACCAAAAATAGCTGCCCCTGTTCACAGTG
EMB-141910-AG	Tcm003s28616177	3	28616177	GCTGGTTTGCAACCTAGCGTTGCTTCCAGCTCTCCTCATAACAACAGCAACGTAAGCAGA[A/G]AGTCAGGAGCGACAACAGTTGCTCCTCAAGGAATTGGAAACATGAACCCTGTTCAGGGTC	AACCTAGCGTTGCTTCCAGCTCTCCTCATAACAACAGCAACGTAAGCAGA
EMB-141911-TC	Tcm003s28743886	3	28743886	CTCTGCTACCAAGGAAGCTGTTACCATCTTTATTGGTTGTGGAGGCAAAGGAGGGCCTGA[T/C]CGCCTGTCCCAAGAACTCGGCACAAAAAGCATCAAAGGAACTGAAGATTGAGTTCATGTT	AAGGAAGCTGTTACCATCTTTATTGGTTGTGGAGGCAAAGGAGGGCCTGA
EMB-141912-TC	Tcm003s28897513	3	28897513	GAGGATAAAATGCTTCAAGGCTAAGTTCTGTTGGATAAAGGGCAGAGAAGTTGTAATTCA[T/C]ATTCGGATTGCTGCCACCGACTAAAACTCGACCGTCTGAAAGCAACTGAGCAGTTGAATG	TGCTTCAAGGCTAAGTTCTGTTGGATAAAGGGCAGAGAAGTTGTAATTCA
EMB-141913-AG	Tcm003s28995641	3	28995641	GATGCTGAAGAGCAATCAAGAAATGAGATCAGGCAGTGGGGAATTCCCGGGAGGCCCTCA[A/G]AAAATCATGAACAGTCGAATGGAGATTGGGATGACGATGGAAGAAGTGAACGCTAGAATA	TTCACTTCTTCCATCGTCATCCCAATCTCCATTCGACTGTTCATGATTTT
EMB-141914-TC	Tcm003s29584078	3	29584078	TTGATCATTGGAGGTGCTGTTTCCACTGCTACCAACCCAGTATTGTTTAACTGCAACTAG[T/C]ATCTTCTCTGGCACAAGGGGGCCATCCTCATGATCCATCATCTTGGTGTTCCATCTCATG	GAGGTGCTGTTTCCACTGCTACCAACCCAGTATTGTTTAACTGCAACTAG
EMB-141916-AC	Tcm003s29911788	3	29911788	ACCCTGATGATGCTGAGGCAGMTTTAGAATCTGAGATTGATGTCAGTGGTGATTTTGATG[A/C]CCCTATGTGAGCATGGCCTTTGCAATTGCTTCAAGAAGATTTGTTATTTCTAAGCTTGTA	GAAATAACAAATCTTCTTGAAGCAATTGCAAAGGCCATGCTCACATAGGG
EMB-141917-AG	Tcm003s30176664	3	30176664	CTGACTCAAGAAAAGGCATGGTAGGAAGTTCTAACTCAAACAAAATTATCCCATGTCGTA[A/G]GAACTCACAGTACAGAATGAGAAGCAGCTGCAGCAGTGGCAGGATGTCCTCCTCAAGATT	AAAAGGCATGGTAGGAAGTTCTAACTCAAACAAAATTATCCCATGTCGTA
EMB-141918-AG	Tcm003s30392427	3	30392427	GTAGACCTCTTGCTGTTCTACACTCTGGAAAGAGTCCTTTTCAACAGAATGGTGGGATCA[A/G]TGGGCAAAAACTCCCAACAAGTTAAGAGAGCAATGGCTCTCTGGCTCATGCTCGAAGAAA	TGCTGTTCTACACTCTGGAAAGAGTCCTTTTCAACAGAATGGTGGGATCA
EMB-141920-TC	Tcm003s30841561	3	30841561	GATTGATTAGTCTGCGGAGAGACTGATTGTCTGGGAATATGCGGTTGACTTGATTTGTAA[T/C]CAGAACTTTGAGGTGCAAAATTGGGGCTATCCATAAATTCRATTGGTTTTACTTTAYGGG	TCTGCGGAGAGACTGATTGTCTGGGAATATGCGGTTGACTTGATTTGTAA
EMB-141921-AG	Tcm003s30926011	3	30926011	AAGACGGGGAACAAAGGAAAGTAGCAGTCTCACTGCTTAATAAGGAGAGACACCCACATT[A/G]GCTGAAGCAAAAAACCCATCTTTTATGAGAACGTCCTCTCCTTCCTACAAGAGACTCAAA	ACAAAGGAAAGTAGCAGTCTCACTGCTTAATAAGGAGAGACACCCACATT
EMB-141922-TG	Tcm003s31337718	3	31337718	TTGCTCATTGATCAACATTTGGTTGCTTGCCTTTGCAATCATGAGTCCACCTGCCATCAT[T/G]ACAGCCGAAGAGGAATCCCTCGCTCTTTTCTCTCTTTCTCTCATTTCCATAGCCACCAGC	ATCAACATTTGGTTGCTTGCCTTTGCAATCATGAGTCCACCTGCCATCAT
EMB-141923-AG	Tcm003s31377887	3	31377887	GAAATCCGTAATTCCACGGAGCTCAACTCTTATGAAACCTACTGCCTGTCAGTTGGCAAA[A/G]CAAAATCGGCCCCCTCAAGTTGCTGCATCTAGGTAATCCTTGGAAATGCTCTATCAATTT	ATTCCACGGAGCTCAACTCTTATGAAACCTACTGCCTGTCAGTTGGCAAA
EMB-141924-TC	Tcm003s31632693	3	31632693	AATGAACCAACAGGTTGGCCACCTATTCCTTCAGGAATAGTACTGCTCTCACTGATTAAT[T/C]CGTGAGCACAACTAGTTGGACTAGATGCATCCTTATCAATATCATAGCAGAACTGAACGA	CTGCTATGATATTGATAAGGATGCATCTAGTCCAACTAGTTGTGCTCACG
EMB-141925-TC	Tcm003s31763208	3	31763208	GCCTGGCAAAATTTTTGCTCCCTGAAGGATGTTGCCGTTAAGGTGTATTTTGTGGGTGAA[T/C]ACAAAGAGTCAACGTTATTAGASTACAAAAAAGAGGTACTTTGAATTCTCTTCAAGTTTC	ATTTTTGCTCCCTGAAGGATGTTGCCGTTAAGGTGTATTTTGTGGGTGAA
EMB-141926-TC	Tcm003s32097678	3	32097678	ATATTGATTCCTGATGCAGTTTTTTGCCCATTTGCAGATTAAATGAGGAAATGAAGGGCA[T/C]TGACGCTCTAGCTTCACAGCTGTATCCTTTTCAGTTGTCTTGGTGTGTTCTTGCTTTGCA	GAACACACCAAGACAACTGAAAAGGATACAGCTGTGAAGCTAGAGCGTCA
EMB-141927-AC	Tcm003s32374023	3	32374023	CAATTCTTTTTCCTCAAAATATGACTACCCTTTCTCTGCAGCATGGTATCTCGAGCCAAA[A/C]CCGATAAGCCAACAGCAAGCGAGTTGGGTTTTGTCGTTAAAGCAGTGCTACGTCCGAACT	TCCTCAAAATATGACTACCCTTTCTCTGCAGCATGGTATCTCGAGCCAAA
EMB-141928-TG	Tcm003s32555000	3	32555000	CATGTTGATTAGTGCATTGTACATTGGGTTGAAAGTTCTATCAAATTGTTCTGGCTATCA[T/G]TCTGGATGATTCACTTTTATGTTTGTGGAGTGGTTGACCTCATGATCACTATAACTGTTG	AGTGATCATGAGGTCAACCACTCCACAAACATAAAAGTGAATCATCCAGA
EMB-141930-AG	Tcm003s32647535	3	32647535	TCCAATTATGTACTGGATAACTTGATACGAAATCATATAGCATTGTCAGAAGGTGGGAAT[A/G]TAAATCCTGAAAACGACTGTGGGGAGGCTTCCTCTAGTTTCCCTGCACGAAGGAACCAGC	TCGTGCAGGGAAACTAGAGGAAGCCTCCCCACAGTCGTTTTCAGGATTTA
EMB-141931-TG	Tcm003s33233466	3	33233466	ACTACAGAATATAGTGAACTGAAGTTTCATGGTATTATCTTACAGTAATTATAAAACCAA[T/G]AAAATGTCCAAAGGTGTCTCTGAAGTTCCTCATGAAATCTGCATATGCTTGGAGGGGTGA	AAGCATATGCAGATTTCATGAGGAACTTCAGAGACACCTTTGGACATTTT
EMB-141932-AG	Tcm003s33320431	3	33320431	TGGAGGGACGAAAATCGAAAAAGCTTGAATCTTGTAATGGCTTGTCGGTAAAACTGGACC[A/G]CTCTTCGTTCTCTTGATCTCTTCTTTCTCCGGTGTTGTGGCAATTGAACTGATGATGATA	AGTTCAATTGCCACAACACCGGAGAAAGAAGAGATCAAGAGAACGAAGAG
EMB-141933-TC	Tcm003s33385110	3	33385110	ACAAGGGCGGTTCCATTGCGTGCTCCACAAGTTGTACGGTGASGATTGGAGGAGCCAGCT[T/C]GAAGATTTCCGTTCAAGAAACCCTAATGCTGTGATTGTCGATTCTCCTGACGCTATCGAA	TCAGGAGAATCGACAATCACAGCATTAGGGTTTCTTGAACGGAAATCTTC
EMB-141934-TC	Tcm003s33414492	3	33414492	AAACATGTCCTCATCTGACCGGTCATCCCCRATACAAAGAACAAAATCCGGAAGCATTCC[T/C]TTTTGTTGCATTGTTGTGAGGAGATGTTCAGCAACAAGACCCTTGTTCACACCCTGAAAA	GTGAACAAGGGTCTTGTTGCTGAACATCTCCTCACAACAATGCAACAAAA
EMB-141935-AG	Tcm003s33483316	3	33483316	TGTGCCTCAGCAGACAGGTATCCTCTTATGCACTAATGCTGCCTTTAGGTCCTGTGACAT[A/G]GGGCCTATTTGCGCTGCCCACGGAGTCCAGAATGGACATGGGAATTAGGATTCAAGGGAT	CAGACAGGTATCCTCTTATGCACTAATGCTGCCTTTAGGTCCTGTGACAT
EMB-141938-AC	Tcm003s33816833	3	33816833	TCTCAYGGAGAATGTGAATGGAGGAGCAGACAGGAAACCAAACGTGGTACAGATGAATGA[A/C]GTTCCTAAGAAGGCCACCAGCTGTTCTGCTTTCCAAAACTATGCGGTGGGAGAAAGAGAG	AATGTGAATGGAGGAGCAGACAGGAAACCAAACGTGGTACAGATGAATGA
EMB-141939-TC	Tcm003s33861763	3	33861763	ATGGATTCAGAAAGATCAATTACCTCAAGTTTGCTGAAATTTACCAGTTTTGGGAGTTCT[T/C]GTAAAGATGAACACTGTCTAAGGATGAGCCTGCGCAGTTCAGTCAATTCAGGGAAGCTAG	TGAATTGACTGAACTGCGCAGGCTCATCCTTAGACAGTGTTCATCTTTAC
EMB-141941-TC	Tcm004s00345064	4	345064	TATATGTTCTTCTTTGGGATGGAGATGGCATCCAATGCTTATTTTCAGCGAGGCTGACCC[T/C]TTTAACTCTGAAGGGATCAAAAAAATATCAGTGAAACTTGTTGGGTCATGCGACAAAAAT	TCTTTGGGATGGAGATGGCATCCAATGCTTATTTTCAGCGAGGCTGACCC
EMB-141942-TG	Tcm004s00677059	4	677059	AATTTCAAAACTAAGGAGCAATTCAAAAAAGAGTTATAGAACATAGACCACTTACTTTCC[T/G]TGTGGAAGTCTAATTTCAACTTCATGTTTTGCTCGACCTTTGTGGGTTGCCTTAATTGGT	GCAACCCACAAAGGTCGAGCAAAACATGAAGTTGAAATTAGACTTCCACA
EMB-141943-TG	Tcm004s00720326	4	720326	GGGATGCCATCAAACAAGATCTGTGGAGATTCATTCGACATTATTCCTACTCGCTTTGAC[T/G]TGTCAAACAAGAAACTTACCAATCTTATGTCTAGGAAACTTAGATGTTGCTATGGTGAAA	CAAACAAGATCTGTGGAGATTCATTCGACATTATTCCTACTCGCTTTGAC
EMB-141945-TC	Tcm004s00957951	4	957951	RTTTCAAGACTTCTAGCTCCATCCATGATGTTTGAGTCTGCTTGTGGTCTTGATGTTGCA[T/C]GACCTCCTCTGCCCCCTACACTTGAGCTCGGAGGATATMGACAATTGGTTAATACTATTA	TTCTAGCTCCATCCATGATGTTTGAGTCTGCTTGTGGTCTTGATGTTGCA
EMB-141949-AG	Tcm004s01863715	4	1863715	CTGCAGCTACTTTGGTTGCAGATGGGTGGTTAAGAACCGGGGATCTGTGTTATGTTGATG[A/G]AGAGGGTTTTATGTTTGTGGTGGATAGGCTTAAGGAACTGATTAAATACAAGGGTTATCA	TTTGGTTGCAGATGGGTGGTTAAGAACCGGGGATCTGTGTTATGTTGATG
EMB-141950-TC	Tcm004s01983471	4	1983471	AAATAATCGATTGGGAGTAAATCCCAGGATGGAATGATCTCTTTTCTTGTTATATACCAG[T/C]TTGATGGTTTGTTTATGTTTACTTTGGAGTAAAACAAACAAGTCCTTACATATATATGAT	TTGGGAGTAAATCCCAGGATGGAATGATCTCTTTTCTTGTTATATACCAG
EMB-141951-TC	Tcm004s02423190	4	2423190	GGAAGAGAGAGTACTTCAGGATGCGCCGCGAACGCAGGAAGGCAAGGAAGGAAGGAAGTC[T/C]TGCTGAGCCAGAACTCGTGCTTGCTTCTGCTGCTGATGCCACAGATAGCAASCCGGTTTG	TGCTATCTGTGGCATCAGCAGCAGAAGCAAGCACGAGTTCTGGCTCAGCA
EMB-141953-TC	Tcm004s02797278	4	2797278	GGGTGTTTCAGAGGAAGAGAAAAGCTAAAAAACATAGAGCCAGTTCTAACAAAAGTCAGA[T/C]TACCAGTGCAGTGACCATGCCTAGTTGTATTGATTTTACAGTGGAAGACTGCTCTGTCTA	AGTCTTCCACTGTAAAATCAATACAACTAGGCATGGTCACTGCACTGGTA
EMB-141955-AG	Tcm004s03072889	4	3072889	CCTTTTTTGCTTACGGTGAATATCTCTGTTTGCTTCTTTGGAAAAAAAAAAGCAGGTTGG[A/G]AGGTAAAGTAGCCTTGATAACAGGGGGTGCAAGTGGGCTTGGCAAGGCCACCGCCTTCGA	TTACGGTGAATATCTCTGTTTGCTTCTTTGGAAAAAAAAAAGCAGGTTGG
EMB-141956-AG	Tcm004s03210656	4	3210656	AAAGTGTTTCAACATAAAATCACGATTTCAACAAAAGAAACTGTAAGAGGTGCTTACGCC[A/G]ATGGACTTAGAACGGTGATCCAGAACCAGTTATTGCCAACATCTGGAACTGTGATGGTGA	AGTTCCAGATGTTGGCAATAACTGGTTCTGGATCACCGTTCTAAGTCCAT
EMB-141957-TG	Tcm004s03266021	4	3266021	TTCCAGGGTTTACTGGTGGTGTGGCAGCAAATAAACACTGATGCAAATGGCTGTTGCCTC[T/G]AAAGGCAGTGCAATTATTCTGATGTTGGAAATTCGGTATTGGGCCAGAAAGGTCATTGAA	TTTCTGGCCCAATACCGAATTTCCAACATCAGAATAATTGCACTGCCTTT
EMB-141958-AG	Tcm004s03348375	4	3348375	TAAACAATTCTGATAGGCTGAATTTCTTCTTGTTCAGGAAATTCCTCTAGGAGTATGGGA[A/G]TTTAGAAGCAAGAGCAAGCAGGACCTTTGCACCCTGGAAGGAAGCTGCAGAGGGTTCATG	TGATAGGCTGAATTTCTTCTTGTTCAGGAAATTCCTCTAGGAGTATGGGA
EMB-141960-TC	Tcm004s03435581	4	3435581	TACAAGATCATTGTAACACTAATATAGTGCTAAAGTTGACATTGGAATTCCCTTTGCAGA[T/C]GACATGTTCGTTATCATTAGGTTTTGGGGAGGATTCGATCAATGCATCCGCAGTTCTTGT	CGGATGCATTGATCGAATCCTCCCCAAAACCTAATGATAACGAACATGTC
EMB-141961-AG	Tcm004s03646464	4	3646464	TTGGAAATATTTAGTAGCAACCCACCATTCTTACAGTTGGTTTTAAGAAGCCAAAAATGC[A/G]AAAAGGTTTTGCTTTGACCCGATTGTACAAGTGGGTTTGTTAGTTTGAAGTAGTTGATAA	TTAGTAGCAACCCACCATTCTTACAGTTGGTTTTAAGAAGCCAAAAATGC
EMB-141962-AG	Tcm004s03803870	4	3803870	TTATAGTGGGAATTTCAAGTTGGTCCAGCAGTCGGCATCTCTGCTGGAGATGAGTTGTGG[A/G]TTGCACGTTACATTTTGGAGGTAATCCAGCATGCTTTAGTCAAAGATCATACAAGAGTTT	ATGATCTTTGACTAAAGCATGCTGGATTACCTCCAAAATGTAACGTGCAA
EMB-141963-AG	Tcm004s03833853	4	3833853	TCACAATCGGCCACAAAACACGCCTTGTGCTTGGCCATTGGAGTCTCTAAGCACACCGGC[A/G]CACCCCTCCAGATCTGGTTTACCATGGATGGAGCCATGAACATTGAATTTAAGATCTAAA	AAATTCAATGTTCATGGCTCCATCCATGGTAAACCAGATCTGGAGGGGTG
EMB-141965-AG	Tcm004s04769879	4	4769879	GTCGATTATGCCATCTGGGCTGCTCAGAAAGCTTTGTCAAAAGCTGAATATGAGTGGAAA[A/G]AAGCCACTCCTTTGATGAAGGAACTTAAGCTTAAGCYTCAATTTCTCACTTTTAGGGCTT	CCATCTGGGCTGCTCAGAAAGCTTTGTCAAAAGCTGAATATGAGTGGAAA
EMB-141966-TG	Tcm004s05081550	4	5081550	GTTGCTTGACTCATCCCCATTGGTAGGATTAATGTGGAAACCAGAAACTCCGTCCACAAT[T/G]ATTTCTGCTGGGCCTCCTTGATTGGTTGCAAAGGTGGGCAAACCACAGTTCATTGCCTCA	TCATCCCCATTGGTAGGATTAATGTGGAAACCAGAAACTCCGTCCACAAT
EMB-141968-AC	Tcm004s08482188	4	8482188	GAAATGTTGTTCTTTTATATATGCTTTTTATCCATTATATTATCTGTCTATGATTCAGTG[A/C]TTAGTTTACCAGAAGGTAGGAGGAGCATTATGAGGCTTGCCCATAGGATGGTCAAAAGCT	CATCCTATGGGCAAGCCTCATAATGCTCCTCCTACCTTCTGGTAAACTAA
EMB-141969-TC	Tcm004s08847274	4	8847274	TCTGGAGGGCAGGAAAGCAGTCCATCTTCCAAGTCCCATTATACAGCTTCCAGACTTTCA[T/C]GGTATTGTCATACCCGCCAGAAGCCAGCTTCTGAACGGGATCCAGTAGACCAGATCCAAC	AGGAAAGCAGTCCATCTTCCAAGTCCCATTATACAGCTTCCAGACTTTCA
EMB-141970-TG	Tcm004s09990832	4	9990832	CATCATTGCTATGATCATAGCTGCAGTTGTTGAAATGAAGAGGCTTGAGATCAGCAAAAA[T/G]ATAGGTGTCCTAGAATCAGAAACGGTGCCACTAAGCATATTTTGGTTGCTTCCTCAATAT	AGCAACCAAAATATGCTTAGTGGCACCGTTTCTGATTCTAGGACACCTAT
EMB-141971-AC	Tcm004s11579255	4	11579255	CAAAAGATGGTAACTGGAGCAGCACCTCCAAGAAAAAAAAGCAGAGATCATAAAAGCCAG[A/C]GCAAATATTCAAATCTATATGTTTTTGCCTAACCTGGCCTGTATTCAGATAAATATATTT	TAACTGGAGCAGCACCTCCAAGAAAAAAAAGCAGAGATCATAAAAGCCAG
EMB-141973-TC	Tcm004s14232139	4	14232139	AATAAGGTGTGTCAAAAGAAGGCGAAGAGATCCAGCTTCAGTTGCTCTTGGCTGTTATGA[T/C]AATCAAGGTCAGCAGCCACAGCAACAAAACGATCAAACCAATGCGGCTACCACAGTGAAA	GTCAAAAGAAGGCGAAGAGATCCAGCTTCAGTTGCTCTTGGCTGTTATGA
EMB-141974-TC	Tcm004s14431015	4	14431015	GGCAAAACTAAAGAAGATCAAGAGATCAAGGCCGGTTTAACTCTGGGGTTAGACTCTAAA[T/C]TTCAACTGTCTACAGAGATTGTGTCAAATCCAGGCCCTGAAAATAGTTCAGAAGAACCAA	AAGAAGATCAAGAGATCAAGGCCGGTTTAACTCTGGGGTTAGACTCTAAA
EMB-141976-TG	Tcm004s15348699	4	15348699	AATGAGTCGTCCTAATAGAATAGACTCTGATTCCAGTTCACACACAAGCATGAATTAAAA[T/G]AAGGGGCTATGACCAAAGCTGAAATCATGTTTAGAGAAGGAGCATGAGGGTTTGGTGGTG	CCCTCATGCTCCTTCTCTAAACATGATTTCAGCTTTGGTCATAGCCCCTT
EMB-141977-AG	Tcm004s16100538	4	16100538	AACTGCTACCTTCTCAATAATAACCTGCCAATAGAACCACATAGCTTTCCAAGTTCTTTG[A/G]GGGGTCATCCCCAAGGGTGACCCATTGAACCCCCCATAACTTGAAGCACGTAATCCAAAT	TTCTCAATAATAACCTGCCAATAGAACCACATAGCTTTCCAAGTTCTTTG
EMB-141979-TC	Tcm004s16679329	4	16679329	TGAAACTTTTTGAAGGCATGCTGGTCTCTTACCCTCAATCAAAGTTAAAAGTTTTCCATA[T/C]CTTCCTCGAGAATCTGTGCATCTCTGGTTTTACAAGCATTGCACATGTGAWGGTAGAAAA	TCACATGTGCAATGCTTGTAAAACCAGAGATGCACAGATTCTCGAGGAAG
EMB-141980-TG	Tcm004s17157575	4	17157575	AATTATTCCATGTTAGCAAATATTTTTGCTGCATCAGGGGATTGGGACAATGTTGCAAGT[T/G]TAAGGCTTCGAATGAAGAGCATAGGGGTCCAAAAACCATCAGGATCAAGTTCTATTGAAA	TGTTAGCAAATATTTTTGCTGCATCAGGGGATTGGGACAATGTTGCAAGT
EMB-141981-TC	Tcm004s17265151	4	17265151	GACAGGTCTTCTGGTATAATACAGGACTTTCTGTGTCCATTTGGACTACGACACGAGGTT[T/C]TTCTGATTCTGATGTGTTCCCTTCTTCTTCACCTTCAATAAATGWCAAGAAGTACCGAGG	CTGGTATAATACAGGACTTTCTGTGTCCATTTGGACTACGACACGAGGTT
EMB-141983-TC	Tcm004s17650552	4	17650552	CAATAGAAACACCTTCACCTCACAAAGTYAAGCTGCCACCCGTCAAAACCAATCTCATTA[T/C]GAAGCCAGTTCAACCATTCCTTTATATCTCCTCGTACAAAGTCCTGGGAATGATCAATGT	TTCCCAGGACTTTGTACGAGGAGATATAAAGGAATGGTTGAACTGGCTTC
EMB-141984-AG	Tcm004s17810904	4	17810904	TCTTCTTCTTCACCATTTTCTTCTTCTACATGACTTTTGTGAGAAAAACGGTTGCTTGAC[A/G]ACATGAACCTTTGAAGTAGATCTCTTGGAAGATTGGCCAGTTGCATGGAAATGTTYTGTT	TTCCATGCAACTGGCCAATCTTCCAAGAGATCTACTTCAAAGGTTCATGT
EMB-141985-TC	Tcm004s18215651	4	18215651	ATTTTCTAGGATGGACTAAAAGGACAGTGCAAAATCGCAGAGAGAAGTCTCCTGCTTTGC[T/C]AGCTTTCTTGAGGTATGCATGTGACAGTAGCCATGATAGAACAGTGGATGATTCTTTTTT	CATCCACTGTTCTATCATGGCTACTGTCACATGCATACCTCAAGAAAGCT
EMB-141986-TG	Tcm004s18452068	4	18452068	TTGGGTTGTCCAAAACGGACCCAAAAGTTGACATGCTTAATACTGGAATAAAGGGCACAT[T/G]GGGATACTTGGATCCAGAGTATGCTCGAGGTCATTCATTAACCGAAAAATCAGATGTATA	CAAAACGGACCCAAAAGTTGACATGCTTAATACTGGAATAAAGGGCACAT
EMB-141988-AG	Tcm004s19088247	4	19088247	GTTTTCCTCCTCATTTTTTTCTCTTCAGCTCCCTTTACAAATTCAGCTCCTTATACTCCT[A/G]CTGACCACATACTCTTGAATTGTGGTACGTCATCGAACACTACATCTTTGGATGGCCGGA	CAAAGATGTAGTGTTCGATGACGTACCACAATTCAAGAGTATGTGGTCAG
EMB-141989-TC	Tcm004s19310647	4	19310647	AACTCTAAAGCTGAAACAACAACTGCAGCAGCAGCAGCCGAAGCCACAACCAGATAAAGA[T/C]GAGATGAAAAGGGTATTGCCTGTTCAGACTGAAAAGGCAAATACCAAAGTAAGTCAAGTG	ACTTTGGTATTTGCCTTTTCAGTCTGAACAGGCAATACCCTTTTCATCTC
EMB-141990-TG	Tcm004s19352589	4	19352589	GTATAATCCTGTTGCTTCAGACCAGATAGCCGCTACAACTCATGCCCAGCAAGTCAATGG[T/G]TTTATCCCCGGATGGATGCTTTAAATTTTTGCTTGCACAATATGGTTAATGGTCATAAAC	GTTGCTTCAGACCAGATAGCCGCTACAACTCATGCCCAGCAAGTCAATGG
EMB-141991-TC	Tcm004s19522866	4	19522866	TCAACCTGCARATGACTTTTTACTTGATCAATTGTAAGCCCCTCAACCTGCATCAAGTCT[T/C]TGATTTGCTTAGGAGTAGCCACTGCCCAGCATAAGATCAAGGAATAAAATTAAGTAAAAA	ATTTTATTCCTTGATCTTATGCTGGGCAGTGGCTACTCCTAAGCAAATCA
EMB-141992-AG	Tcm004s21185297	4	21185297	GGACCAACGCTGGGTTTCCTGGCCTTTGCGGCTGCAGCCATTGTGGAGTGGCCAGTGGGG[A/G]CTTTGGTCTACTGTTTCAAGCACATGAAGGGTCGTCGTATGATGGCACATCCAGCCACTG	ATGTGCCATCATACGACGACCCTTCATGTGCTTGAAACAGTAGACCAAAG
EMB-141993-TC	Tcm004s21595762	4	21595762	ATTACAGTGGACAACTGGTGAATGAAAGCCTGACCGTGTTACGAAAACGGATTCATGATT[T/C]GAAGATCATAGAGAGAAACTATGAGCCTCCGGCAGATTGGATGGAGTGGGAGAAGCAGTA	ACAACTGGTGAATGAAAGCCTGACCGTGTTACGAAAACGGATTCATGATT
EMB-141995-TG	Tcm004s22288316	4	22288316	AATCTAACCTTGCTGGGGATTCTTCTACCATAGAAGACTGAAGTTTCAGGAACTGTTTCA[T/G]TGTAGTCAGGATGTGAGTGTACGTAGATGGAATAAAGGCCTTCATTCCCCTTAAAAAACT	TGCTGGGGATTCTTCTACCATAGAAGACTGAAGTTTCAGGAACTGTTTCA
EMB-141996-TC	Tcm004s22649136	4	22649136	CCAAGGATCACCTTCACTATCATCATTCTCAGCATTTACCATATCTTCCAGCCTCTTAAC[T/C]TTTTCCATTCCTCTTTTTTTCTTCATTCTTTTTCACTACGGCGTAGAAAGTTCAATTCGT	CCTTCACTATCATCATTCTCAGCATTTACCATATCTTCCAGCCTCTTAAC
EMB-141997-TC	Tcm004s23901839	4	23901839	GGATCTTCTTGGCATTGCTTGAAGACTCACTCCATTTTTCTATTTTTAATAGGAGATGGA[T/C]GACATTGAGAAAAGTCTAAAAGCTGAACTGGAAAATGCACAGGCTGCATTGGATGTCAGT	AATGCAGCCTGTGCATTTTCCAGTTCAGCTTTTAGACTTTTCTCAATGTC
EMB-141998-AC	Tcm004s23931134	4	23931134	AATCCCAAAAACTGTATGAAAAAATGGAAATGTTACCTTTGATGTAAATGCTTGATGAAG[A/C]TAATAAGATGGAAGGTGGGTTTGCAAGGAAAAGTGATTGAGTGGCCATTTCTACAGGTTC	AAATGGCCACTCAATCACTTTTCCTTGCAAACCCACCTTCCATCTTATTA
EMB-141999-AG	Tcm004s23981706	4	23981706	AATATACAATCATCATTATACAATGCAATCACAGATGAATCGAAATTACAACCACTTACT[A/G]CAAAGTAGGCAGAGGAGTGGGAAGGACTCGACTGCAGTGTGTCCTTGTACTGTATCATAC	GTACAAGGACACACTGCAGTCGAGTCCTTCCCACTCCTCTGCCTACTTTG
EMB-142000-TG	Tcm004s24014818	4	24014818	ATAACCTATTATGTGCCTTGCAACAAACTTGAAACCCCAATAAAGGAACCTCATTTCTTC[T/G]TCCATTGCTAACCAACCTAAACCTATTATCACCAGAAAAAAACAAATTCTGGGTTTTGCT	ATGTGCCTTGCAACAAACTTGAAACCCCAATAAAGGAACCTCATTTCTTC
EMB-142001-TG	Tcm004s24388078	4	24388078	AAAAAATAATGGATTAGGATTTAAGACCTTAGAGAGAAGCCATATTACATTACCTGAAGC[T/G]GTGTCACCTTTGAGGCCAGGATCAACATCAACCACAGCTAGCTGAACTGTGATGGGGAGC	GGATTAGGATTTAAGACCTTAGAGAGAAGCCATATTACATTACCTGAAGC
EMB-142003-AG	Tcm004s25002247	4	25002247	GGAAAGATAGCGTATGTTGAAGACATAGCCGAAGGCCTCGAGAGTGCTCCAGCAGCTCTC[A/G]TTGGCCTCTTCACTGGTCGCAATGTTGGGAAACAGTTAGTTGTAGTCTCCCATGATTGAT	GGAGACTACAACTAACTGTTTCCCAACATTGCGACCAGTGAAGAGGCCAA
EMB-142007-AC	Tcm004s25442171	4	25442171	GTTTCTTATTGGTTTTTTACATTCCAAGGAGGAGATGGCGGTGGCGGTGATCGATCGCAG[A/C]TTCTGGAAAATTCTGTTGATGGAATTCTTGACGACAAAGACAAGGTCAATTCTTTTGACT	ATTGACCTTGTCTTTGTCGTCAAGAATTCCATCAACAGAATTTTCCAGAA
EMB-142010-AG	Tcm004s25958292	4	25958292	TTTTTTAATCTTTTATTCTGTTAGTTTCTTCTAATACATTTGATTGGCAGGATGTTCACC[A/G]TTATGCTTCATTCTTTGAGATGTTGGAAGCAGAGAGTCTTGCAAAGGTCCTTCCAGGAGT	GGACCTTTGCAAGACTCTCTGCTTCCAACATCTCAAAGAATGAAGCATAA
EMB-142012-TC	Tcm004s26135666	4	26135666	GAACAGAAAAGTGAGATGGGAATTGCCTGCAATTGGTAGTCTCAGTGAAAACGAGGAAAG[T/C]TTGGTCCATAGAAAATTGCACTCCATTTGGAAAAGCCAAACCATCCAAAACTATATGAGT	GTGAGATGGGAATTGCCTGCAATTGGTAGTCTCAGTGAAAACGAGGAAAG
EMB-142013-TC	Tcm004s26252905	4	26252905	TCCATGCCCGTGTATGGTTCTCCAGCTTCCAAAGTCATAGGAAAATTTTGATCCAATGGG[T/C]TAATCAAATTACCATTTCCATCCACATTACTATCTGACAACTCATCATCCAGCGTTTCAT	TGTATGGTTCTCCAGCTTCCAAAGTCATAGGAAAATTTTGATCCAATGGG
EMB-142014-TG	Tcm004s26854874	4	26854874	GCCTGCCTGTGAGTTGGTTGTATGATATATTTACAGCAAGAAGGTTTTGCAACAGTCCAA[T/G]CTCTTGTGGTATTTCTCCACTTAGCTCATTGAACTCCAGTTTAAGAATCTTAAGCTTGCT	AGATTCTTAAACTGGAGTTCAATGAGCTAAGTGGAGAAATACCACAAGAG
EMB-142017-TC	Tcm004s27427131	4	27427131	TTGGCATTTGCCCATTTTGCCTCAGAAGGCTTCCAAGTTTGCTAGAAAATGCCATTATAA[T/C]GCTTAACTGTACCATTTTTTTCACAACAGCACCACCAAGCCACATAGACAAAAACAAAAC	TGTCTATGTGGCTTGGTGGTGCTGTTGTGAAAAAAATGGTACAGTTAAGC
EMB-142018-AG	Tcm004s27508731	4	27508731	CATGTTTGTGCCTGCAGAAGTTGTAGCAAAACATAAATGAACTTATCGTTTACCCTCTTC[A/G]GCCATCTTTCTACGTATCTCATGAGCAGTATTAAAAATACCAAGGGTAGGTTGGTTGCAG	CCTACCCTTGGTATTTTTAATACTGCTCATGAGATACGTAGAAAGATGGC
EMB-142020-AG	Tcm004s28099160	4	28099160	GTTCTCATTCCAAATCCATTTGATAGACCCCGTGCTGTTTTTCTGCTTGAAGTCACTGGA[A/G]TTGATGGTACCTGCACGTATCTCAAAGTTTATTTTCTCTCTGTTTTCTTCTTCACTCAGT	CAAATCCATTTGATAGACCCCGTGCTGTTTTTCTGCTTGAAGTCACTGGA
EMB-142021-AC	Tcm004s28252937	4	28252937	GACAATCTGAGCACGGTGTTCKCAGGGGCCCAACTCAAGCTACCRGGGGCTAAGCTATCT[A/C]CATCTCAGCTGATAACTGTGATTGCTGTCCTCATAGCACTTCCAAGTCTGTGGTTGAGAG	CAGACTTGGAAGTGCTATGAGGACAGCAATCACAGTTATCAGCTGAGATG
EMB-142022-TG	Tcm004s28428931	4	28428931	TTCCGAAAAGAGAAAACAAAAAATTAACTTGCCTGAAGGGGTCTTGCAGCCGTGACAAAC[T/G]CTCTAGTGCTCGAACCACCCATTGCACCGGCAGGGAGGAATTTAGACAACTTTGCAGCGA	AGAAAACAAAAAATTAACTTGCCTGAAGGGGTCTTGCAGCCGTGACAAAC
EMB-142023-TC	Tcm004s28507345	4	28507345	TGGTTAAACTTGAAACTCTGAAAATCTCATTTGGAATGCTTCCATTGAGCCTATTCGAAG[T/C]CAGGTTCAATGTCTCTATTTGCTGGCAGAATCCCAAGCTATTGGGAATTTTTCCGGATAA	AAATTCCCAATAGCTTGGGATTCTGCCAGCAAATAGAGACATTGAACCTG
EMB-142024-TC	Tcm004s28546487	4	28546487	GAAACTACAGACTATATATGCCRGCAAGCATTTGACAGAAAGAATATTAACTCTTTAGTC[T/C]GGAAACACTCTCTGTAGCTTATATGGACTAGAGTTCTCAGCAATGTCTCTGCACCGTCAA	AGAGACATTGCTGAGAACTCTAGTCCATATAAGCTACAGAGAGTGTTTCC
EMB-142026-TC	Tcm004s28602655	4	28602655	AGTGGCCATGTGTTTTGCAATGGAGTGGAAGAGGATGATCTGAGAAAGTCCTCTGCTTAC[T/C]GTGCAGATGGAACCAGCAGATGTTGTGGACAATGGAGCTGTGGATGCATAAAACTAGATA	TGTTTTGCAATGGAGTGGAAGAGGATGATCTGAGAAAGTCCTCTGCTTAC
EMB-142028-AG	Tcm004s28994444	4	28994444	GTACCATGTCAGGGAATGGGGATATCTTGATCGAAAACTCAGGTTTTCACTGCTTTCCCC[A/G]TGGAAAAGATCTAAATCTTGCTCGGGCGGTAAGAAAATTTGTTTTTACAATTCACTCAAT	TTGTAAAAACAAATTTTCTTACCGCCCGAGCAAGATTTAGATCTTTTCCA
EMB-142029-AC	Tcm004s29077844	4	29077844	AAGCAATCAGTTAAGAAACTTCCATGAGATATGATTGAATCAACCAGCTGCAGGAGAATG[A/C]AAAAGAATGTTAATCTTGAGTTGAAAACAGAGGCCCAAAAGTTAGGAACACAACAGCATG	TTAAGAAACTTCCATGAGATATGATTGAATCAACCAGCTGCAGGAGAATG
EMB-142030-TC	Tcm004s29206595	4	29206595	TCGTCTCCGCCRGTTCTCATTCCGAACTCCGTGTTAACCCAACCGCCGGCGAGTTCGCCT[T/C]CGGTACGTTGGTGTATATGTACGGTTGAGAAGAAAAATGATATAGGCTTTTGTTGGTCTG	AAAGCCTATATCATTTTTCTTCTCAACCGTACATATACACCAACGTACCG
EMB-142031-TC	Tcm004s29316093	4	29316093	TATCTGTTTTCTCCTTTTATCCTATGTTTCATTCTCAGGTCTAGCTCTTCAGGACTCAGC[T/C]CTAACGGGGAATCTGAAGCCTGTCATGTTCAACAACTTTAGTCCATACTATTAATTCCGA	CTCCTTTTATCCTATGTTTCATTCTCAGGTCTAGCTCTTCAGGACTCAGC
EMB-142032-AC	Tcm004s29663103	4	29663103	CGCCCAAATGAAAACCCCATAAGCTGAAATCCAACAATGATAAAACCGCTTCAATAGTTG[A/C]TCAACTGAAACGTTGGAAACACTTAAACTGGACCCGTCTAAGGCTTCCACAACTTTTTCA	GTGGAAGCCTTAGACGGGTCCAGTTTAAGTGTTTCCAACGTTTCAGTTGA
EMB-142033-AG	Tcm004s29678327	4	29678327	GGACCCAGGGGCAGTGGCTCAATGGATCCTTGTCCAAGGACTGATTAATAATAAAGTTCC[A/G]GGGCAGGTTGCTGTCTTGAGGCGTTTGTGCATGACATTCGAACCAATAGGTGTTTCTGGG	GCAGTGGCTCAATGGATCCTTGTCCAAGGACTGATTAATAATAAAGTTCC
EMB-142035-TC	Tcm004s29777271	4	29777271	GCTTTCRTGGAAGCTTATCTAAATGGAGATCAMACTGACTTGATTGCTATAAGAGATGGG[T/C]ATGAAACTGCACCTGTGGAGCTTAAAACTGTTGAATTTCTTGTTTAACACTTAAATAGGT	GTGTTAAACAAGAAATTCAACAGTTTTAAGCTCCACAGGTGCAGTTTCAT
EMB-142037-AG	Tcm004s29838514	4	29838514	GCCAAGGGTGGACAGTTCAGGTCAGGTTTGTGGTGCAACTTTCAGTGTGGATGTAGAGAC[A/G]AAAAAGGAACCAACTGGAATGAAAAAAGTTGGAAGTGCTGCAAACTGGTCCTCACACTAC	GACCAGTTTGCAGCACTTCCAACTTTTTTCATTCCAGTTGGTTCCTTTTT
EMB-142038-TC	Tcm004s29972303	4	29972303	CCCTTGTGGGATCGATGGTTTGAAGGCCCCCAGGACGCCCAAGGTTGCAAATGTTGGATA[T/C]TGTGATAGTATTGCTGATTTGAAGAGTTGACTGTTATTATCTTTAATTTCGAGAGGCTTC	ATCGATGGTTTGAAGGCCCCCAGGACGCCCAAGGTTGCAAATGTTGGATA
EMB-142040-TC	Tcm004s30259406	4	30259406	AGCAGTTGATTTCTTGGATCTCCCTTTAATAAAGTTCGAGAAAATCGTGCGGCAAACAGG[T/C]AAAGCGGAAAGGGCGGTGAAGGCGAGCCAGAGTCGGCGAGCTCCGAACCCGGGAGGGGCG	TTCTTGGATCTCCCTTTAATAAAGTTCGAGAAAATCGTGCGGCAAACAGG
EMB-142041-TC	Tcm004s30567383	4	30567383	TGCTTGATGGAATACGTAGATTTCACAAGCAAGAAACCGAGTCGAAGAAAGAATTTTATA[T/C]GCGTGATGCAACTAGAAAGGTTGCATACAACACAAATTGACTTTCATCAAGCACCAGCAG	TTGATGAAAGTCAATTTGTGTTGTATGCAACCTTTCTAGTTGCATCACGC
EMB-142042-AG	Tcm004s30746823	4	30746823	GATTACAGAACTCCATTGACTCTTGATTTGGAGTATTACTGTTTCCTGTTTTTGACTAAG[A/G]GGAGACAACACTTATCCAAGGTAGGGACAAACCTGTCCCGAGTCCAAAAGTTAGAATCAC	CTTTTGGACTCGGGACAGGTTTGTCCCTACCTTGGATAAGTGTTGTCTCC
EMB-142043-TC	Tcm004s30923347	4	30923347	CAGATATTAAGAGGACTAAGGAGATGCTTGACATGAATAATCCGGATGCATCAAAGCTGA[T/C]ACTTTCAGATATTCAGGACAAGATTTCAGGCATTGAGAAGGCTATGAGTCATGTTGTGAC	GAGGACTAAGGAGATGCTTGACATGAATAATCCGGATGCATCAAAGCTGA
EMB-142044-TC	Tcm004s31314521	4	31314521	CACAAGAAAAGCAACAGCCTCCCAAAGTCAAAGTCTCACAACATACCCAGAGCAAAACAC[T/C]TGACAAGATTACAAGAGACTATGAGGCAATAATTGGGATAGAGACACATGTCCAGCTCTC	GCAACAGCCTCCCAAAGTCAAAGTCTCACAACATACCCAGAGCAAAACAC
EMB-142045-TG	Tcm004s31471377	4	31471377	TGATTGAATCATTCTCCATGAATTATTTCTCAGTGAAAAGATGGAAACTGTCACCTCTGA[T/G]TAAAAATCATATGAGATTGGACGCCATGTCTGAACACCCAAAAGCACTTTGTAATCATCA	AAAGTGCTTTTGGGTGTTCAGACATGGCGTCCAATCTCATATGATTTTTA
EMB-142047-AC	Tcm004s31586859	4	31586859	CTGCTGAAAAGAAAGCATGAACGAAGTCGCCAAACCTCAGCTTGTAGCTCGACAAGTCCA[A/C]TGATTCCGAGTTGGGTGATGGCCAAAGACCCTTAAAAGTTGCTACCCCATAGTGAGTTTT	ATGGGGTAGCAACTTTTAAGGGTCTTTGGCCATCACCCAACTCGGAATCA
EMB-142048-AG	Tcm004s31602910	4	31602910	GCTTAAACATTTTTCCTTTTATTATGATATAACCCTTGGTTTGTTCTGACCTTTTCAGAA[A/G]ATGATGTTACTTTGCCTTCAAGAACTTCTTCAATGCGTAGCCAGCACTTTGGTACGGGAA	AAAGTGCTGGCTACGCATTGAAGAAGTTCTTGAAGGCAAAGTAACATCAT
EMB-142050-AG	Tcm004s31706875	4	31706875	TTGCAAGGCAGGGTGGCAAACCTTGGGAATTGGTGTATCATCAATATTTGGTTGCATGCC[A/G]ATAGAAGTTGTATTGGCAAGAATCATGCCCTCCTCCGGGTGGAAACAAGCTAAATCAGCA	GGGTGGCAAACCTTGGGAATTGGTGTATCATCAATATTTGGTTGCATGCC
EMB-142051-TG	Tcm004s32022840	4	32022840	GTCAATATCTGGAAGGAGTAGAACTAGTGGCAAGAATAAAAAGTGGAATATGCAGAGTAG[T/G]TCAGTTGAGAAGGGTTGGGAACAGAGTGTAGTAAATTCCCATATGAAAGCTTCACTTGAC	GGAAGGAGTAGAACTAGTGGCAAGAATAAAAAGTGGAATATGCAGAGTAG
EMB-142053-TG	Tcm004s32083765	4	32083765	TCTCAATTCCCCATCTTCATTTCTTGCTTCTTGCTTATAGCCAAATAGTTTATAGCCATG[T/G]CAATCAAAGTTCATGGATATGCCATGTCTACATGTACCGCACGCRTCTTGCTTTGTCTAT	CCATCTTCATTTCTTGCTTCTTGCTTATAGCCAAATAGTTTATAGCCATG
EMB-142055-AC	Tcm004s32460706	4	32460706	TCCATCGCTTATGGTTTCGAACTTGACCTCGTATGCAATACATTCAAGTTTATCACCCAG[A/C]GCATCTCCCTCGATCATGGTGTACTTGCACATAAGGTTTTCTTTGTCGAGTTCATCAATC	ATGGTTTCGAACTTGACCTCGTATGCAATACATTCAAGTTTATCACCCAG
EMB-142056-TG	Tcm004s32660090	4	32660090	GCATATATCTACTCGGTCACCTGAAGGGAACAAAGGCTTAGGTGAGGAAAATCATGTAGA[T/G]AAGGAATCTGGCAGTCCCAGAAGTTCTGATAACAATAGTAGTTCTTCAGAAGAGGACAAC	ACTCGGTCACCTGAAGGGAACAAAGGCTTAGGTGAGGAAAATCATGTAGA
EMB-142058-AG	Tcm004s32982733	4	32982733	GGAAATACCTGGCACCATCTCGCCTGAGATTTTGATTTCTTGGTATGTATCCAAACATGA[A/G]AGTTACTGCATTTTTTGCAGGCAATTCGCCTAGAATCTCCAAACAGTTCCTCCCCATCAG	GGCACCATCTCGCCTGAGATTTTGATTTCTTGGTATGTATCCAAACATGA
EMB-142059-AC	Tcm004s33054013	4	33054013	TCTGATCTCAATTTTTCTTAGCAGGCCGTAATGGAAGGCACAAAAGCACATGACATATTA[A/C]AGCAAGCACCTTTTTTGATTCCATTTACCAGCAGAGTTAAAATATTCACTGTAAGTGAAT	ATTTTTCTTAGCAGGCCGTAATGGAAGGCACAAAAGCACATGACATATTA
EMB-142060-TG	Tcm004s33292631	4	33292631	TTAAGCCATATCAGGATTTATACCGTATAATTAGCACTTATAATGAAGGGCAAAAGCTTT[T/G]AAGCTCTGAAAAGTAAACCCAAATAATGAGCACAGGTACTCACTGAAAGCATGCYTTTAG	GCTTTCAGTGAGTACCTGTGCTCATTATTTGGGTTTACTTTTCAGAGCTT
EMB-142061-TC	Tcm004s33434056	4	33434056	ACTTTGGTGGGGGACAAATCTTGTAATTCAAACCCAAATACATGCAGGGGAGCGTCCAGA[T/C]TAGCTGTCTTTGCCGAAGATGATGGGTCATCCATTAGCAGTGAACTGTAAGCACACAAGG	GGGACAAATCTTGTAATTCAAACCCAAATACATGCAGGGGAGCGTCCAGA
EMB-142062-TC	Tcm005s00389955	5	389955	AGGAGGGCGTTTTGGTCCAAGTACAATCCTTTCGAACCTAATGGTCATGTGCCATGGAAG[T/C]AAAAATCTAGCTTTTGGGGCTTGGAAAACTTTAATGACGCCACCTGCCAYACTGCTACAG	TTTGGTCCAAGTACAATCCTTTCGAACCTAATGGTCATGTGCCATGGAAG
EMB-142063-TC	Tcm005s00459322	5	459322	ATTACGCTGTAGGCCATGCGTTCTATTCAGAATCGATACAGATGCTGGACAATAAGTCTT[T/C]ACCTGGTTCTCCCAAGGCTTCTTCTTTCAGCACTACTTTCGTGTTCGCTATTGTACCTCC	AGGCCATGCGTTCTATTCAGAATCGATACAGATGCTGGACAATAAGTCTT
EMB-142065-AC	Tcm005s00629992	5	629992	GGTTTTATGCTTTTGAAGCCGGCTCATCTTCCGTCTTTGCTTTCTCTTCTGTGGCAGCTG[A/C]GTCTTCTTCCTTATCCTCGGAGGCAGCAGCTTTTTCTTCTGGTTCTTTTCCATCGGTTTT	GAAAAGAACCAGAAGAAAAAGCTGCTGCCTCCGAGGATAAGGAAGAAGAC
EMB-142067-TC	Tcm005s00798247	5	798247	AGAAAGGAGCGATTCTGGATTGGAGCGATTACTTTTTTCTTCACTTCATGCCGGTTTCGT[T/C]GAGGAATCAAAGCAAGTGGCCTGCACAACCGTCATCTTGCAGGTCTGCACCCCCTGCCTG	GATTCTGGATTGGAGCGATTACTTTTTTCTTCACTTCATGCCGGTTTCGT
EMB-142068-TG	Tcm005s00841792	5	841792	GAGGAAGTGTTTTGAGTGGTGTGAAACCAAACTTACGTAAAGCAAGCTGTCTTCCAATCA[T/G]CTCTTTGCTGGATTGCAGTCCAAAGATCAATACCTTCTACATCCAGCTCTTTGCATAGTT	TTTGAGTGGTGTGAAACCAAACTTACGTAAAGCAAGCTGTCTTCCAATCA
EMB-142069-AG	Tcm005s00983014	5	983014	GCAAAGGTTGTCCAAATAGGAACTAGTGTTAAAAGGCATTTCACTTGCTTCACTTGTACC[A/G]CTGAGCAAAGCCTCCCTGTAATTTCCTGTTCCTCTAATTTTAGCTGACACGATGATGATT	GTGTCAGCTAAAATTAGAGGAACAGGAAATTACAGGGAGGCTTTGCTCAG
EMB-142071-TG	Tcm005s01200262	5	1200262	AAGGTTTGCTGCTCTTTGCCAATGCTTTAGCAATACTGAATGAAGATAGGTTCCTTGCTC[T/G]AAGAGGATGGACCTTGGCAGAAATTCAAGGAGGGAGAAGAAATACGCTTAAGGGGCAGAT	GCTCTTTGCCAATGCTTTAGCAATACTGAATGAAGATAGGTTCCTTGCTC
EMB-142073-TC	Tcm005s01573396	5	1573396	CAGAACCACTCACTTTAAACCCTTTACTCTGCCATTCTTGTAGCCTTTCATTAATCTCTG[T/C]CTGGTTCCGGGAACATGTATGAACCACTGCCCCGAGCGCTGCTAGTTCTTCCACAATGGC	CACTTTAAACCCTTTACTCTGCCATTCTTGTAGCCTTTCATTAATCTCTG
EMB-142075-TC	Tcm005s02096220	5	2096220	TGCTTTCATCCTGATATACTCTTTAAATGTTCTTGCAGCCAAAGTCATAAGAGATAGAGC[T/C]ACTGGAAGGTCGAAGGGGTTTGGTTTTGTTACATATACAGCCATCGAAGAAGCTGAGAAG	TCTTCGATGGCTGTATATGTAACAAAACCAAACCCCTTCGACCTTCCAGT
EMB-142076-TC	Tcm005s02151860	5	2151860	ATAAAAACAGTGCCGCTGTAGCAAAGTAAATTATACCTGAGAAATCTTCCGGTACGATCA[T/C]GTAATATTCGTCGTCAGAACAACTCTTTCTTCTTTCATCAATTTGGCCTGCAAAAAAAAC	TGCCGCTGTAGCAAAGTAAATTATACCTGAGAAATCTTCCGGTACGATCA
EMB-142078-TC	Tcm005s02341749	5	2341749	GATCTCGAGAAACAAGGAATCCACATAAGAACAGGAAGTAGGATACGATAGCGATGCCAA[T/C]AACAAAGGCAAGAAACACATCAGGGACAAGCCCTGACAGAAATGCTGCAAATGAACTTCC	AACAAGGAATCCACATAAGAACAGGAAGTAGGATACGATAGCGATGCCAA
EMB-142079-AG	Tcm005s02397534	5	2397534	ACATCTATCAAAAGCCTTCAAATTCCTTTCAGYGAAGAAAATGCAACTTCTCCAGGGACT[A/G]CTCAATCTGATTCAAAAGATTCTTCACATAAGAAGTCCAGTGGTACATCAAGTTCAAACC	TGATGTACCACTGGACTTCTTATGTGAAGAATCTTTTGAATCAGATTGAG
EMB-142080-TC	Tcm005s02758821	5	2758821	GAATTTAGTTGCCAAAACAAAAATTAAAAAAGATGTCTGGTGATGCGTTTTCCATGCCTG[T/C]TTCAAGAGGAGGGTTTGTTCAAGACCAAAATAATGCAAACCCTAACCCTAAAGCTAATCC	TAGGGTTAGGGTTTGCATTATTTTGGTCTTGAACAAACCCTCCTCTTGAA
EMB-142083-TC	Tcm005s03201586	5	3201586	CGGAATCCATATTCCTCTTTAGCCTGCTCTAGCAGCGTCAGGAATGCTGGGTTTCTCAGA[T/C]AGCTTAACTCCAGGATAAACCTCTTCTGTTTTCCACCTTTGACTGCAATCACTGCAAAAT	GATTGCAGTCAAAGGTGGAAAACAGAAGAGGTTTATCCTGGAGTTAAGCT
EMB-142084-TC	Tcm005s03375775	5	3375775	CACCCAAATTCTTGTTAGATTCAACGCAAGTACCAGCTTCACAAAACTCGGCTGCATCAT[T/C]ACCTGGAGTGCTCTCAACACTCACAATCACAACTTGTTTTCCCCGATCTGAACCACCACA	CTTGTTAGATTCAACGCAAGTACCAGCTTCACAAAACTCGGCTGCATCAT
EMB-142085-TC	Tcm005s03471953	5	3471953	CAACTCAATCTAGGACCAATAGTCAAGAATGCTCAGAACATGCCTATGGTGCTGCTATCA[T/C]ATTGAAAGGAAGTACAACTGTGGCCAAGCAGGTTGCTCCTCCCATGGCAGTGAATTACCT	TAGGACCAATAGTCAAGAATGCTCAGAACATGCCTATGGTGCTGCTATCA
EMB-142088-TG	Tcm005s04113379	5	4113379	CACCAGGAAAGTTATTCACAACAAAAGCTCTGCCAATGGCAAGAGGAAGGACTCAACTCG[T/G]GTCAAAACCAAACTCGAAATCAGAATCACGGACGTTGATTATGAGAAAGACTCGTCCAAA	GTTATTCACAACAAAAGCTCTGCCAATGGCAAGAGGAAGGACTCAACTCG
EMB-142089-TC	Tcm005s04293645	5	4293645	TTTTGGACAAATTCTGGTACCTTTCAGGTGGCATCAAATCCAGCAGATCTTGGTAATTGC[T/C]CGGTAGCTTTTTTTCCCAAACTGAATCCGACGACGCCGCCCCTCTAAACGCACGATTCAA	ATTCTGGTACCTTTCAGGTGGCATCAAATCCAGCAGATCTTGGTAATTGC
EMB-142090-AC	Tcm005s04507352	5	4507352	AGTGTCTAAACTGAAGCAATATGCATTTTCTAGTATGTACTATCCCGTACTTTATATAAA[A/C]TCAAGCTCTTCATCAGGCACAAACATCGAAGACAAAGCCAGCAAAGTGGAAATGAAACCT	TCCACTTTGCTGGCTTTGTCTTCGATGTTTGTGCCTGATGAAGAGCTTGA
EMB-142093-TG	Tcm005s05772808	5	5772808	CTTTCCTCTAGCTGATGGGACTTCCAATGCTATCATAAAGGCACTTTTAGTTGGAGAATA[T/G]TAGTGAGTATTGGGCTATCTCGGGTCGCTTATCTGTTCATGTCATGCTGTATAAGCCTGA	GCTGATGGGACTTCCAATGCTATCATAAAGGCACTTTTAGTTGGAGAATA
EMB-142095-TC	Tcm005s06160807	5	6160807	GGTTATAAAGATTTTCAAGGATGCTACAAGTTGTAAAATGGTTAATGGACTTGACTTGAA[T/C]GAAAGGAGAAGGAGACGTAACAAAGGAGAAAGTACTTGCACTAGGATCGTAATGGAGCCT	ACGATCCTAGTGCAAGTACTTTCTCCTTTGTTACGTCTCCTTCTCCTTTC
EMB-142097-AG	Tcm005s06852981	5	6852981	TCAACGGCTGAAATTAATTCTGATGGAAGGTCAGAATTTTCCGACGGGTTTCCGAAACAC[A/G]CGGGTTCAGTGGCTAATGGGAAGGCGTCTGAGAAAAAGGAGCGGGAACCGTTGGRGAAGT	AAATTAATTCTGATGGAAGGTCAGAATTTTCCGACGGGTTTCCGAAACAC
EMB-142098-TC	Tcm005s06890016	5	6890016	CATACCTAGGAAGGTCACAGCCATCGGGTTGCCATCTCCATTTCAGATACTCAACGTCTG[T/C]TCTTCCATTCTGACGACACCGAAAACCAGGATCAAGAAACGGGCAGTTTTCATCGTACAA	AAAACTGCCCGTTTCTTGATCCTGGTTTTCGGTGTCGTCAGAATGGAAGA
EMB-142099-AG	Tcm005s06986628	5	6986628	TATAAGAAGGATGAAGGGAATGAAGGTAAACCCAGTGGAGATAAGAGAAGGACTAAAGAG[A/G]CAGAACCTTCAACATTGGAAGATATTGGTACGAAACTTTACTTTTGTGGTTTCATATCAC	ATGAAGGGAATGAAGGTAAACCCAGTGGAGATAAGAGAAGGACTAAAGAG
EMB-142102-AG	Tcm005s17554120	5	17554120	CACAAAGTTTGGAGTCACTGATCCCAGAACCATATGCTCACTTTCCTCCACAAATGAACG[A/G]AATTTATTCAATGAAGGTGGGATCTTGGAGAAAAATATTTCACCAAGATTTCGTGCTGTT	GGAGTCACTGATCCCAGAACCATATGCTCACTTTCCTCCACAAATGAACG
EMB-142103-TC	Tcm005s18610477	5	18610477	GCTTGCCTACGCTGGACACCTCGGCGTTCTTATTGGATCATCAGCAGCAATCTTCTGGGG[T/C]AGTTGTTGGGTCCAGTTTACTTCCGTTTCAGTCTTCTGTAGTGGCTGAGGGTGTAGCTTC	CCTCAGCCACTACAGAAGACTGAAACGGAAGTAAACTGGACCCAACAACT
EMB-142106-AG	Tcm005s22607645	5	22607645	TGAGGAATGCAAAGATGTCATCTAGATCATTTGATGGTGGTAGTAGATCACTTGATAGAG[A/G]TAAGATGATTCCAGATGCGGCTGAGAAGAATAGAATGCTCCCCAGTAATGGTGATCAGAT	CATTACTGGGGAGCATTCTATTCTTCTCAGCCGCATCTGGAATCATCTTA
EMB-142109-TG	Tcm005s22689410	5	22689410	AGAAGCTTGCTTCAAAATCTTAACCCAGTGTAGTATGAGGATATTATCAGAGAATACATA[T/G]CAATGGAAGATTACCGAGAGGCAGAAAAATCTGGACCACAGCTTTGCCTTCCAATCATTA	AAGGCAAAGCTGTGGTCCAGATTTTTCTGCCTCTCGGTAATCTTCCATTG
EMB-142111-TC	Tcm005s23676361	5	23676361	TAAGCGTTGTGGTACCACCCTAGCTAGCAAATGTGTGTGAAGACAGCAACATTTGTTGTT[T/C]CAGATGTTTTTCCTATGTATTTTATATCATCTTCAATATTATCAAGCCACGCATCCTACA	GGTACCACCCTAGCTAGCAAATGTGTGTGAAGACAGCAACATTTGTTGTT
EMB-142112-AG	Tcm005s23738894	5	23738894	TGGAGAAGATTAATGAAAATACTAAACATCTTAATCCCCTTCAAGATACTATTGAAGACG[A/G]TTCTACAAAGGCTGACCATGCTATGACTTCTCACCTTGACCACATTGATTATTATATTTG	AATCAATGTGGTCAAGGTGAGAAGTCATAGCATGGTCAGCCTTTGTAGAA
EMB-142113-AG	Tcm005s24610007	5	24610007	GGGAGAGAGAGAGAGAGAGAGAGAGAGAGAGATTACTTCAGCTGACACTGCCACAGCGTC[A/G]AACCAATGATCACAATTCAGCGCCCTCAAGACAGGTCTTAACCGAGTGTCAAAATTTGAC	GACACTCGGTTAAGACCTGTCTTGAGGGCGCTGAATTGTGATCATTGGTT
EMB-142114-AG	Tcm005s24931008	5	24931008	TTTCAATAGGCTTACCTGCTTAAATGTAGCAGTTTGATAAAGGGGTGTACTCATTGCACC[A/G]TAGGGATCAAAGTTACTCTCAATATTCATCAACAATGTCGAAATRCTAGGCTCCTGGTSC	CTTACCTGCTTAAATGTAGCAGTTTGATAAAGGGGTGTACTCATTGCACC
EMB-142116-TC	Tcm005s25473134	5	25473134	AGTGGAATGAGAAGATTGTGTGGCTCTCATTTCTCTCTCCTTATTTGTGGGTCCCAATCT[T/C]TCTTTCTAGATTTATGGGGGTTTTCTTCCTTAGACTGATCACCTCATTTTGTATCACAAA	AAAATGAGGTGATCAGTCTAAGGAAGAAAACCCCCATAAATCTAGAAAGA
EMB-142117-AC	Tcm005s26081492	5	26081492	GCTTTGAGAAATTTTGGGAATGGTTGTGCTAGACATATAAAGGACAAGGTTGAGGAGTCT[A/C]ATGTAATTTCAAAGCAGGTAAAATGTGTAAAAAGCATTAATATCTATTTCCATTTTGTAC	ATTTTGGGAATGGTTGTGCTAGACATATAAAGGACAAGGTTGAGGAGTCT
EMB-142118-TG	Tcm005s26145964	5	26145964	ATCTCGTCCCTTGCATCTCTTGATGATGAATTTCACCTTTTTGTCTTCTCCAGTTATTAT[T/G]ATTCATAACCACAACCACAACTACAACTCCCCCAGAAGAAGAAGAAAATAAAAAAGTTAA	TATTTTCTTCTTCTTCTGGGGGAGTTGTAGTTGTGGTTGTGGTTATGAAT
EMB-142119-TC	Tcm005s26330286	5	26330286	TGAAGAAATCTTGTCTGCATAAGCATTGCTCCAAGCAGCATCATGTGCCAAAGGAAAGCA[T/C]TTCTCAGGAAAATCAAGACTCCTCTCAATGTTATTCACCCATGGATTTTTCTCCTTACCA	TTGTCTGCATAAGCATTGCTCCAAGCAGCATCATGTGCCAAAGGAAAGCA
EMB-142120-AG	Tcm005s26363364	5	26363364	AACACAATGAAGGGTAAGTGTTTCGGTCGCTGTGAACCCCCCACCTTTGCCATTCTCTGT[A/G]TTTCTTCTCTTTGTTACCTCCTCCCCATCTGCTTTGCATCCTATGCTGAAGTTGGTATGT	TTCAGCATAGGATGCAAAGCAGATGGGGAGGAGGTAACAAAGAGAAGAAA
EMB-142121-AC	Tcm005s26970542	5	26970542	AGGGGCCAATATGAAACTACAGGAGAGAAGAGAAAGCAAGAGGATAGAGAAAAGTTTAGG[A/C]CTTCTTCTCCTGTAGTAACCAGGGTTTGTCCAAACAAAAACAAGGGTCCCTGCCTCTTCA	GGGACCCTTGTTTTTGTTTGGACAAACCCTGGTTACTACAGGAGAAGAAG
EMB-142122-AG	Tcm005s27056585	5	27056585	GCTACACCCACACACAACCGCCAGGCAAAGATCCGAGCSCACGGTTGGGACCCGGTGGCC[A/G]CTGCAAATTTCCATTTCCATGACTGCCAAGTCCCTCCTTTTCTTTCCCCTCCTCCAGACC	AGGGGAAAGAAAAGGAGGGACTTGGCAGTCATGGAAATGGAAATTTGCAG
EMB-142123-TC	Tcm005s27149670	5	27149670	TTGAGAACCTCAGATTCACATTTTATTGCAAAGGAGGAATTTAATGGTCCCATTGTTACT[T/C]CCAGCAAAAACTGTACTTCCTCAAAATCATATACAGAGATTGAAAAGAAGAAAGCAAATT	CAGATTCACATTTTATTGCAAAGGAGGAATTTAATGGTCCCATTGTTACT
EMB-142124-TG	Tcm005s27830417	5	27830417	AGTTCCAAGCATGGAGCAATTCCATGAGCAAAACAGCATGCAAATTTCAGCTGCTGCTAA[T/G]GGTATAGACGTTGACCCCACCTGTTCTCGTAGCGATGAAACCGACTTACTTGAAGAATAT	ATGGAGCAATTCCATGAGCAAAACAGCATGCAAATTTCAGCTGCTGCTAA
EMB-142125-AG	Tcm005s27990329	5	27990329	ATTGATGATGGATCTTTGGTAAACCTTAAGCTACTGTCTACTTTAAAGGCTTTGAAGATA[A/G]ATTTGAAGGGCTTGTTCCATCCCATGACTATTACTTTYTTCAACAAGAAAGAAATCAAAA	GATCTTTGGTAAACCTTAAGCTACTGTCTACTTTAAAGGCTTTGAAGATA
EMB-142126-AC	Tcm005s28304615	5	28304615	CATTTGCTGCTGGGGATAGATCTCATGCAAAAACTAAAGAAATTTATCAGAAATTAGAGG[A/C]ATTAGGAGAGGAAATGGAGCAAGTTGGTTATGTTGCAGACACAAGGTTTGTTCTGAGAGA	CAAACCTTGTGTCTGCAACATAACCAACTTGCTCCATTTCCTCTCCTAAT
EMB-142129-AG	Tcm005s28902955	5	28902955	AAATCCCTCAGGGCCTTGGCTTGGTAAATAGCTTATACAGATTTTCTGCTTCTCTAAATG[A/G]CTTATCTGGTGAAATTCCTCCGAACTYTTGTGACTCACCTGTTATGAGTATAATAAATCT	GGGCCTTGGCTTGGTAAATAGCTTATACAGATTTTCTGCTTCTCTAAATG
EMB-142130-AC	Tcm005s29023226	5	29023226	GGAGGATCTTAGGCTGACTTTTCCTTGAACTGCAGGTAGAGAATCAAAGAAGAGCCCTTA[A/C]GCATTCATTATGGACGCAATTTCGAGCATGCAGAGAGAGCTATCATGTGTCTTTAAGGGT	AGGCTGACTTTTCCTTGAACTGCAGGTAGAGAATCAAAGAAGAGCCCTTA
EMB-142131-AG	Tcm005s29065599	5	29065599	AGAATTTAACCAGGCCATTGAAAGGAGGAGAGCTCGTTTAGGAGAAGGCGAACGCCAAAT[A/G]CTTGAGAGCCCAACGTCGCAAGATGAAAGGGTTCTTAATTCAAATTTATCATCAGGTGTT	GATAAATTTGAATTAAGAACCCTTTCATCTTGCGACGTTGGGCTCTCAAG
EMB-142132-TG	Tcm005s29850732	5	29850732	TGAATTCTAAATGCACCTTTTTTGGGAAGGCATGCATCGGCCCCTGTGTTTTGAGGTAAA[T/G]AGCAACCCTGATGAGGTACATCCGGCTTCACTGTGTGGTAGCAAGCATCAAAAGGGCAAT	ATGCACCTTTTTTGGGAAGGCATGCATCGGCCCCTGTGTTTTGAGGTAAA
EMB-142135-TC	Tcm005s30369043	5	30369043	AGTAACCAGTTGACTTGAAATTTCTGGCTCCAGTCTAACACCTTGAGCTGGAGACCTGGC[T/C]AAAGTTAAAATGTGTTGAGCAGGAGATCTAGTAATTTCAATACCCTTTCTATGAGCTGAT	TGACTTGAAATTTCTGGCTCCAGTCTAACACCTTGAGCTGGAGACCTGGC
EMB-142136-AG	Tcm005s30452663	5	30452663	TTCCTGGAACAAAGAATGTTTTGGAGAAGGTGATAGTTGGTCATTCTCCTAGGCGACCTA[A/G]ACATTCAAGGAGGGTTTCAACTGATAGTTTAAATTCAGTCCTGGCTAAAGAGATGGGTTC	AAAGAATGTTTTGGAGAAGGTGATAGTTGGTCATTCTCCTAGGCGACCTA
EMB-142137-TG	Tcm005s30523742	5	30523742	GTGCAACAATGTCSTGCTCAGCATCAACTAAATTCTCCTGGTAAAGCAGATATGAATGAT[T/G]TTGGTGAACCTCTGGAATTGAATGCTGGTAACCAGAATGTCTTAGTTTTGTCATTTAATA	CAAAACTAAGACATTCTGGTTACCAGCATTCAATTCCAGAGGTTCACCAA
EMB-142139-TC	Tcm005s30882169	5	30882169	TGTTCAAAAGGGGATGCTGCATCAGTGTGTTCTGGAGGAGCCTGTCGAGTAATTGAAGTT[T/C]CCTACGTTGAGGACTGTCTTCAACCTGTGGTTAATGTAGTTCCATTACAGGTATTGTTCT	CTGTAATGGAACTACATTAACCACAGGTTGAAGACAGTCCTCAACGTAGG
EMB-142140-TG	Tcm005s30999580	5	30999580	CATTCAKCTCATCCATTAGCTTCTTCAGCTTCTGCCGCTGCATCTCTGCGGCATTAAGAT[T/G]CCGGTTACTGGCTGTGTGGTTGCTAGATTCTGATCTTGTAGCAACTTTTCCTTTTGAAGA	GAAAAGTTGCTACAAGATCAGAATCTAGCAACCACACAGCCAGTAACCGG
EMB-142142-TG	Tcm005s31638730	5	31638730	CAATTCAGTTTTTTCAGAGTTTAAATAGAATTTTTACCAGTCCAATTCGAAGACCAGATA[T/G]CTCATCATCACTGATTAAACCTGATCTTTTTCTGCCTCGAACATAAACCTCTCCCTGAAC	AGGTTTATGTTCGAGGCAGAAAAAGATCAGGTTTAATCAGTGATGATGAG
EMB-142144-TG	Tcm005s32152370	5	32152370	CCTGAGAAGTATAAGGCGTGAATGCCTTGGGAGATGGGGTTGGGTTAGCTTTGATGGAGT[T/G]GTTCCTGCTGGTGAGGGCYGCAGAGCAAGAAGAAGAGGCACCTGCAACCACAGCTGATGA	ATAAGGCGTGAATGCCTTGGGAGATGGGGTTGGGTTAGCTTTGATGGAGT
EMB-142146-TC	Tcm005s33067992	5	33067992	TTCTTTGGTCGTCAAATGTCAAAAATCGGGCAGCCAATGTAAGTGCTCAGGTTTTAGACT[T/C]TGGAAAGCTTGTGTTGCAAGATAACAGCACTGATGGAGTAARTTTGTGGGAAAGTTTCCA	GTCAAATGTCAAAAATCGGGCAGCCAATGTAAGTGCTCAGGTTTTAGACT
EMB-142147-AG	Tcm005s33121555	5	33121555	TATGTATACATCATTTATTCACAATACAAGAGGCGATCAAGGAGGCAGCAGATTCACATC[A/G]CTTGTACTTGATGATATGTAAGCACCAAAAGCTCCTAAGCATTTTGAAAGGTACAATCGA	TCATTTATTCACAATACAAGAGGCGATCAAGGAGGCAGCAGATTCACATC
EMB-142150-AG	Tcm005s33875762	5	33875762	CTTGAACATAGGATTCAATGGTAAATTCGTATATCCTCTGTTCAAAAAGGCAAAAGAATA[A/G]TTCCCTCTGTGCTGACCACACGGCTCCATTCTGTTCAAAAAACTAGATTCAAATTCCTGT	GAATCTAGTTTTTTGAACAGAATGGAGCCGTGTGGTCAGCACAGAGGGAA
EMB-142151-TC	Tcm005s34591850	5	34591850	CACCAGAGAATCCAGGACAGTACTCRACACAACCCAATTCTAACTCAGGAAAAACTTTCA[T/C]TGCATCACCAAGATTCAGACGTTTCTTCCAGTTCCACTGAGAATAATCTCTTGCCATCTC	GAGATTATTCTCAGTGGAACTGGAAGAAACGTCTGAATCTTGGTGATGCA
EMB-142152-AG	Tcm005s34715922	5	34715922	TCCCGGTTGTGGTAAAGCTGAAGGACAAGAAAGAAGAGAAAAACAAGACAGAAGATACCA[A/G]AGATCATCACCCTGAAAGCTGTGTTTCTGAAGTTGTGGAGAAGCTGCCAACCCCAYCAGA	TTGGCAGCTTCTCCACAACTTCAGAAACACAGCTTTCAGGGTGATGATCT
EMB-142153-TC	Tcm005s34888103	5	34888103	CCAGAAGGAACTCGCCGAGCATACTCCTCATAATCTGCCCCAAAAAACTGCCTTAAAAAA[T/C]ATTCCTCATAAGGAATCCGCTTTGCAAAAAACTGCCAAACTACAACCGCAAAACCAATAG	CTCGCCGAGCATACTCCTCATAATCTGCCCCAAAAAACTGCCTTAAAAAA
EMB-142154-AC	Tcm005s35162266	5	35162266	ACTCTGAAAGGTTCATTCTCCTCAGTATTGAGCTTGCACTACAAGGTTGTCCACTATTTA[A/C]CCTCTTTAGACTCTCAGAAAGCTGTTCCAATACATAGTCCCCCTTAGGTAACTCATCATA	GTTCATTCTCCTCAGTATTGAGCTTGCACTACAAGGTTGTCCACTATTTA
EMB-142156-TC	Tcm005s35403453	5	35403453	GAGCAGAACTTCGTCTGAGCCACAACTCGTACATCACCATGTAAAAGGCATCAAAATCTA[T/C]GGGAGGAACATGCCACTGGAAATGTTTCCGCACCTTCAGGACATTGCGCTGTAAYGATAA	TCGTCTGAGCCACAACTCGTACATCACCATGTAAAAGGCATCAAAATCTA
EMB-142158-TC	Tcm005s36170797	5	36170797	GGGTTGCCAGAATCTTCAGAGACCTTCAAAATTTCAGCTCTAGCTGCCAGTAAGCCATAG[T/C]GCAAATAACTGCACGCAAAAGAAAGTATATTAACTAAAACGTATGATTATAAATATAGAT	AATCTTCAGAGACCTTCAAAATTTCAGCTCTAGCTGCCAGTAAGCCATAG
EMB-142159-TC	Tcm005s38164730	5	38164730	CCAAGTTCCCTGTGTTATTTTGTAAATCCTGCCCATTCCTGAGATTCTCTTCCTTAAATT[T/C]AGTGCCTGCATCCTCAGCCAGTGGTGAGCTATTGAACTGACTGGTAGTAGATGCCAAAGA	CTACTACCAGTCAGTTCAATAGCTCACCACTGGCTGAGGATGCAGGCACT
EMB-142161-TC	Tcm005s39057229	5	39057229	GAGTTGAACAAAGTTTTATCATAATTGCCAGCAGCTGACAACGGAGGATAAACGAATAGG[T/C]CATCCATGTTTTTGAGAACCAGAATATCTGCATCGATGAAAATCACTTTGTCATACCATG	AAGTTTTATCATAATTGCCAGCAGCTGACAACGGAGGATAAACGAATAGG
EMB-142164-TC	Tcm005s39443660	5	39443660	CAACCATGCTTATATCACAGCTACATGAAGGCAATCCCTCTGAACCTGTACAAGCCGCTG[T/C]GACAGTGCATGACCAGGCAATGCATGGGACAGGGTCTCAAGCACAACAAGAGAGGTCTAG	TATATCACAGCTACATGAAGGCAATCCCTCTGAACCTGTACAAGCCGCTG
EMB-142165-TC	Tcm005s39540514	5	39540514	CATGTTGCTGTCCTTCGAACTCCACAAATTCAGTCTTCTTCCCCAAGTGTTTCAACCTTG[T/C]AGCATAGTCCTCCACCCTATCCCTCAATATTTCACCCCCACCCACCACCACCAAAATTGG	TCCTTCGAACTCCACAAATTCAGTCTTCTTCCCCAAGTGTTTCAACCTTG
EMB-142166-AG	Tcm005s39650396	5	39650396	AATAAAAGGAAAAAGAAAAGGGGACAGGTAAAACTTGTGAGAGAAGAATTCATACTTTCC[A/G]GTTACCCTTAGTGAGGCTCCTTCCTTGAAAAACTCGGAAGATGGTCGAAGCTCTGGTAAA	CTTCGACCATCTTCCGAGTTTTTCAAGGAAGGAGCCTCACTAAGGGTAAC
EMB-142168-AG	Tcm005s39922835	5	39922835	AACAGGCCCCATTTACTCTTAACTCTCGGACAGCTTGAACAATATTTTTACCTCAATTTC[A/G]AGAATTCCAGGCTTATCTTCCTGAATGACAGTCTTCAAGGACAAGATGTCAGACCACTGG	GACATCTTGTCCTTGAAGACTGTCATTCAGGAAGATAAGCCTGGAATTCT
EMB-142169-TG	Tcm005s40190593	5	40190593	CTAGGCGGTCATGGTGAAACCCAAAATAATCTTCTAGCAAGGAAGCAACTGTCTTGGCTT[T/G]ACCAAACACCATGATTTCATCATTCACATCTCCATACTGTGAAGTGAGCAAACAATTCAA	ATGGTGAAACCCAAAATAATCTTCTAGCAAGGAAGCAACTGTCTTGGCTT
EMB-142170-AC	Tcm005s40431336	5	40431336	TCCTCTAACTCCAATCCCTCTATTTCGTTTATTCTGTCCTAGAGTAGACAATGACAATTC[A/C]CATGTAAGCAACTTGCTTGTCTTATGCTATTTAATTATCATTTCAAATGCGCCAGTTGGT	CCAATCCCTCTATTTCGTTTATTCTGTCCTAGAGTAGACAATGACAATTC
EMB-142171-AG	Tcm006s00319018	6	319018	TCACTCTGTCAGTGGCAGCTGGAGCTAGAATATCAGGAAGATGTTGAACATATGGTGGTA[A/G]CAAGTTGTATTCGGAGTTTGAAGGAACAGTTTGAAGAAAGACTATGGGATCAAAATGCTC	AGTGGCAGCTGGAGCTAGAATATCAGGAAGATGTTGAACATATGGTGGTA
EMB-142172-AG	Tcm006s00362849	6	362849	TTTCTCAAAGCAATTAATGAGAATAAAGAGGAAAGTTTTCGAAGTATAATGGCAGAGCCT[A/G]CTCTTGGGGTTTTTACATTTGAAATGCTTCAACCCCATTTCTGTGAATTGTTGTTATCTG	CAATTCACAGAAATGGGGTTGAAGCATTTCAAATGTAAAAACCCCAAGAG
EMB-142175-TC	Tcm006s00642792	6	642792	GCCGCCGCTGTGGCCGCCGCATGCGTCTCGGACAAGTCCAGCAGCAGTTCGGTGTCAGTG[T/C]TTTCGCCACCATCGCCACAACCAACGCTCCCTTTAAGCCGTTACGAGTCTCAGAAGCGGC	AGACTCGTAACGGCTTAAAGGGAGCGTTGGTTGTGGCGATGGTGGCGAAA
EMB-142176-TG	Tcm006s00657894	6	657894	TCAACTGCCACCAAACAAAAGGCTGCCGCCGCGAAGCAGTATATTGAGAATCACTACAAA[T/G]CTCAGATGAAGAATTTGCAAGACAGAAAGGAGAGGTACTTGCCCAAATAGAATACTGGGT	CCAAACAAAAGGCTGCCGCCGCGAAGCAGTATATTGAGAATCACTACAAA
EMB-142177-TC	Tcm006s01038355	6	1038355	TGCCACCAAATGCAAAGAGACCATTCTTAGATAAAGTCAAAAGTGGTGGGAAAAGCACAC[T/C]AGGCAACACCCCAACATTAGAGAACAAGGCCCCAGATGAGCTAACTAAAGTTGCATGTTA	TGCAAAGAGACCATTCTTAGATAAAGTCAAAAGTGGTGGGAAAAGCACAC
EMB-142178-AG	Tcm006s01146007	6	1146007	AGAGCAGGGAATATATTCAAGATTCAGTATGGTTCCAACTGGAAAAAACCAGGGAACGAG[A/G]TCGCTGACAACTTCTTGAACTGGACCAGGAAGCTGTACGAAGCMATGACCCCCTACGTGT	ATATATTCAAGATTCAGTATGGTTCCAACTGGAAAAAACCAGGGAACGAG
EMB-142179-TC	Tcm006s01276962	6	1276962	TAGAATCCGTTCTATTCTTGGATAGGGGGTTCGCAAAAGGCAAAAACGTCGATGTCCTGA[T/C]GGACAGGAAGAACAATCTGCAGAGCTTTTTCATAGCTAAATCAGATTTTGTGAACAAACC	TCTATTCTTGGATAGGGGGTTCGCAAAAGGCAAAAACGTCGATGTCCTGA
EMB-142180-AG	Tcm006s01864365	6	1864365	TATGTAACTACAAATTCTACTTTTGAGTAGCTTTGGTGGCCTCGACATCCTGGCCAGAAG[A/G]ACCCTCTTCCCCAACAATGTCAATGACCTTAGGCTGCCTCTTAATCTCCTCAGCAAACTT	CAAATTCTACTTTTGAGTAGCTTTGGTGGCCTCGACATCCTGGCCAGAAG
EMB-142183-TC	Tcm006s02601415	6	2601415	CTCTTCTTCCTCATCATCCTTGTCTTCCGACTTCACATATGTGTTGAGAGCACAGCGTAT[T/C]ACTGAGTTCACCTGCTTCCTTAATGTTGCATTATCAACAAAAATATCTGTTACCATCTTC	TCATCATCCTTGTCTTCCGACTTCACATATGTGTTGAGAGCACAGCGTAT
EMB-142186-AC	Tcm006s04888563	6	4888563	CTGCTGAAGTTGTTAGCATTACTCCATCTTTTAAGAATATTGGGGTTCAACCATCAAGTA[A/C]GGGCACTCATCATGCTGCTCCATTAGCATTCATATTTAAAATGAATGATTCATCAGCCTT	AATCATTCATTTTAAATATGAATGCTAATGGAGCAGCATGATGAGTGCCC
EMB-142189-TC	Tcm006s07668254	6	7668254	CGAATAATACAGTTTTCTCTTGCTCTGTCAAGTGCCTCAAGGACTGTATTATTCCAAGCT[T/C]TTCTTTTCCAAGTGGCAAAGATACCCAATACTTCTGCAAGCTTGGTTGTGCTACCTCCTT	AGTTTTCTCTTGCTCTGTCAAGTGCCTCAAGGACTGTATTATTCCAAGCT
EMB-142192-TC	Tcm006s09075550	6	9075550	CGACTAYCGAGTYGACCATTTGGTCTCTTCCCYTATCCATCATCCGTCGAGGTTCCAACA[T/C]GTATCTCAAGTCCTCCGAGAGCCCGTCGACCACTAGGGTGACCTTTTACAGCTGTCCCCT	TGTAAAAGGTCACCCTAGTGGTCGACGGGCTCTCGGAGGACTTGAGATAC
EMB-142193-AG	Tcm006s09203933	6	9203933	CTCTCCTTGAATTGGATAAACATCAACTTCCCCATTGTCTTCATCATACTCATCATAAAG[A/G]GGTTGTGATTCCTCATCTTCATTCTAATCATCATCACATACTGGTTGAAATTCCTCCTCT	TTTCAACCAGTATGTGATGATGATTAGAATGAAGATGAGGAATCACAACC
EMB-142194-AG	Tcm006s10301405	6	10301405	AGGAAGCAACGACAAATGGGAGTCATCCTAKTATGGCTCATGTTTGTGTAGAATACTATT[A/G]TCAAAAGGCCCCATTATATCATGTATGGATCGTGAGTCGTGATAGAAAGACTGGTGCTAT	TCTTTCTATCACGACTCACGATCCATACATGATATAATGGGGCCTTTTGA
EMB-142195-AG	Tcm006s10311472	6	10311472	GCTCGGCTGACTGAGCACTCCAGCATTCGAGAATTCGCTTCCGCATCAGTTTTCTTGTCA[A/G]GGAGATCCATCCTTGACCGGGCAAGGCTGGCTTAGCCACTGAAGCGACCAGGAAGGGGCG	CTGAGCACTCCAGCATTCGAGAATTCGCTTCCGCATCAGTTTTCTTGTCA
EMB-142198-TC	Tcm006s14770653	6	14770653	ACCGGGGTGTTGAGGGAATCCTCCGTATTTTGACTCTTTCATTAGCAATAGCTTGCATTT[T/C]GAGTCAACTATTTTACCTCAAGCAAAATCTTGATTCAGCTCCTTTTATTTCCCTTGTCAT	TGAGGGAATCCTCCGTATTTTGACTCTTTCATTAGCAATAGCTTGCATTT
EMB-142199-AG	Tcm006s15640294	6	15640294	GCTAGTAGATTCATAAGATACGGATGCCAAGGATTCTTGGTAGTAGTTTTGGACATCCAA[A/G]TGGATGTTGGTTACATGGTAGATGTGCCAATTTTGGGAAAGTATGTTGATGAGTTTTTGA	ATCAACATACTTTCCCAAAATTGGCACATCTACCATGTAACCAACATCCA
EMB-142201-AC	Tcm006s18029769	6	18029769	CAGTGGCATTTGATGTTGCAGCAGTAACCCTTTGAGTGTAKATTTTGGTATCAATACAAT[A/C]CTCACCAATTTCTGCCATTAGCCCCTCAGATCCTTTAAAACTCCTGTAAAATTTTCTATT	TTTACAGGAGTTTTAAAGGATCTGAGGGGCTAATGGCAGAAATTGGTGAG
EMB-142205-AG	Tcm006s19165055	6	19165055	CAAATCCAGCCCCTCCTCATGAAGAGAAGGGCGTAGAGGCATCTCAACATCAGGTACTGA[A/G]GCCGATTCCATTACTTCCCAAGGAACCTGTCAATCTAGATGAACTAGTTGGAATGTCTCA	CAACTAGTTCATCTAGATTGACAGGTTCCTTGGGAAGTAATGGAATCGGC
EMB-142207-TC	Tcm006s19350000	6	19350000	CTTCTCAACAAAACCCGGAGCTTGAAACATTCCTTTTAGATCAGCTTGAGCCATTTTTGA[T/C]ATCATCAAAATTCTTTGGAGAAGTGCAGAAACAAAAGAAGGAGGCAAAATTAACAACAAG	AAACCCGGAGCTTGAAACATTCCTTTTAGATCAGCTTGAGCCATTTTTGA
EMB-142208-AC	Tcm006s19425991	6	19425991	AGATAATCAGGATATTGAATCAAAGTTGCAAAGGCTAAAGGTTTTGGAAGGTGAGGCAGA[A/C]GAGTTGAGGAAATCTAATAGGAGTTTGCAGACAGAAAATTCTGAGCTGGCTCAGAAGTTG	GATATTGAATCAAAGTTGCAAAGGCTAAAGGTTTTGGAAGGTGAGGCAGA
EMB-142209-TC	Tcm006s19866266	6	19866266	TGAACTTCTTTAAATAATCTGCATTTTTCATTTCCTTTTCCAGTATACGGGGAATACAAA[T/C]CAGTGACCTGAAAGTTGTGAAAGAAAAGCTTGAACAGGAGGTAACCTTGCAAGGCGGTTA	GCAAGGTTACCTCCTGTTCAAGCTTTTCTTTCACAACTTTCAGGTCACTG
EMB-142212-TG	Tcm006s20884305	6	20884305	TTCATCCAAGGACAATACCAAAGCATATAAACTTTAACCTACCCATTAAACTTGGGCTGA[T/G]TTATATAATCCTTGAGCTTTCCAGGTACTTCAGACCATATCTGGTGAACTACTCTCAATG	GACAATACCAAAGCATATAAACTTTAACCTACCCATTAAACTTGGGCTGA
EMB-142213-TG	Tcm006s21022981	6	21022981	AAACTCAACTTCACTTTGTGCAACAAGTTTTGCTGCCGTTGCTTGAGTTTCCGGTGCTGC[T/G]GCTGATACCACCATTGGATCACTGATTATTGTAGCAGACATTGCCAGTAGCCCTGTCAAA	CTACTGGCAATGTCTGCTACAATAATCAGTGATCCAATGGTGGTATCAGC
EMB-142214-TC	Tcm006s21084282	6	21084282	CAAGTTTGATCAAGCTTTTGACATGTTTGATTGCAGTTCTTTGGTTGGATGCAAAATAAG[T/C]TTAATGGGAAACAAGGGAGCAGTAAACCAAATACAGTTTCAGCTACTCGTAAGCATTCTT	ACGAGTAGCTGAAACTGTATTTGGTTTACTGCTCCCTTGTTTCCCATTAA
EMB-142215-TG	Tcm006s21376624	6	21376624	AAAAGAACAGAAAGAAAAGGAAAAATCCTAATTGATGAAGTTCTTGAGCAACATCATCCC[T/G]CAGTAAAATCAAATGGGTTAATCCTCACCGTCCCAGAAGGACACACAAACACTAAAATTA	GTTTGTGTGTCCTTCTGGGACGGTGAGGATTAACCCATTTGATTTTACTG
EMB-142218-TG	Tcm006s22791470	6	22791470	ATGATTAATGGGTTGATATATGTAGCTGGGGGAAACAGTGCAGATCTTTTCGAGCTTGAC[T/G]CAGCAGAGGTTTTGGATCCAACAAARGGGAGTTGGCATCCAATTGCAAGCATGGGGACAA	GGTTGATATATGTAGCTGGGGGAAACAGTGCAGATCTTTTCGAGCTTGAC
EMB-142220-AG	Tcm006s22998123	6	22998123	TAATAGCATTTATCTCAGCCAGGTCACCAGCAAGGGTAGAAGTTGCATGTGCGTTAATAT[A/G]GTTAACCTGAAAAATAAGACTTGCTTAGTTTACTAATTTTCACCTTTGAATGAATATATT	TATCTCAGCCAGGTCACCAGCAAGGGTAGAAGTTGCATGTGCGTTAATAT
EMB-142223-TG	Tcm006s23552545	6	23552545	GTTATCAGGCGATGACGATGATGATGATGATGATTGGCTTAGAGTTAATAACAAAAGGAA[T/G]AGAATTGGGAAGAGGGCTGAAAGTTTAGAGCTTGCYGTTGCCATGGAGAGACTCTAGAAG	GATGACGATGATGATGATGATGATTGGCTTAGAGTTAATAACAAAAGGAA
EMB-142224-TC	Tcm006s23594896	6	23594896	ATTTCCAGAACTAGACTCTGGATCCATGATCATCTGAGATGGACCATCCCTGGAAGCTGG[T/C]AAAACAAGAAGTCCTTGAAAGCCAGTGGCATCTTTCTTCACTTCACATCTAATTTCAATT	AGATGTGAAGTGAAGAAAGATGCCACTGGCTTTCAAGGACTTCTTGTTTT
EMB-142225-TC	Tcm006s23916768	6	23916768	ATCTACAATGACTTGCCACGATTTATTATGGATTCCTATGAAGTTTGTCGTGACCCTCCA[T/C]GCCTGCACTTGCTTGACAAGTATGGTTACTTACATCTGCTCCCCATTTTAACCATGGCAA	ACTTGCCACGATTTATTATGGATTCCTATGAAGTTTGTCGTGACCCTCCA
EMB-142226-TC	Tcm006s24402907	6	24402907	ACTCGTCCACGCTTCAGTCTCTGACTCACTGACTCGGTGTTATTGCAGGGACGCAAAGAT[T/C]GCTCCGGTTGGCTTCTTCGAGAAGTATCCGGCTCTTGTCACCGGCTTTTTCTTCTTCATG	GCTTCAGTCTCTGACTCACTGACTCGGTGTTATTGCAGGGACGCAAAGAT
EMB-142227-TG	Tcm006s24663752	6	24663752	ATAAGGAGAAACCCCAGCCCCACATCGATTTCTAAGCTTTGGATCGGCGTTTCTCTTTGC[T/G]ATCTCTTTCTCTACCATTCTCATATCCATTGAAAATCTGTAGAATGCCTCAATAATCTCT	GAGGCATTCTACAGATTTTCAATGGATATGAGAATGGTAGAGAAAGAGAT
EMB-142228-AG	Tcm006s24734150	6	24734150	ATCATCATCATCCATCCCTTCTCTGTGCATCCGTTCCRTAAAATTGCTCCACTCGTCCTC[A/G]TAGATTTTCTGAAGATAGAACAAGGTGGAAATGCCATCTTCATTCTCATCTTGAAGCATT	GATGAGAATGAAGATGGCATTTCCACCTTGTTCTATCTTCAGAAAATCTA
EMB-142229-TC	Tcm006s24872206	6	24872206	TTGAAAATGACAAAGATTCCTCTTTAGCCAATAGCTGGTTCCCAAAAGAATTCACATTAC[T/C]GGGAAAGCCATTATCGTTTATGTTGTGCAACCTACTTAAATCCCCTTCAGCAGACCCAGA	CTGAAGGGGATTTAAGTAGGTTGCACAACATAAACGATAATGGCTTTCCC
EMB-142231-AC	Tcm006s25294250	6	25294250	CCCCCTTTCTTGAAGAATCTTTCAACTCTTTTCTGGAAGAATCTTCTTCTTAGAGGCTTG[A/C]AATCGAGAATCAAATCATGTAATTGAAATTTAACTCGAGATTTGAATAAGATCATATCTC	TGAAGAATCTTTCAACTCTTTTCTGGAAGAATCTTCTTCTTAGAGGCTTG
EMB-142232-TC	Tcm006s25508783	6	25508783	TTAATGTCACCAGGGTCTTGAGCAACCCTATCCTGCAGCTGCTAGACAATGGCAACCTTG[T/C]GTTGACTGACAGCAGCGGTGCTTATATATGGCAAAGTTTTGATTACATAACTGATAATTT	TTATGTAATCAAAACTTTGCCATATATAAGCACCGCTGCTGTCAGTCAAC
EMB-142233-TC	Tcm006s25739527	6	25739527	GCTTTGCAACAATAACTGCGTGAAGGAACAAGAATGGAAGTACTTACTATGTGCCAACAA[T/C]TCTCTCAGTGTTGGCTTCGATTTGATTGCCTCCAAAAATTCTTGCTGTTCCAAAATCTGA	GAACAGCAAGAATTTTTGGAGGCAATCAAATCGAAGCCAACACTGAGAGA
EMB-142234-AC	Tcm006s26006586	6	26006586	CTGCTGCTCCTGAGAGCAGGTTTAGTTTGAGGAGAAATAGTTTCAGGCGGTCTCATCCCC[A/C]ATGGCAACTCAATCCCAAGAGGATTCTCTTCTTCTTTGCCACATTGTAAGTTTCGCAAGC	CTTACAATGTGGCAAAGAAGAAGAGAATCCTCTTGGGATTGAGTTGCCAT
EMB-142235-TG	Tcm006s26117520	6	26117520	TTTTAGAATTCCTTCAATGATTGTGGGGTTGGTCTTGTAGGGTTTGGTGAGAACGACAAG[T/G]CGGATAGCCCAACTGAAGAGTCACTCAATGATGTCAATAGAGTGGAATACATAAGTGGCT	GTATTCCACTCTATTGACATCATTGAGTGACTCTTCAGTTGGGCTATCCG
EMB-142236-AG	Tcm006s26149476	6	26149476	GAGGCTGAACCTATCAGTCCGGTGAGTGACTGGGAAGATAGTGACTTGGAGAAGAATGGC[A/G]ACCATTCTACCGGTTTCCGGGATGAAGAAGAAGAGGAACTATCAAGGTTTGTCTGTCAGC	AAACCTTGATAGTTCCTCTTCTTCTTCATCCCGGAAACCGGTAGAATGGT
EMB-142237-AC	Tcm006s26238752	6	26238752	AAGAGATTATGAACATAGTTGGTGGATGCAAAAATGCTCCAAGGTGTGAAATAGAATGGG[A/C]TGAAACCACCGGTGGAAATACTCCAAATACAGAAATTAGTGAAATATGTTCAATATCTGC	GAACATAGTTGGTGGATGCAAAAATGCTCCAAGGTGTGAAATAGAATGGG
EMB-142241-TC	Tcm006s27242160	6	27242160	ATTTCTTCTGAGTGATAAAGGAAAAGAACAAAAAGTTTCTTTGGCTCAGTCTCAAGCTAG[T/C]AGCTGAAGATCACATATGGTTGGAGTTTACTGGGACATGAATCAATTGCAACTGCATAAG	TGCAATTGATTCATGTCCCAGTAAACTCCAACCATATGTGATCTTCAGCT
EMB-142242-TG	Tcm007s00319364	7	319364	AAGTCTGAGATACTAGAATTCTATCACAAGATGGAACAAGTTGGTTGGCATGGATCATAA[T/G]CCACTTCAGATATTATATATATTGGATAGTGATCATAATAACTTGGAATTTTTTCATCTT	TACTAGAATTCTATCACAAGATGGAACAAGTTGGTTGGCATGGATCATAA
EMB-142243-AC	Tcm007s00632521	7	632521	GACTCAACTAACTCATCAGAATCTGCATCAGTGTCTGCAACAATTGCAACACATTGGTTC[A/C]AGTCAGCAAGATTACTGTCATTGGCACAAGGCAAGGAATCTACTTGAGTATCAGGAACTT	ACTCATCAGAATCTGCATCAGTGTCTGCAACAATTGCAACACATTGGTTC
EMB-142247-TC	Tcm007s01144849	7	1144849	TGTTGGGTGAAAACATGGAACCATTAATAAGTGAATATGGGGTTTCAAGACTTTTAAATC[T/C]CCAAAAGCAACGCCTCTTCTCCTCCAATGGTTATACTGCACCCGAGAAAAGTTTATCAGA	TTTTCTCGGGTGCAGTATAACCATTGGAGGAGAAGAGGCGTTGCTTTTGG
EMB-142249-AC	Tcm007s02368644	7	2368644	CGCAATGCATACAAGGCAGTGATGCGAGCCTTTCAAGCTTATTACGACTCCAATAACTTC[A/C]AAAGAATCGGCAAAGTGGTCGAATCATTGCCCCTCTGCTACCGTAGCAAGCCYGGTTTTA	ACAAGGCAGTGATGCGAGCCTTTCAAGCTTATTACGACTCCAATAACTTC
EMB-142250-TC	Tcm007s02872788	7	2872788	ATGCTGGACTGAAGCTAGACTGTCGGTCGCGTGCTTTCTTTCAAACAGGCAGATACAGTG[T/C]AGTCTTGGTTCGGTTGGTAACAACATGAACTCTTACACCTCGAGCATAAACATTTAAAAA	TTTATGCTCGAGGTGTAAGAGTTCATGTTGTTACCAACCGAACCAAGACT
EMB-142252-TC	Tcm007s03607830	7	3607830	CCTTCAAATCGCCATACCATACCACACAGCCAATTCCTAATTGATTGATATCTGCAACTG[T/C]ATATGCAGTGCAAGAACAGTTTGTCAGGCATTCTTTTTCACATTCCTTCAGACCTAAACC	GCCATACCATACCACACAGCCAATTCCTAATTGATTGATATCTGCAACTG
EMB-142253-TC	Tcm007s03633729	7	3633729	CGTTCCTACCAGGCATGAAGCTCGGAAGGGACTTAATAACCGGACTGAATCGTCACCTGT[T/C]ATCCTGGAAGAGTCCCGATGATCCTTCTCATGGCAATTTTACATATGGGGCTGAGGTTGG	CCCCATATGTAAAATTGCCATGAGAAGGATCATCGGGACTCTTCCAGGAT
EMB-142254-AG	Tcm007s04103917	7	4103917	CAAGCTAAAATGCTCTCYTTTTCTTGTTATTYGTCACCAATGAGCACCATTTCCAATGAT[A/G]TGAAACACTGTAAGATGGAGAAATCAGAGTTGTCAATGGAGATAGTTTTGCAGATGAGTT	CAAAACTATCTCCATTGACAACTCTGATTTCTCCATCTTACAGTGTTTCA
EMB-142255-TC	Tcm007s04142794	7	4142794	CTCTTTATCTTTTGAAGGAAAATGATGAAATTGGTCAAGGTAAAGGGCGTAAAAGAGCAG[T/C]GCCTAGGGGAAGAGGCAGAGGATCTACATCTAAGCGGGGAAGGAAATCTGATAACTCTTC	TTTGAAGGAAAATGATGAAATTGGTCAAGGTAAAGGGCGTAAAAGAGCAG
EMB-142257-AG	Tcm007s04261521	7	4261521	TGACTTTGGAAAGCATTCTGGAAAAGAAGGAACGAGGAAATGGAAGAACCACATTTGGGT[A/G]GTCCTGAACGACAAGAAGGTTCCCTTGTGCAGAACTGTTCTCCTGAAATATTACAAGCAT	AAGCATTCTGGAAAAGAAGGAACGAGGAAATGGAAGAACCACATTTGGGT
EMB-142258-TC	Tcm007s04810899	7	4810899	CTGCGAAGGCAAACAACATTTGTCAAAAACCACACATCAAACCCCTTGACCAAAAATAGT[T/C]TTCTTATCTGGGTGGTAGGTAGAGAACATTTTCTTCTTGCTTTCTTTACAATGAGAGTTG	TGTAAAGAAAGCAAGAAGAAAATGTTCTCTACCTACCACCCAGATAAGAA
EMB-142259-TC	Tcm007s04823828	7	4823828	TTGCATTTTTCTCTGAATTATTTTATTTATTTAATGACGTCAGCATTCAAACTATATAAA[T/C]ATCCCCCTTCACAGCTTAACCTGGGGAAGGAAAAGCTAAAAAGGAAACTCCTTTCAAGTA	GAGTTTCCTTTTTAGCTTTTCCTTCCCCAGGTTAAGCTGTGAAGGGGGAT
EMB-142260-AG	Tcm007s04846579	7	4846579	TTACTGTATTGCAACTTGACATGTCTTGGAGCCCCATTGGAACTCTGACAATCTGTTCCG[A/G]ACAAAGGACTTCGAGTCCTGAGACATACCAAGGGTACAAATTTGCATGATCTTCAAGACT	ATCATGCAAATTTGTACCCTTGGTATGTCTCAGGACTCGAAGTCCTTTGT
EMB-142261-AG	Tcm007s05004674	7	5004674	GCAAGATAGCCGAGTCTTGCCCTCAAGCCACCAACCCTACTTCTCATCAGAAATTTGGTA[A/G]TAGAAAGGTTAGTCTAATCCCACAGCCTACAGAACACGGTTCCGCAAGAGGTTTTACGCA	CGAGTCTTGCCCTCAAGCCACCAACCCTACTTCTCATCAGAAATTTGGTA
EMB-142263-TC	Tcm007s05282015	7	5282015	TTACTGCTGACACTTGATTTTGCTGCGAGCCAGGCAAAGCTAAGGCAGAGGTATTTTGCA[T/C]AGGCAACCCACCCATTCTCCCTGGTAATAAGTCAATGTAAGATACTGTGAGAGAGAGAGA	TCACAGTATCTTACATTGACTTATTACCAGGGAGAATGGGTGGGTTGCCT
EMB-142264-TC	Tcm007s05504620	7	5504620	CCGCAAGAGGTGTGTTAAGGCACGCTCATGGTAATTGGATCACAGGTTTCTGTCTTCGGC[T/C]GAAACCTTGCTCAGCCTATAGGGCTGAGCTATGGAGAGTTTTAAAGGGTTTAACAGTGGC	AACCCTTTAAAACTCTCCATAGCTCAGCCCTATAGGCTGAGCAAGGTTTC
EMB-142266-TC	Tcm007s05757225	7	5757225	CATCAAAGATGGAAAACCAAGTTTACGTACCTGGGAGAGTTGACCTTTGGAAACAAAGCG[T/C]TGAAGGGAAGAAGAGATGGCTTTGGAGGCTCTGGAAAGCGCAACAGGGTCAGTATCAAGG	GGAAAACCAAGTTTACGTACCTGGGAGAGTTGACCTTTGGAAACAAAGCG
EMB-142267-TG	Tcm007s06055866	7	6055866	CTGTAGGGGATTGGTGGCAGATTATAGTGATGAGATGAAAGTGTTGGCTCAGAGACTGTT[T/G]GGGTTGATATCTCAGAGTTTGGGACTGAAGGCATCCTGCATAGAAGATGCGATTGGGGAA	TTGGTGGCAGATTATAGTGATGAGATGAAAGTGTTGGCTCAGAGACTGTT
EMB-142268-AG	Tcm007s06065954	7	6065954	TGTGGTGCTGCAGCAGCAATGGAGAATATTGATCATGACATTTGTGAGTCTTCTTCTGGT[A/G]GAGCTGAGAAAGTGGAAGCTCTTGATCTTTTGGAGGAGTCTTGGTTTTTTGAGAACTTGT	CAGCAGCAATGGAGAATATTGATCATGACATTTGTGAGTCTTCTTCTGGT
EMB-142270-TC	Tcm007s06535874	7	6535874	AGGGACTGACCAACCCGAGCTAGACTGGGATAGCTATGACAGGATAAAACAAGAAATAGC[T/C]CTTGAACAGCTCCAGTGGGCTACAGAGAAGGCCAAGGGAAAGGAGATGGCCAAGGTAAGA	CAACCCGAGCTAGACTGGGATAGCTATGACAGGATAAAACAAGAAATAGC
EMB-142271-AC	Tcm007s06819649	7	6819649	GGATTCCCCAACAAAATGTAGTTTCTCCAAGTCAATTGGATGCAATGACTTCAAGCCATC[A/C]TCAGAACGAATTGGTGACTGAATAACAGGACCCCTTACATCTTCAATGTCAAATGGGACA	GACATTGAAGATGTAAGGGGTCCTGTTATTCAGTCACCAATTCGTTCTGA
EMB-142272-AG	Tcm007s07657855	7	7657855	TTCAAGTCCTTTAGGCAGTGAAATTTGTCATAAGCAGTGGTATCATTGGTCTGGAATACT[A/G]TGAGGAACATAGGCAAACAACCTGTAGGGAAGTTTCCTGGTATAACCAGTCTTGAACCAC	ACTGGTTATACCAGGAAACTTCCCTACAGGTTGTTTGCCTATGTTCCTCA
EMB-142273-TG	Tcm007s07782987	7	7782987	CTTCCTGCATATATTGTACAGAACCAGGACTTCCATTGAGATATTTCAAAGCCTCAAAAT[T/G]TTTTATAAACTTGGCTGGCAAGGTACTCCCGAACTCATTGTTGGAGAGGTCTAAWATTCG	ACCTCTCCAACAATGAGTTCGGGAGTACCTTGCCAGCCAAGTTTATAAAA
EMB-142274-AC	Tcm007s07944737	7	7944737	CAGGCCCGATTCCACCAGGAATCTTCAACATGTCAACACTGAAAGAAATTTCATTAGCTT[A/C]CAATTATTTTTCAGGTAATCTTCCATCTGATATTGGCACAGGGCTTCCAAATGTTGAAGA	TTGGAAGCCCTGTGCCAATATCAGATGGAAGATTACCTGAAAAATAATTG
EMB-142279-AG	Tcm007s09140909	7	9140909	TTATGTGGATTCGTTGAGGGTGGAGAAGGATGTTCAGATGAGGGAGATGTATGAGAAGTC[A/G]GTTCAATTGGAGGTTGATCTTCGTGGGGCGGAGGCTATGCGAGCCGAGCTTGTTAAGGTT	TCGTTGAGGGTGGAGAAGGATGTTCAGATGAGGGAGATGTATGAGAAGTC
EMB-142280-AG	Tcm007s09337935	7	9337935	ATGTKAAATGATTTAAGACGAGAAAAGATGCCAGGTGAAGTTGGTGCATACAAAGTAGAC[A/G]CAGTCGCTACTTCTTGTGCTTTCACCAGTGTGAACAACTTGTCGAGTCCGGAAAGGAGTA	ATTTAAGACGAGAAAAGATGCCAGGTGAAGTTGGTGCATACAAAGTAGAC
EMB-142282-TC	Tcm007s10121164	7	10121164	GAAARCATAATTTATTGGCTTAATGTAGCAATTATTGATTTATTGCCCATCTTAGTCAGC[T/C]AAGCTGGGTGGTGCTTGAAGTTGAAATCTTGTCTTGTCAGCCTGTTTTGTGATGCTTGAC	ACAAAACAGGCTGACAAGACAAGATTTCAACTTCAAGCACCACCCAGCTT
EMB-142283-AC	Tcm007s10315921	7	10315921	CGATGCTTGCCATAACACTTGTCTGCGCTTAAAGAAGTTACGGCGAAAGGGAAGGGATGA[A/C]GAAGGAGGAGGAGAAGCGATGAATGGCAATACCGTAGTTAAGCAGATCTTTGGRGGTGCT	CATAACACTTGTCTGCGCTTAAAGAAGTTACGGCGAAAGGGAAGGGATGA
EMB-142284-TC	Tcm007s10363519	7	10363519	CTTGGMAAACCCAATTCAGTTTCAGGGYCAAAYACGAGGCTTTTGGTGTCCTTAAGAAAC[T/C]CAGACAAGTTTCCTTCTCAGTTCGATCAATGGGTTCTTTTGCTTCTTCTCAGAGACCCGA	GAGAAGAAGCAAAAGAACCCATTGATCGAACTGAGAAGGAAACTTGTCTG
EMB-142285-AC	Tcm007s10610425	7	10610425	GGTTACTGACATTTGTTTCTTTTTAACGATACTTTTCCAATCAGATGATGATAGATCGTT[A/C]TTCGATAGCTTTGTTTCTGGTGCTTTCATTTCTTGTTGGAGTCTTGGATGCTAGTGCTGG	CATCCAAGACTCCAACAAGAAATGAAAGCACCAGAAACAAAGCTATCGAA
EMB-142287-TG	Tcm007s10723472	7	10723472	TCCACAGTAACTTGGTTCCAATTGACACTAGCCATATTTCCCTCCTGCTCCTGGCCAAGA[T/G]CATCATTCTTGGAGTTGATACTCTCATTTGCAACTTCCTTTCCCTCGCATGGCTCATCTG	ATGCGAGGGAAAGGAAGTTGCAAATGAGAGTATCAACTCCAAGAATGATG
EMB-142289-TG	Tcm007s20184751	7	20184751	CTCTCTCACTGTTCTTTCTTATGTACAGAAAACCAAAACACAAATGATGCGTGACTTGAA[T/G]ACTTTTGGTGACGAAAATGAGTGTTTGAGGGTGGAGAATAAAACTCTGAAGGAGCAGAAT	TTCAGAGTTTTATTCTCCACCCTCAAACACTCATTTTCGTCACCAAAAGT
EMB-142290-AG	Tcm007s20834383	7	20834383	GATGGTTGAGATCAAATAGCACTCTTCTCAACCAAATGGCTTGATTAGCAATTGGTATGT[A/G]CTTTAGTTTGAACTGATGTTTSAGCCACAGCATCTTGKTTTTTTGAGTAATTGCTAAAGA	ATCAAATAGCACTCTTCTCAACCAAATGGCTTGATTAGCAATTGGTATGT
EMB-142291-AG	Tcm007s21038997	7	21038997	TTTTTTTGGATTTAAAATAGAAGTAAATGGACTTAGTTTTTAGTGTACAATTTCAGGGTT[A/G]GAGAATGAGTTGGTGGGTTATATATTGGGGAAGAAGAAAGCAACAGAAGTGGCTCATTTG	ACTTCTGTTGCTTTCTTCTTCCCCAATATATAACCCACCAACTCATTCTC
EMB-142293-AG	Tcm007s21778230	7	21778230	ACCTTCAGGTTTTGGCTTCAACTCAGTCATCAGCATCTGTGGATTCTGTTGTAGGCCATT[A/G]CATGATTGTACTTCAGTCAAGCGTTCATGTTGATTCATAAACCCATTAGGAGGAATAGAA	TTTGGCTTCAACTCAGTCATCAGCATCTGTGGATTCTGTTGTAGGCCATT
EMB-142294-AG	Tcm007s23440737	7	23440737	GGTTGGGTTTAGTGGATATGGAACTTAAAAACAAAGCCCTCCTTAAGAAGTGGGTTTGGC[A/G]ATATGGGAATGAATTAGAAGAGTTTTGGAGAAGAATCATTGTAAAGAAGGCATAATTGGA	AGTGGATATGGAACTTAAAAACAAAGCCCTCCTTAAGAAGTGGGTTTGGC
EMB-142295-AG	Tcm007s23655138	7	23655138	AATGGTTTCGAACACAAAAGGGATTGTCGGCAAGTAATTTTTCAATGTCTTTATATGGAA[A/G]CAATAGTATTCCTGCCAAGAGGCAAGATTTAAGGCTTTTGCTTGGTGTATTGGGTTGCCC	ATACACCAAGCAAAAGCCTTAAATCTTGCCTCTTGGCAGGAATACTATTG
EMB-142296-TC	Tcm007s24132609	7	24132609	CTCTCCATGTCAATCAAKAAACAATCCAACCTACTGAAAAMACATCCTTCTCGAAAGCCA[T/C]AGCACATGTATTTCTCCCTAATAAGAGGCAGGTCAACCAAGGCCATTTCCACAATAAATT	GGAAATGGCCTTGGTTGACCTGCCTCTTATTAGGGAGAAATACATGTGCT
EMB-142297-AG	Tcm008s00050812	8	50812	TTGGTAGTTGCTTTGGTAGGTGGCTCTAGCATCAGGAGAAGGACCTTACATTGAAGAAGT[A/G]AGAGAAGCCCAGTTAGGAATAGGGCTTCCGAATGTGAAATGCGTGGACGCTAAGGGACTG	CTTTGGTAGGTGGCTCTAGCATCAGGAGAAGGACCTTACATTGAAGAAGT
EMB-142299-AG	Tcm008s00401359	8	401359	ATTACCAAAATCTACATGGATCAAACTTCACCAGATTTCGCTGTTGGGGAGAAATGGGAA[A/G]ACTTTTCTCTTGGACAAGAAGATTCACATCGCGGTGCACTAAAAGATTGGGTTGAAGCGG	TCTACATGGATCAAACTTCACCAGATTTCGCTGTTGGGGAGAAATGGGAA
EMB-142300-TC	Tcm008s00615793	8	615793	CTTGAATTCTGCTCAGATCTTTTCCAAGGGTGTCAAAAATGATGAAATGACTGCCAGGAG[T/C]ATATTTGGATTGGAATTATCTGAGCCCTTGGTAACATTTGCCCTCTCATGTGGAAGCTGG	GCTCAGATCTTTTCCAAGGGTGTCAAAAATGATGAAATGACTGCCAGGAG
EMB-142301-TC	Tcm008s00806546	8	806546	CGATGGACATTTTTCATTCATTCCCAGCAACTTCAACGGTTGCAATACTTGCTGTCTCAT[T/C]CATACTTTTTCTTTTCTCYCTTCTATGGTTTTCAAATWCTGCCTCAAGCAACACAAACAA	TTTTCATTCATTCCCAGCAACTTCAACGGTTGCAATACTTGCTGTCTCAT
EMB-142303-TC	Tcm008s01150742	8	1150742	GCCTCTGGCAATTCATTCCAAATCTTCAAGYCGTTGAGGATCTTCGTCTTTTGTCATGGC[T/C]TTACCTGTTTGGATCAAATCCGTGATTTCTTTCCGTCCTTTTTCCTCGTCATTTTTCCCT	GACGAGGAAAAAGGACGGAAAGAAATCACGGATTTGATCCAAACAGGTAA
EMB-142304-AG	Tcm008s01178779	8	1178779	AGGAGAAGAGGTCCAGCAACAAACACAGCCTCAGGCTCAACCTCGTAGAAAGAGAGGTAG[A/G]CCTCGAAAACATGTTGAGAAAAGTGAAACTGAAACTGAAACTGAAGAGAGAAAAGAAGAG	CTCTCTTCAGTTTCAGTTTCAGTTTCACTTTTCTCAACATGTTTTCGAGG
EMB-142305-TC	Tcm008s01239708	8	1239708	CTATAAGCAGGAGCCGGCGTCCTGCTTTGTCCGCCAACCATGTAGTTACAGCAGTAGCAA[T/C]GACCTAACCATGCATGATTCAGATTATGATCAAAATTGTTTAGAAGTTCTCATTGTGAAC	AGAACTTCTAAACAATTTTGATCATAATCTGAATCATGCATGGTTAGGTC
EMB-142307-AG	Tcm008s01575584	8	1575584	TTCTGAAACGCTCCAATATCTGTTATGAAACCAAAGGGAATCAGCTTCCACAGCATAACC[A/G]TCTTGGTTCCTGTGCCAGCTGAAGTGAGCATGAGTTCTGTTCTTTATATCAAATATTCCA	CTCCAATATCTGTTATGAAACCAAAGGGAATCAGCTTCCACAGCATAACC
EMB-142309-TG	Tcm008s02026103	8	2026103	ACAAACTGATATAATTAGTAATTATCTAATCATACCAGGAAAACAAAGGATCCAGAAGAT[T/G]CAAGAAATGTGGCTTTTCTGCAAAAGATCTGCCAAAGAAAGAAATGACAAACTAACAATC	TTGTCATTTCTTTCTTTGGCAGATCTTTTGCAGAAAAGCCACATTTCTTG
EMB-142310-TC	Tcm008s02337803	8	2337803	CATCTTGTGCATGTGCAGTTGCTCACATTGATACAAATCGGTTTTACAGGTTTCACAAAG[T/C]AATTTGAGGGACCAACTTCTGCAATGTTGTATGGATGATTCTATTGATGTTCAACAAAGT	ATGTGCAGTTGCTCACATTGATACAAATCGGTTTTACAGGTTTCACAAAG
EMB-142311-TG	Tcm008s02401745	8	2401745	CTTGTCAAACAGAGCCATGACAACACCCAAATCCAGCACGTAAAAGGGCTCTTTCATTTC[T/G]TGTTTGGTGGAAACGATTGACTGAATGAAAGCAGTCAAACCATCTTTCGACAGAGCGGCG	AGAGCCATGACAACACCCAAATCCAGCACGTAAAAGGGCTCTTTCATTTC
EMB-142312-AG	Tcm008s02485589	8	2485589	TGATACACAAATGGGTGCTTGCACACGCACATGAGCATGAAAATGGTATTAGAACTCACT[A/G]ATTTATTCTCCAAGCCATTTATCTTTGATTCCATTTCCTTAACAATCAGCTCTGATGGGA	ATGGGTGCTTGCACACGCACATGAGCATGAAAATGGTATTAGAACTCACT
EMB-142313-TG	Tcm008s02540970	8	2540970	CATTACGCTATACTTCTCAGGCTTCTTAATCCTGAGCCACATAAAACATGGATAAGCGAA[T/G]GTCACCGGAACCGCGATCCCTCCAATCAAACCTGCTAGACTGCCCAGGAARGGGATTGCC	TACTTCTCAGGCTTCTTAATCCTGAGCCACATAAAACATGGATAAGCGAA
EMB-142314-TC	Tcm008s03338987	8	3338987	GAACAATGTTCTCTTCCAAGGAAGGCCTGGCTACTGATGGCAGCGCAACGGACCTGTCAA[T/C]ATCCTGCTTTGCCTGTGAAATGGCCAGTGGGATTTCAGATTCTCCATTTACAGATTGTGG	TAAATGGAGAATCTGAAATCCCACTGGCCATTTCACAGGCAAAGCAGGAT
EMB-142315-TG	Tcm008s03561891	8	3561891	GTGTCRCCTGATAATGGGTTTTTTGTGTGAATGACAAAAGCATAATCACCACAAATGACT[T/G]CTTGAACCAATACAGCCATGCGGAGGTCTTCGTGATTAAGCTTAGCTTTCTTACAACTAA	GAAAGCTAAGCTTAATCACGAAGACCTCCGCATGGCTGTATTGGTTCAAG
EMB-142316-TG	Tcm008s03791316	8	3791316	GTGAGAAAGATTCTTAACTTGATGATAGAATCTGCAACCAGGAGAAGATGTGATGATCTC[T/G]TGGGGATGGATGTTCTTCAGTCTCAACTACGAGACCTATTAGTCAGGAGAAGATATTTGC	TCTCCTGACTAATAGGTCTCGTAGTTGAGACTGAAGAACATCCATCCCCA
EMB-142317-AG	Tcm008s03826337	8	3826337	AGACCCTGTAATCAAGGGTCTGAGGCTGTCCTTCCTCTTTGATTTGGACCTTTGGGTTAT[A/G]GATAGCCCTGCAAGAATGGTAAAGTCTCCTTGGTGATCTAATGGTGATGTGGGAACAGTG	ATCAAGGGTCTGAGGCTGTCCTTCCTCTTTGATTTGGACCTTTGGGTTAT
EMB-142318-TC	Tcm008s03970746	8	3970746	TGATTTCTGATACACGTATTTCTCTGTATGCACCTAAGAGTACAAGAACAGGCCATCTCA[T/C]CAATGGAAATAATAACATCATACTAAACCCTACATTTGAGGATGGCCTTAGTAATTGGTC	TACACGTATTTCTCTGTATGCACCTAAGAGTACAAGAACAGGCCATCTCA
EMB-142319-TG	Tcm008s04164408	8	4164408	ATTGATGGATTGCTCTTGCAGGTTGCTTCTGAACAAAGACACAGTGGGTGAAAGAATGCA[T/G]GATACTGCACCGGGACTCTCCATGATATCTCCCACCGGTGAGCTAAAATCTAAAGAAAAT	TGCTCTTGCAGGTTGCTTCTGAACAAAGACACAGTGGGTGAAAGAATGCA
EMB-142320-AG	Tcm008s04477842	8	4477842	TTAGGGTTTGGATATGAATGTGGCTGAATTGGTTTTTATAACTTTTGTTGGTCAAGGGGT[A/G]CTACACGAGTGAAGGCCTTGGAACTGATTATTGATGCCTTCAATAGCAACTTGCAGCACC	GTTGCTATTGAAGGCATCAATAATCAGTTCCAAGGCCTTCACTCGTGTAG
EMB-142321-TG	Tcm008s05077718	8	5077718	GGGTAACATGTATCACCCCCAGTTAGTGAAAGTGGAAGAGCAATGTATGTTTACTGCAGA[T/G]GARTTTTGCAATTTCTTCTCAGTTGATCAAGCTCCAACTCTTCAATGGTACTTCACGGGG	TATCACCCCCAGTTAGTGAAAGTGGAAGAGCAATGTATGTTTACTGCAGA
EMB-142322-TC	Tcm008s05182315	8	5182315	TTTGGGATCTAAGAAACAGCTCAGAAATGGTGTACTCTCATACTTGGGGAACCACATAAA[T/C]ATGAAACACTAAACTCCAAGTATCAAAATTTCAGTTCTTTCGCTCAAGTTTTTCAAGAAA	AAGAAACAGCTCAGAAATGGTGTACTCTCATACTTGGGGAACCACATAAA
EMB-142323-AG	Tcm008s05282482	8	5282482	GATTTATTCTTGCTCCTCTGCCCGGTTGCCACACTGCTTCTGTGCACACTGGTGGATGTT[A/G]ATGCACCTTGGCTTGCTCTTTTTGCTGCTTTTCTTCTAGAGTTCCAGCTGCCGCTCCCKA	CAGCTGGAACTCTAGAAGAAAAGCAGCAAAAAGAGCAAGCCAAGGTGCAT
EMB-142324-AG	Tcm008s05420734	8	5420734	CAAACCGGCCAAATATAGTGAAGAAGTAAATGCCGTTAAAACTTGGCTATCGTACATGCA[A/G]TACATGTTTCTTTCAGCCTCCCCTGCCTTTCTATATACTGCTGGGAAAAATTTCTGCAGA	TTTTTCCCAGCAGTATATAGAAAGGCAGGGGAGGCTGAAAGAAACATGTA
EMB-142326-AC	Tcm008s05812577	8	5812577	CRGTCAGCTTACTACTTCCAAGTTCTTCATTGACAGACTCTAACACCAAGAGTTCTTCAG[A/C]AATCTCCCTGTTCTTAGAAGTAAGCTGTTGCAGCTCAGCTTCGAAGTGCTCAATATCAGA	ACTACTTCCAAGTTCTTCATTGACAGACTCTAACACCAAGAGTTCTTCAG
EMB-142327-TC	Tcm008s05871725	8	5871725	GCTGCTGAACGGTAGCCATTTGGAACTGCAGCCAATCAGCCTGTTGTGAAACTACAGCCA[T/C]TGGATCAATTGCCATAAATTGTTGTGGATCAAGGACACCATTTTGACTGGCAGTGTTAAT	CCAGTCAAAATGGTGTCCTTGATCCACAACAATTTATGGCAATTGATCCA
EMB-142328-TC	Tcm008s06031148	8	6031148	GCATGATAGGTTGAAGGTGTGGTACGTGGTGCAAGAATCTATCAGGGAAGGATGGCAATA[T/C]AGCTTGGGATTCATCACGGAGAGTATTCTGAGGGAGCACATCCCGGAGGGGTCCAACGAC	TTGAAGGTGTGGTACGTGGTGCAAGAATCTATCAGGGAAGGATGGCAATA
EMB-142329-AC	Tcm008s06209824	8	6209824	GTTGCTTACATCCGCACTGCAAGCAAAACAACATTTGCATCTTCGGGTAAAACCAAAAGC[A/C]CATTGTCGAACAAGGAACTTCTGGCGTGATCAAAACTGGAGAACCTACACACTGCCCAAC	TCCGCACTGCAAGCAAAACAACATTTGCATCTTCGGGTAAAACCAAAAGC
EMB-142330-AG	Tcm008s06406201	8	6406201	GGCCTCAAAGAAAAACTCCRGGCCGCCTTTTCAATTTCCGGCCCAGACTCGCTCCACGAC[A/G]TCACTTTACAGGTAATTCCCCACTTCACACTCTCAACCTATGCTACTGTAAAGATTGAAA	TACAGTAGCATAGGTTGAGAGTGTGAAGTGGGGAATTACCTGTAAAGTGA
EMB-142334-TC	Tcm008s07017753	8	7017753	TGGCTGCAGCTTCTTGCGTGTCTGATTTTCAGAACAAGCTTGCTGCCTTGTCAATACAGC[T/C]ATCTTTAGTCACTTCTTGCATACGCAACTCCACCCAGTTTGTTAGCAACGCTTCGAGTTG	TTCTTGCGTGTCTGATTTTCAGAACAAGCTTGCTGCCTTGTCAATACAGC
EMB-142335-AC	Tcm008s07239171	8	7239171	CAATTACACAAACTACATTTGGTAGGATCATAAGTCATCATGTTCCGTCTTACTAACTCA[A/C]TTTTCACCGCCACCCTACCTTGAGTTAGTTGCCAAACAAATGCTTCAACACTTTGGGGTG	TGTTGAAGCATTTGTTTGGCAACTAACTCAAGGTAGGGTGGCGGTGAAAA
EMB-142338-AG	Tcm008s08856249	8	8856249	TGTCATCGTAGAGCCTAGCATCGGATGCTATCACAGCGGTTCCATCTCTGATATTGCGCA[A/G]GATATGGACATCGAATACATTTTGAGTCGCCCAATCAAGAGGTATTCGGACATTGACATC	TCCGAATACCTCTTGATTGGGCGACTCAAAATGTATTCGATGTCCATATC
EMB-142339-AC	Tcm008s09034788	8	9034788	TCTCTCGAAATAGGATCATTGCTTCATCTAGATCTTCTGGTGCATATCCAGCAATCATAG[A/C]ATTCATGGAGACCACACTCCATTCAGGCATACAACAGAGGACTTTGCGTGCATCCCCAAT	TAGGATCATTGCTTCATCTAGATCTTCTGGTGCATATCCAGCAATCATAG
EMB-142340-AG	Tcm008s09068129	8	9068129	TCTTTACATACTTCTTTGCAGGCAGTGACAAATCTTTTAAACAATGAAAGCATATCAGAT[A/G]TTGACCGACTACGCCTAGTAATGCTGTATGCTTTGCGCTATGAGAAGGAGAGCCCTGTCC	CTCCTTCTCATAGCGCAAAGCATACAGCATTACTAGGCGTAGTCGGTCAA
EMB-142343-TC	Tcm008s10796932	8	10796932	TCACCTTCCCTTTGCCAACATCATGGATCACATTGACTCTGAACCACTTGTCGTAGAGAT[T/C]GGTAGCTACCAAGTTGTAACTATAGTACCTCATATTCCCGTGGTAAATTCGCAATTGTAG	TTTGCCAACATCATGGATCACATTGACTCTGAACCACTTGTCGTAGAGAT
EMB-142344-AG	Tcm008s10820404	8	10820404	CCGATGGTGATCCTGAATCTTGCTGTGAGAAGCTTGAGAGCATACTAAATCTAGGTCTTC[A/G]CATTGAACAAGTAGAAAGCAAGGATGGAAAATCACTGCTAAMTTTCAAGTTGCATCCTTT	TCCTGAATCTTGCTGTGAGAAGCTTGAGAGCATACTAAATCTAGGTCTTC
EMB-142346-AC	Tcm008s12410147	8	12410147	TTCCTGACATGGCAGTTTTGGAGAACCATATGACCTTAAAAACAAGCAGGGAGAAATACA[A/C]TGATAGGTTCTTGTCAGAAGAAGGTATGAATCTTCATAGTGAGGCTGAGGAGGATCCTCT	GGCAGTTTTGGAGAACCATATGACCTTAAAAACAAGCAGGGAGAAATACA
EMB-142347-TG	Tcm008s13107487	8	13107487	GACTACCCAACTACAAAGCCCTACCTTGCATGAGGTAATAGTTCCAAACTCAGAAAATAG[T/G]TCCTTCAGTTTTTCAATATCAATGCTATCATCAAGATTTTTCAGATATAAATTTGCAGCT	CTACAAAGCCCTACCTTGCATGAGGTAATAGTTCCAAACTCAGAAAATAG
EMB-142348-AG	Tcm008s15348346	8	15348346	TTCATCGGTGGAGCCTGCCCATAAAGGATGATCCCTTATAGCAGCTTCCGTTGTCAAAAA[A/G]AAGTCCTGTATCCTTTTCCCATCATTTTCCGGGTTTCCCGCATTAAATGAAAATGACACA	GAGCCTGCCCATAAAGGATGATCCCTTATAGCAGCTTCCGTTGTCAAAAA
EMB-142350-AG	Tcm008s15629807	8	15629807	TTATTCTTGAAGGGAGTTTTCATCAATCCGGCTCTAGTGGAACCATTCGGTCTTACACTC[A/G]TTGAGGTAAGTATAAAGCTCTAATTCAGTATGCATAGGCTTGATCTTTGTTACATTCAGA	AGGGAGTTTTCATCAATCCGGCTCTAGTGGAACCATTCGGTCTTACACTC
EMB-142351-TC	Tcm008s15685675	8	15685675	GCTTAAGACTCATAAACGTGTCTGCCACTTCAGTAATCCAGTCAACATGATCATGCAATT[T/C]ACCAAATACCAAGACACTGAAGTAGATCTGGAAATCACATAAGAGAATTCAGTGCCAAGT	CATAAACGTGTCTGCCACTTCAGTAATCCAGTCAACATGATCATGCAATT
EMB-142352-AG	Tcm008s17133925	8	17133925	TTTCAACCAACCTCACTGAGGAATATGGCCTAACTTTGAGGAAGGCAAACACGTATATTA[A/G]GAACTCACAGGTGGTTTACATATCAGAAATATGTTGGAGTTTATTTATTTGGGAGCAATT	CCTCACTGAGGAATATGGCCTAACTTTGAGGAAGGCAAACACGTATATTA
EMB-142353-AC	Tcm008s17829709	8	17829709	ATCGACAATGCAGAACGAGTTTTATCACATTTTGAGGAATATTTCATGTAAAACCCAAGC[A/C]ATATGACATTCAACCAAGTAGATAAAGCGATTGATATTGCTGCTCCAATGGTACCCAATC	CATTGGAGCAGCAATATCAATCGCTTTATCTACTTGGTTGAATGTCATAT
EMB-142354-AG	Tcm008s17846057	8	17846057	CGAAAATCATACAAATTGAAAAATTGAGAAGATGGGTATGCCGTAGAAAGGAACGAGGAG[A/G]ACCCATTTGAGGAAACGAGAGAAGCTGAAGAATCTGAAGAAGAAATGGAGTGAAATTGAT	ACAAATTGAAAAATTGAGAAGATGGGTATGCCGTAGAAAGGAACGAGGAG
EMB-142355-AG	Tcm008s18253913	8	18253913	ATGGATTCTTCTTTACCCTCTTTGACAACATGCYGTTCCTTAGTTTTAGAGAAAGTGGAG[A/G]ACTCTTTAACATGTTCATCATGAGATTTTGCTTCATCTACGTTATCCTCCTTGTCATGTC	GGAGGATAACGTAGATGAAGCAAAATCTCATGATGAACATGTTAAAGAGT
EMB-142356-AG	Tcm008s18413106	8	18413106	TCCTATGGTTCGGAGCAAGAGCTTGTTTCCAACCACAATGTCTTGGACAGCCAACAAGTC[A/G]TTGAACTCCCACAACTGGATAGCCCCACTACTGTTTCACCAAGTTTGGCAGCAAAAGAAG	TGCCAAACTTGGTGAAACAGTAGTGGGGCTATCCAGTTGTGGGAGTTCAA
EMB-142359-TC	Tcm008s19286933	8	19286933	CTACAAATGGACTTGCAGAACCCTGACCATCTTTGGGTATGAGATCATAGGCATCATGTA[T/C]TTCCACTACAAGCTTACTCATGGTAAGATGGGTGGTAGTTTCGAGGGCTCAATGACCTTG	ACTTGCAGAACCCTGACCATCTTTGGGTATGAGATCATAGGCATCATGTA
EMB-142361-AG	Tcm008s19711431	8	19711431	TCATACCGTCCATCAGCATGCTATCCACTATGTCTGAAGCAACCGTCATTCCTTTCTTTA[A/G]CAGCTCGTTTTTCTTCTTGGTAATGAAGGCTAAAAGCTCTCGGCGGATCACTTTGCCTGC	CATCAGCATGCTATCCACTATGTCTGAAGCAACCGTCATTCCTTTCTTTA
EMB-142362-TC	Tcm008s19732807	8	19732807	TACCGCTGGATTGCATACTTATCAATATTCATAGGATGCTGCTTTGTGGGCATATTTCAT[T/C]TTGGAACAAATGAACCAAGGTGAGCTGTAGCTTTGAACAGAATTCCCCAGCATGTTTTGC	CTGGGGAATTCTGTTCAAAGCTACAGCTCACCTTGGTTCATTTGTTCCAA
EMB-142363-AG	Tcm008s20189863	8	20189863	TCCATGACAAGCATTGCAACAATAATTTGCACAATTTGAACAGGAATGGAAGGCTGTATT[A/G]TGGTTCCAGATATATCTGCCGTTGATGTCAACTACAGCAAGAACACAAGAATGTTAATTA	TCTTGTGTTCTTGCTGTAGTTGACATCAACGGCAGATATATCTGGAACCA
EMB-142364-TC	Tcm008s20689952	8	20689952	TCTGGCAGGTTCACAAATGGGAAAAACGTCATTGACCTTCTCGGTGAGAAGCTTAGGCTT[T/C]CTTCTCTTATCCCTACCTTTTCTGACCCTTCAACCAAGGGAAGAAAAGTTGTCGATGGTG	TCACAAATGGGAAAAACGTCATTGACCTTCTCGGTGAGAAGCTTAGGCTT
EMB-142366-TC	Tcm008s21319223	8	21319223	TGGCAAACCGGTGGATATTTACGCCACGCTGGACTCTGGACATCAAGCTCAAAAAAACTG[T/C]CCATCTGGTTCATATGAACAGTGCTCGGCCAAAGGTGGTGGTAACCCTGATTGTAAGAGC	GTGGATATTTACGCCACGCTGGACTCTGGACATCAAGCTCAAAAAAACTG
EMB-142367-AG	Tcm009s00154347	9	154347	GGTATATGAGTTTCTAGAAAGCTTTGCTTTTCTGCATATAGAAATGACGACCATCCCTCC[A/G]AGATGCATACATACGTACTCCTACTAAAGTTTCCAAATTGAGGGACGATAACACCAAACG	TTTCTAGAAAGCTTTGCTTTTCTGCATATAGAAATGACGACCATCCCTCC
EMB-142368-AC	Tcm009s00644184	9	644184	GCATCATTGCCCTGCCCATTTTGTGCATACCCAAAAATTATTGAATTCCAAGCAATTGAG[A/C]TGTCTTTGGGAGTCTCTTCAAAGGATTTTCGAGCATCTTGAATAATCCCGCACTTGGAGT	CGGGATTATTCAAGATGCTCGAAAATCCTTTGAAGAGACTCCCAAAGACA
EMB-142371-AG	Tcm009s01439940	9	1439940	GTGGATAAGGTGGAGAGGACACCAGAATTTAGAAAAAAGAAGAGATTTAAGTTTTGGTGT[A/G]AAATGTGTTTGGTTGGTGCATATTCTGAGGTGGTAATGGAAACTCATAAAAAGGGGAAGA	TTTATGAGTTTCCATTACCACCTCAGAATATGCACCAACCAAACACATTT
EMB-142372-TC	Tcm009s01597277	9	1597277	AATCGGAGGAGAATAAAGTTTTGGTTTTGGATGATGAAAAACAGGGGAATAATGTTTCCA[T/C]TGAAGAAAATGAGAAGAACCCAGTTGATACAGAGAAGAATGGATCTGAAGAAAACTGTAA	CTTCAGATCCATTCTTCTCTGTATCAACTGGGTTCTTCTCATTTTCTTCA
EMB-142373-AC	Tcm009s01690630	9	1690630	CTCTTTTTGAACTTCGGGTATGGAGGAAGAGCGAGACATGAAGGTAGGCATCGCAGTAGT[A/C]TCCCCTGTCAGATCGGCTGAATCCAAACAGAAAGCTACTCCATCTTYTGACATTTGGACT	ACTTCGGGTATGGAGGAAGAGCGAGACATGAAGGTAGGCATCGCAGTAGT
EMB-142376-AG	Tcm009s01796591	9	1796591	AAAAATATGTTTGCAGGGCTAAAACTTATAAAGTGAGTCCAGTGAAGAAACCCAAGGCTG[A/G]GATCCCTATTGTAATCCGACGATCGTTGAGAACAAGAGGTATGCCGCCAGATTCAAAGGG	TTGCAGGGCTAAAACTTATAAAGTGAGTCCAGTGAAGAAACCCAAGGCTG
EMB-142377-TC	Tcm009s02023840	9	2023840	TAAGGCAAAGGCATCCCCGACTTGACATGCCCATGATTGACTATGATTTGGTGCTGATTA[T/C]CCAGCCGATGCTCCTGCTAGGCATTAGCATAGGAGTCACTTTCAATGTGATATTTCCAGA	GCATCCCCGACTTGACATGCCCATGATTGACTATGATTTGGTGCTGATTA
EMB-142378-AC	Tcm009s02045093	9	2045093	AAATTCAGCTCCAACTCTCAATGAACCGGTCCCAGACAAACATTGAACTGTAGTAACCCG[A/C]TTCTCTCGAATAGCAGGGCTACATTCAAACAAAAAAAGAGAAAGGGATTATGTAACAAAA	CCAACTCTCAATGAACCGGTCCCAGACAAACATTGAACTGTAGTAACCCG
EMB-142380-AG	Tcm009s02347656	9	2347656	AAATCGATCTTTGGGACACAGCTACTGCTCCTAGCAATCTTGGGAGCTGACCAGTTCTTG[A/G]AACTTCGATTCTCGTTGCTTCTTTTTGCTATATCCCTCATTGCACAAGTCAATGAGAGCT	GACTTGTGCAATGAGGGATATAGCAAAAAGAAGCAACGAGAATCGAAGTT
EMB-142382-TG	Tcm009s02673826	9	2673826	ATTTGTGGCGGCGTTAAGATTGATAGGAACAACACTTGTTTTCTTCAACAAAAACTCAGG[T/G]AAATTGAAGGGGTCTGGAGGCCTGGAATGAAACTTCTGGTTTGCAAACTTTTCACTCCCC	AAGTTTGCAAACCAGAAGTTTCATTCCAGGCCTCCAGACCCCTTCAATTT
EMB-142383-AC	Tcm009s02755145	9	2755145	AGAAGGATGGAGGCTATTGCTATAAGCTTTAGCTTCAACGCKGCTGACTCGTCACGGCAA[A/C]CCTCTAGCTCCGATGATTGGCAGCTTGTGTTGGTCATTGAATCGGTTACCGTCCCCAAAA	GGTAACCGATTCAATGACCAACACAAGCTGCCAATCATCGGAGCTAGAGG
EMB-142384-AG	Tcm009s02898748	9	2898748	CGGAAATAAAGTTGGTAGATACTGATTATGTGAAGGAGGATGTTAGGTGATTTACCTCCA[A/G]AATAACTTTTCTTCCACTTCCCTGAGTAAATAGAAAAAAAAAAAGTAAATATGGAATCAA	GTTGGTAGATACTGATTATGTGAAGGAGGATGTTAGGTGATTTACCTCCA
EMB-142385-TC	Tcm009s02925741	9	2925741	ACTCAACRCATTGATCATCACGATCAGCTCGGTATCGGAAAGGGAAATGTGCAAACTGGA[T/C]TCTCAAGGCAGGGGAGTCAGGTTTCTTGTCATCAAATTTATAACCTGCAATAAAATCAAC	TTGATCATCACGATCAGCTCGGTATCGGAAAGGGAAATGTGCAAACTGGA
EMB-142386-TC	Tcm009s02979236	9	2979236	GGAAAGGAAGGGTTATAGCCTGTGAACTGAATAAGGAAAGGATAAAACGTTTAGAAGACA[T/C]TGTCAGACTATCTGGTGCACACAGTATCCTTACAGATACCGTTTGATCTTTTAGATTTAT	AAGATCAAACGGTATCTGTAAGGATACTGTGTGCACCAGATAGTCTGACA
EMB-142388-AG	Tcm009s03514777	9	3514777	ACGTACCAACAAGCTTGTAAAGACTCTGCCGACGGTCACAGTTTCTCCAATAGTGACCTC[A/G]TGGGCCAGATATCCAGAAAAATGGATTATCTGTCTCAATTGGGCAGTAACTCTTTAGCCC	GTTACTGCCCAATTGAGACAGATAATCCATTTTTCTGGATATCTGGCCCA
EMB-142389-TC	Tcm009s03529128	9	3529128	TCTGTCAACTTGAGCATCAACTCTTTGATCATTTTTTCCCATCTTCTTCAGAGGATGTTT[T/C]GAGTTTGGCACCATTGATAGATCCTTTGTAAGTACTCTCGTAGGCCAATACTGTGGAGCT	TATTGGCCTACGAGAGTACTTACAAAGGATCTATCAATGGTGCCAAACTC
EMB-142390-AG	Tcm009s03569152	9	3569152	AGATGAACTAATTAAATTACTGACCTGCATCSCACATAACAGCAACCAGCTGATTTTTCC[A/G]CATGGTAATTGCACGTAGGGCATTTCCTCCACTTCTTCCTCTTAGCCAGATCAACTAACA	TCTGGCTAAGAGGAAGAAGTGGAGGAAATGCCCTACGTGCAATTACCATG
EMB-142391-TC	Tcm009s04144427	9	4144427	TGAGCTTGTTAAGCTGCATGTTAGAAGTTTGGGTACCCTTGGGAGTAACATTCTTGTTGC[T/C]TTGCACTCTCTTACTCAAATTGGTGTTCCAGTAGTTTTTTATTTCATTGTCTGTTCGTCC	AAGCTGCATGTTAGAAGTTTGGGTACCCTTGGGAGTAACATTCTTGTTGC
EMB-142393-AG	Tcm009s04319432	9	4319432	GGCAAGTGGGCAAGTGAACACTTTTGCTTCTTTTTGAGAGTAGGCCAAATTTTAGGATAC[A/G]TAAAACAGTCCACTGTTACCATTAGAAGGCTGATAGCCAAGCGGTCCCGTATTCATAAAT	ACGGGACCGCTTGGCTATCAGCCTTCTAATGGTAACAGTGGACTGTTTTA
EMB-142394-TC	Tcm009s04344487	9	4344487	AATTGACAGCATAGCTATCTCCATTTTGACCTGCCAGAGAAGTAGTTGAGTGTGAGAAAC[T/C]ATGGAAGCTGCATAAAAGACCAAATTGACAATCCACAACTGAACTGCACCATAAGACAAA	ATAGCTATCTCCATTTTGACCTGCCAGAGAAGTAGTTGAGTGTGAGAAAC
EMB-142396-AG	Tcm009s04601837	9	4601837	AATTCCTGCATTGGAGAGTGTCCCACCTACGGTTAGGTACAAATAATCGGTCCAGGAAAC[A/G]GGTGCAAGTCCACGTTCCAATGTGGCGTTTAGCACATCAATCCAAAGCTGTTCGCCGCCA	TTGGAGAGTGTCCCACCTACGGTTAGGTACAAATAATCGGTCCAGGAAAC
EMB-142397-AG	Tcm009s04643586	9	4643586	GTTTACAGCTATGGTGTAGTCCTTCTTGAGCTTCTGACGGGGAGAAAACCAGTAGATATG[A/G]CACAGCCACCAGGTCAGGAGAATCTAGTTGCATGGGCTCGTCCTCTTCTCACAACCAAAG	ATGGTGTAGTCCTTCTTGAGCTTCTGACGGGGAGAAAACCAGTAGATATG
EMB-142398-AG	Tcm009s04680917	9	4680917	AAACCTCCTCCAATAAACGAAGGGAACCGTACCCCTGTACAAACCAAGGCCGAAAGCCAA[A/G]CCATCAAAGAGGGCCCCTGCATTCACCGCTCCTTAACAAAAAATCCCAAAGGTTGCACAC	TTTGGGATTTTTTGTTAAGGAGCGGTGAATGCAGGGGCCCTCTTTGATGG
EMB-142399-TC	Tcm009s05489078	9	5489078	TTCACAGTTAGATGCAGAATTGTCTCCCCTATATCCGTGACCTCTCTCACGGACTCTGGA[T/C]AAGCTAAGATCAGTGAAGCAACAACTCTGTCTCTCCCTCTAATCACCGCCAAATGCATAG	GGCGGTGATTAGAGGGAGAGACAGAGTTGTTGCTTCACTGATCTTAGCTT
EMB-142400-AC	Tcm009s05535854	9	5535854	TTAAGCTYCCGTCATCCTTGTTTTGAGCAGATAAGCTTCCACCAGAAGGGGAGCCACCCG[A/C]AAATGGAAAGAAGCCATTAGCATTTTGTGGAACGACGCCACCTAGGTTGAGGCCGTTGCC	GTCATCCTTGTTTTGAGCAGATAAGCTTCCACCAGAAGGGGAGCCACCCG
EMB-142401-TC	Tcm009s05570386	9	5570386	CCGTTTCCTCCATTACTACYGCCACTTCTAGGAGAAAACAAGCCTTCAGATCCACCTCCA[T/C]TCCCACCACCAAAAACCCATTTCCCGCCACCGTTGAGTGTATCAGAAAAACCCCTTTTCG	TTTTTCTGATACACTCAACGGTGGCGGGAAATGGGTTTTTGGTGGTGGGA
EMB-142403-AG	Tcm009s05815553	9	5815553	CGACCAAAACGAGGAGTGCCAAGGTGGAAAAAAGGCAAGAAGATCCATATATGAAGAGTA[A/G]TAGAGAAGCAAGGAGTTTGTCAGTGGCACAAAAGCTGAAGGAGCTAGAGATGATGGATAT	GAGGAGTGCCAAGGTGGAAAAAAGGCAAGAAGATCCATATATGAAGAGTA
EMB-142404-AG	Tcm009s06196934	9	6196934	GGGGAGGGACGATCGCCGGCTGTTATCGCCGGTGTTAAGTGCTCTGCAAAACGTGGGTTC[A/G]TTGAGACCGTTGATCTTAAACTCGGGAGCTGTAGCAGGGCCCCAAGTGGAGGTGGTGACA	TCCACTTGGGGCCCTGCTACAGCTCCCGAGTTTAAGATCAACGGTCTCAA
EMB-142405-TC	Tcm009s06301064	9	6301064	ATCATACAGACCTTCCAAGGACAAGCTGAGACATTTTTGTAAGTTGTCTGCTTGTGTTCT[T/C]TCGGGGTTTTGAAGACCAGACGCGAAGACACATTCAAGAACCGGCAGCTTGTGAGATCAT	CCTTCCAAGGACAAGCTGAGACATTTTTGTAAGTTGTCTGCTTGTGTTCT
EMB-142407-AC	Tcm009s06870452	9	6870452	GAACAAGTTACCCTCCCCTTCTTGCACACCAATGGAAGAACAGTTCCTATGAAGCAGCTC[A/C]TCTATCATTTGCAGTGCAAGTCTCTCCTCTTCATCCATCTCCCCTCTCAGTTCAGGCCCT	CTGAGAGGGGAGATGGATGAAGAGGAGAGACTTGCACTGCAAATGATAGA
EMB-142408-TC	Tcm009s06899325	9	6899325	AATTTTGAGCAGAGGTGGAGGAAGCAAGGAGAAAAGGACTTGCTAGTTCATTTACGAGAA[T/C]ATGATGACATATTCATACCTCCATCTCCAGTGACATTCCCTGAAGATCACGAAACATGGA	AGAGGTGGAGGAAGCAAGGAGAAAAGGACTTGCTAGTTCATTTACGAGAA
EMB-142409-TC	Tcm009s07222098	9	7222098	TTTATTTCCTTATTTTCAATGACGGYCCAATTATAATTACTGCAAATAAAGGTTATGGAA[T/C]TGCACCATCATGGCATACATAATGCAGATATTGCTTGAGAGTTTGAGACCAGCTTGCTTA	GGTCTCAAACTCTCAAGCAATATCTGCATTATGTATGCCATGATGGTGCA
EMB-142411-AG	Tcm009s07615527	9	7615527	TTGATATTCTATGCACACATCCCATGTTTGGACCCGAAAGTGGTAAAAATGGATGGAAAG[A/G]TCTCGCTTTCGTTTTTGATAAAGTGAGGGTCGGAAGTGATGAAAAAAGGGTAGCAAGGTG	ATGCACACATCCCATGTTTGGACCCGAAAGTGGTAAAAATGGATGGAAAG
EMB-142412-TC	Tcm009s07911526	9	7911526	TAGCAAAAATAACAATATCTGTTTCGAGGGGCCTAGCCTTGTTGTCGAGGAACAAACCTT[T/C]CCTGCAAAAGCCAAAGACTGGTGAATTTTTAATAACGATGCTTCCGTCTTCCAATTTGTT	AACAATATCTGTTTCGAGGGGCCTAGCCTTGTTGTCGAGGAACAAACCTT
EMB-142413-TG	Tcm009s08042417	9	8042417	TTCCACTTTCATTAACAGTAATAAAAGCTCCTGGAATGGATTTGCTCAAGGTTTCACTCA[T/G]TAAACCACCAGAAATAGCAGATGGTGTTTCAGTATGGGAGTGGTCTGGCTCTGCATTGGA	AGCCAGACCACTCCCATACTGAAACACCATCTGCTATTTCTGGTGGTTTA
EMB-142415-TC	Tcm009s08200136	9	8200136	ATTCTTGTTTGAGCATACAAGGTCCACCAGACTGCTGYGAGTGTGACCCCCCTGCCTTTT[T/C]TTCATTTTTGCAGGTTTCATTCTGTTGCTGACAGCCAAGCTCTTCAGATCCAAAATGCTT	GATCTGAAGAGCTTGGCTGTCAGCAACAGAATGAAACCTGCAAAAATGAA
EMB-142416-TC	Tcm009s08266809	9	8266809	TTGCTTAACATTAGAGCCCATGTTACTCTTGGGCCCAGTCTTACGAACTTGACCACCTTT[T/C]AGGCTTTCACCAAAGAAGTGCCAGCCTGAAAGGTAAGTTTAGACAATTCTCCATGTGAAT	TTAGAGCCCATGTTACTCTTGGGCCCAGTCTTACGAACTTGACCACCTTT
EMB-142417-AC	Tcm009s08284751	9	8284751	GAAGACTCATTCTGAGTGCCAGAATCTTCACTGGTTAACTTCACTTCCTCCTTAACATCA[A/C]CAACTGTACTACTAGATCGCCCTGCCAACTTCAACCTTTGACCACCCTCAAACTTGTTCC	TCTGAGTGCCAGAATCTTCACTGGTTAACTTCACTTCCTCCTTAACATCA
EMB-142421-TC	Tcm009s09295150	9	9295150	ACAACCAGTTGCAAGCCTCCAACCCTAGTGATCAATCCTTGCTGACTCAGCCACGGCCTG[T/C]GAATGCCACTTCAGCCCTAGGGCTTCTTCTTCAATCGTCAAAATTCAAGGAGATGATGGA	CCTTGAATTTTGACGATTGAAGAAGAAGCCCTAGGGCTGAAGTGGCATTC
EMB-142422-TC	Tcm009s09373721	9	9373721	TCCCGATATTCTTGCAGCCACGAGTTCTTCCGGTTCTGTTCACATTTTCTCTCTGGGGTT[T/C]GCTACAAATCAGAGGTGAGGGCTATGAATAAAAATCTCTTTCTAGTGTAGACTGGAACAT	CTACACTAGAAAGAGATTTTTATTCATAGCCCTCACCTCTGATTTGTAGC
EMB-142423-TG	Tcm009s09781769	9	9781769	TTATTTTCATTCGTATTGGTAGCTTTTTCACACAAAAGGGGTTCTTCCAAGTCAAGTTTA[T/G]AACTTGTCTGCAGAGACCAATCTATCAGAATTGTCTTCCTGGTTGATGATTTCTGATCAT	ATCATCAACCAGGAAGACAATTCTGATAGATTGGTCTCTGCAGACAAGTT
EMB-142424-TC	Tcm009s12874242	9	12874242	AAAAGAACCTTTGCCACCAGCTTCTTTTCCTTTTCCTTTTCTTAGAATAATTACTATTGT[T/C]GTTTGCAGCATTTGCGACGAACCCAGAAAATCTTTTCCCTTTGCAACTGAGATGAAAGAT	TCAGTTGCAAAGGGAAAAGATTTTCTGGGTTCGTCGCAAATGCTGCAAAC
EMB-142426-AC	Tcm009s13757268	9	13757268	GCATGAGCCAGCATCAGTTGTATACATCAGCTTTGGAAGCGTCATAAGCCCACCACCCCA[A/C]GAGCTAGCAGTGTTATCTGAAGCCTTGGAGGAAAGTGATTTGCCATACCTTTGGTCTTTC	AGGTATGGCAAATCACTTTCCTCCAAGGCTTCAGATAACACTGCTAGCTC
EMB-142427-TC	Tcm009s13873340	9	13873340	AATGCTTGTGCCATGATTGAACGCTGTGATAGCTGCTGCTTATAAAGTTCAAGGAAAATT[T/C]GGTATTTGGCATCATGATACTTCTTCACCCTTGGGTCTTTTGATGGATGAATGACCTGCA	TCATCCATCAAAAGACCCAAGGGTGAAGAAGTATCATGATGCCAAATACC
EMB-142429-CT	Tcm009s14800629	9	14800629	GGTAAACGTGGATACACTTTGTTTTTGTTAGATACAAGAAAGTGGAAGAAATGCGTGTAG[C/T]CATTCAACACAGTAATGGAATGTTTTTTGCTGGGAAGAGATTAATGGTTAAAAAAGCTTT	GATACACTTTGTTTTTGTTAGATACAAGAAAGTGGAAGAAATGCGTGTAG
EMB-142430-TC	Tcm009s14840951	9	14840951	GATCGAAAGGCAGGTTTCTTTGCAGCTCAAATACCTTCGTGCAAACAGCTTTGACTACAA[T/C]TCTCCATGATTCATTCATTTTTAATTGGTTCATTATTATTTATTTTGGAAAAAGATTTGA	CAGGTTTCTTTGCAGCTCAAATACCTTCGTGCAAACAGCTTTGACTACAA
EMB-142431-AC	Tcm009s16346377	9	16346377	TGCCGGTGAAACCTCAGAGTATAATACTTTCCTACGACGTTATATGAACTGCATGTTGGC[A/C]CTTGCACTCCTATTGAAGAACCTATAGGCCCGATGATTGGAAAAATATGAAATGCCATCC	ACCTCAGAGTATAATACTTTCCTACGACGTTATATGAACTGCATGTTGGC
EMB-142435-TG	Tcm009s17529417	9	17529417	ACCAATAACTTTTACAAATCAAAAAGGAAGAAAGAGATTACAAGAAAGGAAGTGCGGCGA[T/G]AAGTGAAGAGAGAGACGATCGGCGACGAAACCCTGCAGCGGCTGCTACGACACCGCTCAG	TTTACAAATCAAAAAGGAAGAAAGAGATTACAAGAAAGGAAGTGCGGCGA
EMB-142436-TG	Tcm009s17654235	9	17654235	ACCATCTCAACAAAGTTTCCTAACCAACGCTTTTACATTTACTCACAAACCCAAAACCAA[T/G]CGTCTCAGCTCTGCTACTTTCATCTCATGCAGATACCAGTCAGATGACCACAAAGATTCT	TGGTCATCTGACTGGTATCTGCATGAGATGAAAGTAGCAGAGCTGAGACG
EMB-142437-AG	Tcm009s18099972	9	18099972	ACGTTCCTAATTCCAAATGCAATGGTGTAACCATCCATTGAATTATCCCCAAAACTTAAC[A/G]CTTCTGCATCGCCTTGCACCCATGTGAGAGATTTGTCTTCTCCAAGACCTATAAGCACAA	AGGTCTTGGAGAAGACAAATCTCTCACATGGGTGCAAGGCGATGCAGAAG
EMB-142439-AC	Tcm009s20013688	9	20013688	TAAGAAATACACTGACAGAAAATATAGCTGAACTTACATTTGTACCAGCCAAAGGTGCAG[A/C]AACACGGACAACTCCATAATTCTGCTTCAAGGGTAACTCTTCAGAAAGAAGAACCCATCC	ACTGACAGAAAATATAGCTGAACTTACATTTGTACCAGCCAAAGGTGCAG
EMB-142440-TC	Tcm009s20857797	9	20857797	TCAAGCAAAACCAAGCTTCAGATTCCAGTGCTTTTGCTTCCCAAGTTCCAACGATGATCA[T/C]GCATCAGTTTCTCTTGTTCTCCTTTTCGGTCATTGCCTTCACTCTCTCCTCTGTTCCCGT	AGGAGAGAGTGAAGGCAATGACCGAAAAGGAGAACAAGAGAAACTGATGC
EMB-142441-TC	Tcm009s21153016	9	21153016	TGGAGTGGAATCAAAAAATAATAATAKTGGGATCTCAAAGGAGGATTCAACAATCATGGA[T/C]AGTAAAGGTTCCAAAAAAAGGAAAAGATTGGATTCTGAAGTTAATGATTCTCAGCCTGTT	GAATCATTAACTTCAGAATCCAATCTTTTCCTTTTTTTGGAACCTTTACT
EMB-142442-TC	Tcm009s21206921	9	21206921	TTGGTGGGAGAAAAATTGATCCTCCAGATAGCAGCTCAGAGTTACCTGATATGCTAACCT[T/C]ATTACTTGTTGAAGCCGTTGCAGTGAATGCAAATGGCAGTGTCTTTACCCCRGATGTAGG	AAAAATTGATCCTCCAGATAGCAGCTCAGAGTTACCTGATATGCTAACCT
EMB-142443-AC	Tcm009s22026811	9	22026811	TCCAAAACCATTGATCCCTTGAAAGATTTCCCATAGTAAASTTATAGAGGGAATAAGCAT[A/C]ATAAGAGCCATTAGGACTGCCTTTCCAAATAATTTCGCCAGAGAAATTCAGATCAAGAGA	TGAATTTCTCTGGCGAAATTATTTGGAAAGGCAGTCCTAATGGCTCTTAT
EMB-142444-AG	Tcm009s22302366	9	22302366	GCCTTGGAAACCATGTCCTCTAATGCAAATTTAATAAAAGAACTTCAGCAGAAGTCTGAC[A/G]TCAAACCCTCGTTTAATATCTCCAAGAGTCAAAATCAAGGCCTTTTTGCCCCACAAACCT	GGCAAAAAGGCCTTGATTTTGACTCTTGGAGATATTAAACGAGGGTTTGA
EMB-142445-AC	Tcm009s22521047	9	22521047	CAAGAAGAGTGGGAGGTATGTTCTATTGGTTTTAAAACATGGTTCATGGTTGGTTTTTTC[A/C]ATTTTTAAAGGGTCAGAAAGTGGATGTGCTTCTTCTATACGAGGGACCCTGAGAACTAGA	AGGGTCCCTCGTATAGAAGAAGCACATCCACTTTCTGACCCTTTAAAAAT
EMB-142446-TG	Tcm009s23338119	9	23338119	TAAATCAGTGRTTTCCTTGGACTTCTCTTGCGGCAAGGCTGAAATCGCTGATGTAACAAA[T/G]TGTGCTGGCGATGTTAGTGCTTCTAACGTTTCATTTTTCATCAAAATTCTTATTTTATTC	AGAATTTTGATGAAAAATGAAACGTTAGAAGCACTAACATCGCCAGCACA
EMB-142447-AG	Tcm009s24331196	9	24331196	GCTGCTTGCAAGCATGGCAAGTTATTTGAAGAATGGTCGAGTTGATTTGCTTTATTGCAT[A/G]ATCTTTTAAAGCTTGAGCCTTGTCTAGTTCAGCTTGTGCTTGTTGCCTGATTCTCTTTGC	TCAGGCAACAAGCACAAGCTGAACTAGACAAGGCTCAAGCTTTAAAAGAT
EMB-142448-TC	Tcm009s26051044	9	26051044	TATTACTACTAATTATAGTGTTTGCTTTAATCKTGGTTTTCTTCGAGTTGATTGCAGAAG[T/C]TCCTTGCCTTAAACTCTTTTTGTGATTGAGGAGGTTTCTAATCTTCGAAGACAGATGAGA	CTTCGAAGATTAGAAACCTCCTCAATCACAAAAAGAGTTTAAGGCAAGGA
EMB-142450-AG	Tcm009s26285789	9	26285789	AATGATTATTATCAAAAAATGCATAGTCTTGGTGGGACATGTGATTTTGATGGGACAGCT[A/G]CAACTACTACTAATAATCCGAGTAAGTTTGCACCAGTTTTCTCATCATTCTTTATCTTAT	ATCAAAAAATGCATAGTCTTGGTGGGACATGTGATTTTGATGGGACAGCT
EMB-142451-TG	Tcm009s27850766	9	27850766	GTGTATAACATTTTCACTGGCATCWAAACATTGCATTGGAGCCAGCAATGGAAACTTACA[T/G]TCTCGAAAATCCATGTCTACAACAGCAAGAGAAGAAGTGATCACAGCTCCAAAAATACCA	GGAGCTGTGATCACTTCTTCTCTTGCTGTTGTAGACATGGATTTTCGAGA
EMB-142452-TC	Tcm009s28446535	9	28446535	ATATATGCTGGAAAGTTAGGGCAGCAGAGTAGAATTCTCCCATGGCTAGACTGTTTCCAA[T/C]CCTATGTTCCCAAATCATCTTTTGCTTTTTCATCATCTTGGCTGCAGCAGATGATGAGAG	GAAAGTTAGGGCAGCAGAGTAGAATTCTCCCATGGCTAGACTGTTTCCAA
EMB-142453-TG	Tcm009s28774579	9	28774579	ATCTAAAATCGCATCTCTCATATTTAGACAACCCACATTATTAGCACGCCTCCTCTCAAA[T/G]GCCATTGCATGAAAGTAATATATATTTTTATCTCCCTCAAAATCCACTTAGCTCTAGATG	GCATCTCTCATATTTAGACAACCCACATTATTAGCACGCCTCCTCTCAAA
EMB-142454-TG	Tcm009s29674603	9	29674603	GTTKGAAAAATTCCTTGATCGGTGACAGTTGGGCTTGAAGCAAATATGCGCTCCACACTA[T/G]AGGTTGACGTAAGAAAACGAGTTGTTTTCACAACCTCAGTGACAGTGACATCACTTAGAG	TTCCTTGATCGGTGACAGTTGGGCTTGAAGCAAATATGCGCTCCACACTA
EMB-142456-AG	Tcm009s30006186	9	30006186	CCCTCCACTGTTGCAGCAACACTCATCCAAGAGTTAGAAATCAACCGAGGAGATTGCTAG[A/G]TTCTTTTGCTTCTATTTCTGCGAATCTAAACAAGTTGAGTAGAGCCATTCAAGATCCAAA	TTGCAGCAACACTCATCCAAGAGTTAGAAATCAACCGAGGAGATTGCTAG
EMB-142457-AC	Tcm009s30351795	9	30351795	TTTGGTTTCAGAGATATGCCCAACACGGACTGGCCACTCTCAGATTATGAATATTTCCAG[A/C]CAGTTTCTGAGGATTGGTGCAGACAGACCTGCTTGAATGATTGCTTTTGTGCAGTTGCTA	GAGATATGCCCAACACGGACTGGCCACTCTCAGATTATGAATATTTCCAG
EMB-142458-TC	Tcm009s30409176	9	30409176	CAATCAATTATGCTTGCACATTTGCTTGTTGGAAGATGAGAAGGTCAGTGCTGCCTGATA[T/C]ATGCTTCCATGATAATTACAGCATTGTCATGGAAACTGCTTGTATGATTGACCAAGGTAT	TGCTTGCACATTTGCTTGTTGGAAGATGAGAAGGTCAGTGCTGCCTGATA
EMB-142459-TC	Tcm009s31538020	9	31538020	ACTTACTATTGTCAATGTTTAAGTTGGAGAATAACCCTGCAGGTGAGCTGCTGTGTCGTA[T/C]AAGATTGGAATTATTGCCTCCACCCATCTTCATTTGTGTTGGTCGAGCCATCCCCATTGA	GTCAATGTTTAAGTTGGAGAATAACCCTGCAGGTGAGCTGCTGTGTCGTA
EMB-142461-AG	Tcm009s32157284	9	32157284	RTGGAGCTTTTAAGTGGCTGAGAAGTTCCCTGGCATAATTAAGGCTCTCAGGGGAAGAAA[A/G]AGGGCTGAGAGATGATAAAATTTTGGAGTAGAGGAGTTGGGTTTGGAGAGGTCTTGTTTT	TAAGTGGCTGAGAAGTTCCCTGGCATAATTAAGGCTCTCAGGGGAAGAAA
EMB-142462-AG	Tcm009s32353793	9	32353793	GCGACTAGCAGATCAAATACTAAGCTTGGGATGGAAATCAGAGCTTATGAATGGTGCTGT[A/G]AATTCATCTAGACAAGCCATCCTAATTCTTTCAGGTGTCGCAGGATTATCGAGCRGAAAC	GATCAAATACTAAGCTTGGGATGGAAATCAGAGCTTATGAATGGTGCTGT
EMB-142463-TC	Tcm009s32724528	9	32724528	CTTCAGAATCTAGCGAGGGTGCRTACCAGCCAAAAACACTAGGAGGCAGTTTTGATATTG[T/C]TAAATTTGAGCCTGAAAGAAGGCATATCCCATCAGCTTCATCAGCATTGGTTATTGGTGG	CCAATGCTGATGAAGCTGATGGGATATGCCTTCTTTCAGGCTCAAATTTA
EMB-142465-AG	Tcm009s35270104	9	35270104	GCAATAGGATATGACCAAATATGGAGCCACCAATTACATGAAAGAACATTGGCTGTTGAC[A/G]CTTCTGAATCTTCTAGTTACTGCGATTCCAAGGTTTGTACTTTGTAAACTGTTCTTTTTT	ATGACCAAATATGGAGCCACCAATTACATGAAAGAACATTGGCTGTTGAC
EMB-142466-AG	Tcm009s35597339	9	35597339	TAGTAGTATCTATGATATATATACCTGAAACCTTTTTTAGGTGCTGCAGCCTCCACATTC[A/G]TGGGTTGATTGGTAGGTTCGTTGTAATAGTCGTGGCTCGTGGATGAGAGTGGCAAATTTC	ACTCTCATCCACGAGCCACGACTATTACAACGAACCTACCAATCAACCCA
EMB-142467-TG	Tcm009s35635776	9	35635776	GCTGGCATTGGGGTAATCCTTAGAAACTCTAGAGGGTCTATTCTTGCTCTCTTTTCTAAA[T/G]ATGTGGGGGTAATTGATTCCAATATGGTCGAAGCTTTGGCTGTGAAAAAAGCTGTTGTCA	GGGTAATCCTTAGAAACTCTAGAGGGTCTATTCTTGCTCTCTTTTCTAAA
EMB-142470-AG	Tcm009s36544490	9	36544490	GCATTTAGGAAAATGGTTCGGACAAGATCAGCTATTCTGCACATTGCCAGCTCGAAAACT[A/G]CCGCTGAAGAGCTCAAAAACCTCCTCAAACAAAGCGTTTGGGGAGAAGCAGATGTACTAG	AAATGGTTCGGACAAGATCAGCTATTCTGCACATTGCCAGCTCGAAAACT
EMB-142472-TG	Tcm009s37305346	9	37305346	TAAAATAAAAAGTAAAAAGAAAGAAAAATCAAAACACAAATTCTTTCCTCAATTAATCAA[T/G]AAATCCAGTTTGTCTCCAAACAGCATTCCTTACCTGCCTAAGATCCCTCCCTTTTAGGGT	GGAGGGATCTTAGGCAGGTAAGGAATGCTGTTTGGAGACAAACTGGATTT
EMB-142475-TG	Tcm009s38871708	9	38871708	TGGATCCTTTCCAGGAATCCTTCTGGTAACATTTCCTCAGGATTCTTGTAAATTAAGGTG[T/G]CATCATTTTGTGATGGTGGTGGCATACGCAAGGACCATAAGAATCTGTACCCACTCTGCT	CCAGGAATCCTTCTGGTAACATTTCCTCAGGATTCTTGTAAATTAAGGTG
EMB-142476-AG	Tcm009s38899820	9	38899820	CTCCTCGATGAGTACTCTCAGGTCTTGATCGTGGCTGCTGACAATGTCGGCTCCACCCAG[A/G]TGCAGAACATCAGGAAAGGTTTGAGGGGTGAGTCCGTCGTCCTTATGGGAAAGAATACTA	TCCCATAAGGACGACGGACTCACCCCTCAAACCTTTCCTGATGTTCTGCA
EMB-142478-AC	Tcm009s38992701	9	38992701	CACTCTGGATCAGTCTTCATTACAGATAGTGTAGGAATTGAAAACAAAAAGGATAAACTA[A/C]ATTTATTAAAAAGTAAAAAGGGACCTGATCTCGTCCCCAAGGAACTGCCCCCCCGGATTC	GGGCAGTTCCTTGGGGACGAGATCAGGTCCCTTTTTACTTTTTAATAAAT
EMB-142480-AC	Tcm009s39270481	9	39270481	CATATGACCTTCTTCTGGGGCAAGAACGCCGAGATCCTCTTCCCAGGCTGGCCCGGCTCG[A/C]GTGCCTGGATGTATGGATTAGCCTTGATATTGATCTTTGTACTTGCTTTCCTTGTTGAAT	GAAAGCAAGTACAAAGATCAATATCAAGGCTAATCCATACATCCAGGCAC
EMB-142481-AG	Tcm009s39298712	9	39298712	AGATCAACCAGTCAGGACTCACAATAGGGTATGACGTAGAAGTTTGAGTACTCGAAGAAC[A/G]GGAATATATGTCTTGGCCACCATAGTAAAGAGATGAACTTAAATGGCATGGTTCTGCCCT	GTCAGGACTCACAATAGGGTATGACGTAGAAGTTTGAGTACTCGAAGAAC
EMB-142482-AG	Tcm009s39529239	9	39529239	ATAAGAGTATGAAGAAGGTGGCCCAATGGAATGGACTGCAGACGAGCCTTGACCACTCGC[A/G]CTTGACCGTAAAGTATCTCCAGAAGTCAGTTCACGGCGCAAATGAGCCAGCTCAGATTCA	CTGGCTCATTTGCGCCGTGAACTGACTTCTGGAGATACTTTACGGTCAAG
EMB-142483-AG	Tcm009s39612214	9	39612214	TCGAAGGTCAGCACATATAAATACGAAGGTAATGGAGACCTTAAAAGAAAACAGTCTGAC[A/G]TAGTTTCTGAACCTGAGTATCCAAATAAATCACCAAAAAATGGTCATGGAGTTCAATCGT	GCACATATAAATACGAAGGTAATGGAGACCTTAAAAGAAAACAGTCTGAC
EMB-142484-TG	Tcm009s39628114	9	39628114	AGGCATGCTCAACTTGTGGAGATAGCATGCTGCTAACTTCGAACCTGGCAAGATCACAAA[T/G]AAAGTCGGATTGGACCAAGTTGTTAGCAACAGTGATGCAGCTGCTCCAATCGAGATCGGA	AACTTGTGGAGATAGCATGCTGCTAACTTCGAACCTGGCAAGATCACAAA
EMB-142486-AG	Tcm009s39922831	9	39922831	GCTTTAAGAGGAATGGAAATGGCTTTGGAAAGTACCCCATCATTTCCAGGGAGAATGTTT[A/G]ATGGAGAACTCAAAGATGGGCTGCTTAAGTTGGAAGAGCACATTAGCTTAACGATAAAAC	GAATGGAAATGGCTTTGGAAAGTACCCCATCATTTCCAGGGAGAATGTTT
EMB-142487-AG	Tcm009s40111796	9	40111796	AGTCCAACAACTTCACAAGTGCAATTCACACGTGTGATGAAAATTAGGGTTTTGGACAAA[A/G]TGATATTAAAACCGCAAACCCTTCCACTTCTCTCCCTCCAGACCTTCTTCGCTTCAGAGA	GAAGAAGGTCTGGAGGGAGAGAAGTGGAAGGGTTTGCGGTTTTAATATCA
EMB-142489-TG	Tcm009s40462902	9	40462902	TAAAACATTGACATCCGCTATACTTGCCGCCTGAGTGCTATATACCATACCTGATTAGCA[T/G]AGGATGCGGTACTGTATCTGCATATTAAGTACAGGAAAGGAAGGAAAGTGAGAAGAATGA	CACTTTCCTTCCTTTCCTGTACTTAATATGCAGATACAGTACCGCATCCT
EMB-142491-AG	Tcm009s41414880	9	41414880	TTTACAGGGGCTGTTTCTGGTTCAAGCATATCACCATCCTCCATAGGCTCCTCCTTGTCC[A/G]CCTCGCATAGAGATGGCAATATGATAAGCCCATTTTCATAAACTGTACACATATTTTGTG	GTGTACAGTTTATGAAAATGGGCTTATCATATTGCCATCTCTATGCGAGG
EMB-142493-TC	Tcm009s41847132	9	41847132	AGTTAGGTGGTCGAACATATGGTTGCATAGAGTTTGAAAAACCAGCACCCACTTCCCCAA[T/C]GGAACACATGGCTTCCTCTCCTCTGTGTTGCCCAAGAGATGCATTTGGATCACCTCTTTG	TCGAACATATGGTTGCATAGAGTTTGAAAAACCAGCACCCACTTCCCCAA
EMB-142494-TC	Tcm009s41921488	9	41921488	CAGCCGTACTGATTATTTGAAATACAAGTCGGAGAATCGCATTGTGCCTGATGGTGTTAA[T/C]GCTAAGGTTTGTCTTAGATGTTAAATCTTACATATTTTTCCTTGGTGATGTTTATCATTG	GATTATTTGAAATACAAGTCGGAGAATCGCATTGTGCCTGATGGTGTTAA
EMB-142495-TC	Tcm010s00098237	10	98237	TTTTAGAGATGTAATGTGGTCGAGCCGTTGAAGTTCGACAATGGAAAGCCTTTCTTTCCT[T/C]TCCTCACCACAGACCCTGCATTGCCCACCTTTTTGTCTTCAAATTCCCATTTGGAAAGGT	GTAATGTGGTCGAGCCGTTGAAGTTCGACAATGGAAAGCCTTTCTTTCCT
EMB-142496-TG	Tcm010s00107111	10	107111	AAAAAGATAAGCTTGGTGTGGTTGGTTTGGTTGTCCAGGGAAATGGAAAATTGAAAGACT[T/G]GGAAAAGAAAAAGAAAAAGAAAAGGGCTTTGCCTCAGTTCTGATGATCCAAGTGGGCTTA	GCTTGGTGTGGTTGGTTTGGTTGTCCAGGGAAATGGAAAATTGAAAGACT
EMB-142497-AG	Tcm010s00384184	10	384184	GAAGTGAYGAGGAAATGAATGAGGAGAATTTGAGTGAGAATAAGGATCCTGCAACTGAGA[A/G]AAGGTTAGTTAACTTTAATATATTGTTGCTTTTCAAAAAAAAAAAAAAAACTTTAATATG	GGAAATGAATGAGGAGAATTTGAGTGAGAATAAGGATCCTGCAACTGAGA
EMB-142498-AG	Tcm010s00460354	10	460354	CTTGGCATTAAGTCTAGAAGGATTCAAGGCATTCCCATCTCTTCAAGTTTGACAAAAGAA[A/G]CAATAATTTCTGCTTAAACCATTTCTTGAGCAAACAAGAGCCAACTAGCTAGATTTAGTA	AGTCTAGAAGGATTCAAGGCATTCCCATCTCTTCAAGTTTGACAAAAGAA
EMB-142499-AG	Tcm010s00587538	10	587538	GTGGATATTCCAGGGGTGTGGCACTTTGATCAGATGCTTCTCCATGAGGGAGAGGAAGCT[A/G]TTGCATGATACCGAAACTTGCTGATCGGTTCCATGTCTGAGGTTGTTCTATAAGGTCTTG	TAGAACAACCTCAGACATGGAACCGATCAGCAAGTTTCGGTATCATGCAA
EMB-142500-AG	Tcm010s00644969	10	644969	TCTCTTTCTTTATCTTCACCTTCATCATCTTCGAAGCTTAGCAGCTTGAAGGAAGGAAAT[A/G]CTGATGGCAGAAAGCATTCAAGGACCATGGCAAGTACCCTGGATCTGACTCTATGAAAGA	TATCTTCACCTTCATCATCTTCGAAGCTTAGCAGCTTGAAGGAAGGAAAT
EMB-142501-AG	Tcm010s00741183	10	741183	ATGTTCAACACTGGAAGAGCCTCCTTAGCACACCTGATTCCATCCGGGTTGTTCCAATCC[A/G]AACTCCTGTTCCACATCCACGAGGTTAAAATCAATGGAAATGAACAAGAAAATGGACAGA	TTCTTGTTCATTTCCATTGATTTTAACCTCGTGGATGTGGAACAGGAGTT
EMB-142502-TG	Tcm010s01367570	10	1367570	ATCACTGTAATCATCCCTCTCCTTTGACGCCACGTCTTGCTCCACTCTTTCACCAATCTT[T/G]TCTTCTTCGTATTTCAATCCTTCTTCCAATGCCAGTCCACCTAAAGCCCCCGCGACTGCT	GGGGCTTTAGGTGGACTGGCATTGGAAGAAGGATTGAAATACGAAGAAGA
EMB-142503-TC	Tcm010s01397771	10	1397771	GCTGCTGCTGTTTTAGAAGAATTTTGTGGTGGTTCTTTCAATGAGCAACCGGATAGGTAC[T/C]ATGCTGTATCATTCCCCCCAAAGTTATGCCGTTTGGGTTTAACATACATGGGGAAGAATG	CATGTATGTTAAACCCAAACGGCATAACTTTGGGGGGAATGATACAGCAT
EMB-142504-AG	Tcm010s01416709	10	1416709	TGCAAGCAAGCATGTATGCATGATATCTGAAAGAATACAATCATACCCTGTAGCTGAAGG[A/G]AGGAGATATCGATGGTGGGGAGACTAATGCAGTGGAATGCTTAGAGGAAACACTAGGAAG	TTTCCTCTAAGCATTCCACTGCATTAGTCTCCCCACCATCGATATCTCCT
EMB-142506-TG	Tcm010s01979978	10	1979978	TGATACATTCTAGGGCGATTGAGATCTTCCACCATTGAGTCAAGTGGACCGATTTCTAGT[T/G]CATCATCTACAAATGCAAATGCAGAGACTGAAATCCTTTCTTTCTTCTCATTCGTGATGG	TAGGGCGATTGAGATCTTCCACCATTGAGTCAAGTGGACCGATTTCTAGT
EMB-142507-TG	Tcm010s02006319	10	2006319	GCATGAAACAATCAGCACAGTCTATTACCAAGATGAACAAGCTGCACTGCCCACTAACCA[T/G]CCAGGACTTTTAACTGGAAATCAAATACTCGATGCTCARTTGTGTGAACCACTACCTCCT	ATCAGCACAGTCTATTACCAAGATGAACAAGCTGCACTGCCCACTAACCA
EMB-142508-TC	Tcm010s02045564	10	2045564	TGAATTGCTCCGAATCCAAGAAGCTGGTGGACGAGTAATTTACTGGGACGGGCCCCGTGT[T/C]CTTGGTGTTTTAGCCATGTCTAGAGCAATTGGTTAGTCAACCAAATTTCCCTTGATTTAT	GGAAATTTGGTTGACTAACCAATTGCTCTAGACATGGCTAAAACACCAAG
EMB-142510-AG	Tcm010s02148808	10	2148808	AGTGGTTCTGTCCTGGGCAGGGTTGGCAAAGAGCTAGAATCAACAACTGATAGTGAAGAA[A/G]CATTTGGTTCTTCCTCTATGTCAGCAGACACTGAAGAAGTGACTGAGATTGTCCCAGCAA	TCCTGGGCAGGGTTGGCAAAGAGCTAGAATCAACAACTGATAGTGAAGAA
EMB-142511-AC	Tcm010s02153529	10	2153529	ACCTTTTTTTTTTTGTTTGTTGGGTTAAACCAGGTGGAATTCATGGCTGAAGATGAGTTG[A/C]TAGAGATTGTGCCTAATATGCGAATGGATCCTCTCAATTTCATCTGTGTAATCCTCAATT	TTTTGTTTGTTGGGTTAAACCAGGTGGAATTCATGGCTGAAGATGAGTTG
EMB-142515-AG	Tcm010s02830445	10	2830445	CCCCAAAATCTTAGTCTCCAGCCAACTCCCTCCACCTTCTTYGTTAAGACCCTTTGCCTG[A/G]TATCAGTAAACCACCTTAGCAGTGAAGCTGTTTCTTCTATGGTCTCAAGGTTTCAGCTTC	CCTTGAGACCATAGAAGAAACAGCTTCACTGCTAAGGTGGTTTACTGATA
EMB-142516-TC	Tcm010s02838793	10	2838793	CACCAAATTTTCTCAGGGAGTCGAGATTGATAAATCCTGCTAGATGGGGATCTATAATCC[T/C]TTCTAACAGGCCTCTCTTTTGCCAGTGCATAGCCCATTCTGCTATGTTAACCTGTTCCCT	TCTCAGGGAGTCGAGATTGATAAATCCTGCTAGATGGGGATCTATAATCC
EMB-142517-TC	Tcm010s03175441	10	3175441	TGGTTCGCATGGAGATAAGCTACGCATCTCCGAGTGCCGGCGACTTAACTTACTCGTCTT[T/C]CACCTCTTCCGGATCTTCCATGCCGAACCGACCCGTTAAAATCATCCCGCTCCAGCATCC	GGAGATAAGCTACGCATCTCCGAGTGCCGGCGACTTAACTTACTCGTCTT
EMB-142519-TC	Tcm010s03381815	10	3381815	CTGATTAGCTTCTGGGTATGTAGTGCACATGGGAGCTGATTTTTCTAGTGGAAATCCGAT[T/C]ATTCTCTTGTTATTTTAGGTACAATACGCAACACAGCCATGGTGGGGATATGTTCCGCAG	TCTGGGTATGTAGTGCACATGGGAGCTGATTTTTCTAGTGGAAATCCGAT
EMB-142521-AG	Tcm010s03727547	10	3727547	TCCCAGACTTTTGACCAATCATGTGGCTTGTAAATMGACAAGAATTATACTTCCATTTTG[A/G]ATATACACTGGGTCATTCTTGTTTTTGCCTGTTCTTTGCTTGAACTGTTTTATCTCTACT	AAACAGTTCAAGCAAAGAACAGGCAAAAACAAGAATGACCCAGTGTATAT
EMB-142522-AG	Tcm010s03764076	10	3764076	TTTGCAGGACAAATTATGTCAAAGAAACCTTGTTTTGGTGACTCATGTAGTGTTATTCCC[A/G]GTTTAACACTATCTCCAGAACCAGCTTCTTCACTTTTGCGCATTGCCTCCAGAGATTTTG	GGAGGCAATGCGCAAAAGTGAAGAAGCTGGTTCTGGAGATAGTGTTAAAC
EMB-142528-TC	Tcm010s04136236	10	4136236	CTGCCGCGTGACGAGCACGATAGGCGTCAAAGAACTGAATACAATCGTCGACTACGCCGT[T/C]GATGCTTGGAATGTGAGCTTCGAGTCCGTCGAGGCCTTCGGAGAAACCGTGACCCTGGTG	ACGAGCACGATAGGCGTCAAAGAACTGAATACAATCGTCGACTACGCCGT
EMB-142529-TC	Tcm010s04189607	10	4189607	AAGCTGAAAGAGTCCTTAAGAAGCTTCCGGCGTGGTGTTCTTTGWTTGGGAAGTCCACTT[T/C]TCCATACACTTTATCTTTTCTGAGCAGTCTTCCTGTTAATTTCCAGACCACTGAAATTAC	TGGTCTGGAAATTAACAGGAAGACTGCTCAGAAAAGATAAAGTGTATGGA
EMB-142530-AG	Tcm010s04290544	10	4290544	AATGGAAGAGGACTCTTCTTTCTTAATAGTCAAGCTTGCTCCACATTGAGAATCATCCAC[A/G]AAGTTTGACAACCATTCCAATTGAACAATGTCCTCATACTGCAACCAAACAGTAATCTGG	GACTCTTCTTTCTTAATAGTCAAGCTTGCTCCACATTGAGAATCATCCAC
EMB-142531-AG	Tcm010s04310890	10	4310890	TCTTAAAATCCTCTCTTTCAATTTGATGCAAGTCTATATCCCTTCGCCTCTCTCCAGCAA[A/G]GCATTCAGAAGAATAATTTCCTTGTTTAGCTTTGAGCAGCTCCCTTAAGGCTGCATATAG	CTCTCTTTCAATTTGATGCAAGTCTATATCCCTTCGCCTCTCTCCAGCAA
EMB-142536-AG	Tcm010s05436769	10	5436769	TGAGGCCTCAATCACCAATCCCTTTTGCCATAACTTCTAATTCAATACACAATGAAGATG[A/G]AGGTGAATTTGATGGGAATAGTGCAAATGTAGACAACAAGAATGTTACTCTTTTGTCACC	GAGTAACATTCTTGTTGTCTACATTTGCACTATTCCCATCAAATTCACCT
EMB-142537-TG	Tcm010s05870918	10	5870918	TGGATTTGACATCTTCCAACAAATCTAATAGCTTTTCATGGTCTGCCATCAATATTTCTT[T/G]TTTTTGCTTTGCAGCAGCTAGTTCTTCCTTAAGCCCTTGTAACTCAGTTTCACATTCCAC	AAACTGAGTTACAAGGGCTTAAGGAAGAACTAGCTGCTGCAAAGCAAAAA
EMB-142538-AG	Tcm010s05890087	10	5890087	CAATGACACCATTCTTGAGATGAACAGAGCCCAGATACTTGAGAGTTGTGTCAGCCACCC[A/G]TTCACTCTAAGTTGAACGGCTGCCTCGCATGTCTTGTTTGAAGGATAACGTCAAATTAAG	CGTTATCCTTCAAACAAGACATGCGAGGCAGCCGTTCAACTTAGAGTGAA
EMB-142539-TC	Tcm010s06461776	10	6461776	TAACCTAGTTTCTTGAAATACTGTTTGAGCTCACAAAGCCCTTCAACAGTATGACCTTTG[T/C]GGCATCCCTGTAGGCTTTGGAAAATTTTGAATGTTCGTGTTGTTGGCTTTGATTGAATCG	AAAGCCAACAACACGAACATTCAAAATTTTCCAAAGCCTACAGGGATGCC
EMB-142540-AG	Tcm010s07452791	10	7452791	AGATGGGAGGCAAGAAGGAATCATCCGACGATGAGCAGTCTCCAGCTGATGATGACTCTC[A/G]ATATGTATGAAACATCCTTGGATTTTGTGTTTGTCAGACAATTTACATTCTGGACTTTAG	GAATGTAAATTGTCTGACAAACACAAAATCCAAGGATGTTTCATACATAT
EMB-142541-AC	Tcm010s08357326	10	8357326	TCAACCTATCATTAATCTTTGATCTTGTTTTGCTGATGGCCCAATGTGTAGGGTATGATG[A/C]ACTTAATGGCTCAGTCCTCAGTAACAGTAGTAGACTCATGGAATAGTAAGATTGATAGTG	CTTACTATTCCATGAGTCTACTACTGTTACTGAGGACTGAGCCATTAAGT
EMB-142543-AG	Tcm010s09600958	10	9600958	GAGTAAGAGCAAGAAGCAGTCATCTTCTGATGGACAGCATAATTTGAGATCCATAGAAAT[A/G]AGTAAACCGTCAACTGCTCCATTGTTTGAAGGTTTGACATGTTTTAACCTGACACTTCTA	AGGTTAAAACATGTCAAACCTTCAAACAATGGAGCAGTTGACGGTTTACT
EMB-142545-AG	Tcm010s10402695	10	10402695	AAACTGAACTTACAGTTCCARCAGCTGTTTTTGACGAAAGAAATGTGTTTGCCTTTGAAC[A/G]TGAAAGACCAAAATCGCAGACCTGGATGATCATGCACAAAAATTCCAGAAGATAATTTGG	TTCTGGAATTTTTGTGCATGATCATCCAGGTCTGCGATTTTGGTCTTTCA
EMB-142546-AG	Tcm010s10592094	10	10592094	AACAGTAAGAGTTAGAAATCGCGTATGCAAAAGAGAAGCTTACCAGACAAAGAGAGACGA[A/G]ACTGGAAACTGAAGAGCAAAAGGAGGAAAACGATTTTCAAGGCCATGATGGAGAATTCGA	GTTAGAAATCGCGTATGCAAAAGAGAAGCTTACCAGACAAAGAGAGACGA
EMB-142547-AG	Tcm010s10735547	10	10735547	GAAGAAGGCCATACCTTGCTATAGCAGAGAGTTGACTCTCATCTTCTTTGACATTCATCA[A/G]CTTGGCAAGTGCGAAAACTGCATAGGACCAAAACTAGAAGCCCTATTAACTGCATCAGGA	GTTAATAGGGCTTCTAGTTTTGGTCCTATGCAGTTTTCGCACTTGCCAAG
EMB-142548-TG	Tcm010s11147606	10	11147606	ATGTAGCTCTTGAATGTAAACTTTGTACACCCAACTATACCTTCCATTGCAATTGTTATT[T/G]GGGATATTTGAGTTTCTTAGGTTTGTTGTAAAATGGGGGTGCAGTTGTTGTATGTTTCAT	CAACAACTGCACCCCCATTTTACAACAAACCTAAGAAACTCAAATATCCC
EMB-142549-TC	Tcm010s13036298	10	13036298	GATCAATTCTTCAACTTCCAGGTTTCAGCCTTCTAGTCTTTCAACTTTCCGTATACCCAA[T/C]TGTTGAGAGGATTCTTGGACCTGTAATGGTGTCTCGTATTGCAAGTGTAAGTTCCCAAAA	TCAACTTCCAGGTTTCAGCCTTCTAGTCTTTCAACTTTCCGTATACCCAA
EMB-142550-AC	Tcm010s13946255	10	13946255	CTCGTCACTGTACTTCTTTGTCGGAAAGTTGGCAACAACAACAGGCTCAAGACCATGAAA[A/C]CCCCGTTCAAGCTGAACCATACAAAATCCACCATCAATGAGGAGTAAGGAGCAAGGCATA	TACTTCTTTGTCGGAAAGTTGGCAACAACAACAGGCTCAAGACCATGAAA
EMB-142551-AG	Tcm010s14359468	10	14359468	AAGTTTGCATCTTAACCGTATTTGATGAATTGGTGTTATACTTCTGCAGACCCTCTCGCT[A/G]GTAGGGTTGAGCGGCTCCACAATGATAAAATTGGCGGGGCTCCTTTTGATGGCTTCGGAA	CTTAACCGTATTTGATGAATTGGTGTTATACTTCTGCAGACCCTCTCGCT
EMB-142553-AG	Tcm010s15219632	10	15219632	TGCGGATCATCAACGGTTAGGCAAAAACACCATCTTGAATGAGTGGAGGAACAAACTTGT[A/G]ACCCTGAAGAGTTTGCTCAAAGATATGACCCACTTTGAGCAATTTTTCCTGAAAAAATAG	CAACGGTTAGGCAAAAACACCATCTTGAATGAGTGGAGGAACAAACTTGT
EMB-142554-AG	Tcm010s15828692	10	15828692	AGAACTCATGCTATAAGAAAAGCTCATGAGAATATAGACAAGACTTTGAAGTCTGCTGAA[A/G]TTATTTTGGCACAATTTGATCTCTCTCGTCAGGTTCGTCTTTCTAACTAAAAGATGAAGT	TTAGTTAGAAAGACGAACCTGACGAGAGAGATCAAATTGTGCCAAAATAA
EMB-142555-TC	Tcm010s15902145	10	15902145	CTTTCCTCTTTATTTTGCTTTGCTTTTCTCCTTTTTCTCGATTTGAAATGATTTGCTCAT[T/C]TCTCAATCCCCTTCATACATCACATCCCATAACGGCTAACACCAATCATGYTAATATTTT	CATGATTGGTGTTAGCCGTTATGGGATGTGATGTATGAAGGGGATTGAGA
EMB-142556-TG	Tcm010s16008479	10	16008479	GAAGCTCTATGTTTACTGCCCTGTTGTAACCTCAGTCCTTGATCCAATATTCCTCAATGT[T/G]TTTTTCATTCATGCCATGCATATTTGTCAAGTCTATTTGTTGGTGTGGTGTTTGCTGGTT	GTTTACTGCCCTGTTGTAACCTCAGTCCTTGATCCAATATTCCTCAATGT
EMB-142558-TC	Tcm010s16295335	10	16295335	ATGGTTCTGTMGCCCCTGGAGAAGCAGAGCTTTCTTCGCTTTCCCTCCCTTTGGAAGTCA[T/C]AACCTCACTTTTAGCTTGAGAAGAAAGGTAAGACAATGACTGCAGCCATGAAACTAAAGT	CATGGCTGCAGTCATTGTCTTACCTTTCTTCTCAAGCTAAAAGTGAGGTT
EMB-142559-TG	Tcm010s16549773	10	16549773	AGAAGGCTGAGACAAAGGCAGCAACCTTTGGAGTTCAGACTCTGAAGTTCTGCCCGCAGC[T/G]TCTCACCATCGGTAGTTCCTTCTGTTGTGCCAAAAGAAAAGGCATAAACATAATTAATGA	TGTTTATGCCTTTTCTTTTGGCACAACAGAAGGAACTACCGATGGTGAGA
EMB-142561-AG	Tcm010s17968491	10	17968491	CCAAAAACTATGGTTCCTGTATGCCTAACAACATTTGATATATGTGCAGGGGCTTATGAC[A/G]GTGAGGAGGCTGCTGCTCGTACCTATGATCTTGCYGCACTCAAGTACTGGGGCCCAGAGA	TGGTTCCTGTATGCCTAACAACATTTGATATATGTGCAGGGGCTTATGAC
EMB-142562-AG	Tcm010s18137936	10	18137936	GTTCTCTTTTGTCAAATGCTTTCAAATGGAATTGAACCTAATGAAATTTCCATTAATAAC[A/G]TGTTTGGGGCTTGTTCACAGCTATCAACTTTGCAACTTAGAAAAGAAGCACATTGYTATG	TGCTTCTTTTCTAAGTTGCAAAGTTGATAGCTGTGAACAAGCCCCAAACA
EMB-142564-AG	Tcm010s18400114	10	18400114	TRTGGCTTTGGATCCACTTAACCGCATTGTAAGAATCGGATTCAAAAGGAGCATATCCAG[A/G]GTTACCTCCATCTTCATTCCTCAATATATCCTCCCGTACCTGACTCACCAGGGTTACCTS	GATCCACTTAACCGCATTGTAAGAATCGGATTCAAAAGGAGCATATCCAG
EMB-142565-AC	Tcm010s19346328	10	19346328	AAGTTTGGCATGAATTTTCCAGTYTTGTTCACCTCCAAATCTTTCAAGCTGCTCAAACTA[A/C]ATAGTTTGGAAATTTCTTCGATCACCCCTTCTTTCTCTTCCTCCATTGAAAAGGGAAATC	TTCAATGGAGGAAGAGAAAGAAGGGGTGATCGAAGAAATTTCCAAACTAT
EMB-142566-TC	Tcm010s19421723	10	19421723	GAAATAATTCCCAAGGTGGCACTCCAACACCAGATGAACATCAAAAGCAAAGCCCTGATA[T/C]TGATGTTGGTCAAGAAGCTGGGCAATTAGAAGCAGATGCTGAAGTGGAGGCAGGGATAGA	CCAAGGTGGCACTCCAACACCAGATGAACATCAAAAGCAAAGCCCTGATA
EMB-142567-AC	Tcm010s20935486	10	20935486	CTAGGAGATTGATGTCTTTTCTGAGTTCTTATGTTCCCGGAGTTATGAATCCTCATGCTA[A/C]AGTTGTTCAGCAATGGAACCAATTTTTTGTCATTTCATGCTTGATGGCAGTTTTTATAGA	GATGTCTTTTCTGAGTTCTTATGTTCCCGGAGTTATGAATCCTCATGCTA
EMB-142568-AG	Tcm010s21810766	10	21810766	CCGATTTGGTTTCTACTTAGATTCAACTTCACTAGCTTGATGCACTCTCCGAGTTGTTCA[A/G]GAATGCGTCCAGTCAGATTGTTAGATGCCAAATTTAGATGCTTCAAATTTGACAACCTTC	TTCTACTTAGATTCAACTTCACTAGCTTGATGCACTCTCCGAGTTGTTCA
EMB-142569-AG	Tcm010s21869141	10	21869141	TCGTGTGGTTAGGGGGTTGCCTTTGGGGAATTCCAACCATGAATTCTCTGTGTTTGAGCC[A/G]TTTGACGATGGACTTATCATGGAAGGGAGTTTCTTGGGGATGTTTACATCAAGTTTGCTT	GATGTAAACATCCCCAAGAAACTCCCTTCCATGATAAGTCCATCGTCAAA
EMB-142570-TC	Tcm010s22005511	10	22005511	TTCTATACATACATATATATAATTAGCTTTCACTAATCATCATCAACTTCTTCCAATCCG[T/C]AATGAAGAATCAACTCCTTTACTTGACCCTGCAAAGAGCCTAGCAATTTCCAATTGGGTG	GAAATTGCTAGGCTCTTTGCAGGGTCAAGTAAAGGAGTTGATTCTTCATT
EMB-142577-TC	Tcm010s25021150	10	25021150	TGCAGGTTTARTTGTTTGGCTAGAGAATATACATACTTCTTTTGGAGAGGAAATTTGAAT[T/C]TCCCAGTAAGCAATCTTTTTACACGTATTCTGAGTTCTGACCATCTGTCGAACTACTTTA	CGACAGATGGTCAGAACTCAGAATACGTGTAAAAAGATTGCTTACTGGGA
EMB-142579-AG	Tcm010s25103704	10	25103704	AATGTGATTATTCCAAGTCTGTCATTCTCTCATCCTTGTGCTCCACAGTTACCAGCTGCT[A/G]CATTTGGTATTGACAAGATGGCAAAGTCAAGAGGAACAGGCACTTACATCCCTGACATGG	GATGTAAGTGCCTGTTCCTCTTGACTTTGCCATCTTGTCAATACCAAATG
EMB-142581-AG	Tcm010s25390012	10	25390012	AAAATTTCATGACCCTGAGCCAATATAACAAAGGTGAACACGCGTCAACAAACGGAGAGA[A/G]TCGCCAAGTCCAAACCCTCCGCTGCTTGCACTGGCACTGGCACGCTACTTCAGATCCTCC	GACCCTGAGCCAATATAACAAAGGTGAACACGCGTCAACAAACGGAGAGA
EMB-142582-AG	Tcm001s00679374	1	679374	TGCAGCGTCCCACAAGAAACTCTCTGAGCTAGGCTTCATTTCACCTTCCAGGTTAGCTTT[A/G]AAGGTAGCTGCGGGAGTTGTTGGTGCTGCAGCTGTGGCAATCCTCAGTTTCTATTATGAA	CACAAGAAACTCTCTGAGCTAGGCTTCATTTCACCTTCCAGGTTAGCTTT
EMB-142583-TC	Tcm001s00692295	1	692295	TCGTCTCTATCTTTAGCACTGCTGCTGACCGAATGTTGTTCTGGGGAATTGGAACTTTCA[T/C]ATTTGGTATCTTCAGTATCATGTAACTTAGGCCTGGCATTGCACTGGTCTTCTTCTGCCC	CTTTAGCACTGCTGCTGACCGAATGTTGTTCTGGGGAATTGGAACTTTCA
EMB-142584-AG	Tcm001s01266172	1	1266172	CTGATCATGGTGGCAATACCCATAACAAAGGTCATGACACCAGTGAAAAGATGAGAGCTA[A/G]GCCCATCAGGAACCTTGCCACTTTCTTGCRTAGCATAAGAATCTGCCATTGCRACGATAG	TGGCAATACCCATAACAAAGGTCATGACACCAGTGAAAAGATGAGAGCTA
EMB-142585-AG	Tcm001s01580088	1	1580088	GATATCTTTTGTTAGGGCCTGATAAAGAGCTTAATCATTCTGAGATCTCCAAGTTCTCCA[A/G]ACGAGATGCCGATGCTTATCCAAGGTACTTATCTATTCTAATCTTCTTTTAATCCGATTG	GTTAGGGCCTGATAAAGAGCTTAATCATTCTGAGATCTCCAAGTTCTCCA
EMB-142587-AG	Tcm001s02109609	1	2109609	TCTGAGACCGACGTGGCATAATCCAACTGGATATAYGAACTCGATCTCAAATGACAACAT[A/G]GAAACAATCCCAGCGAAACATCCATCAAAACTACCCGGCAAAAAGGAAAAACGAAATTCT	TTTTCCTTTTTGCCGGGTAGTTTTGATGGATGTTTCGCTGGGATTGTTTC
EMB-142588-AG	Tcm001s02237061	1	2237061	TGATAGAGCTTGGATGATAAGAATTTGGGGCCCATAAAAGTTATCGTGAAAGGAATTTGG[A/G]GGCTGCCAATGTTAACAAGCTGAGCATCCTGCAATASTTCTTCCGTGACACCTCCCAAAT	TGGATGATAAGAATTTGGGGCCCATAAAAGTTATCGTGAAAGGAATTTGG
EMB-142589-AG	Tcm001s02510644	1	2510644	AGTCTTCTATCATACCTTCTATTGAATAAGAGATTSGTTAAGCCAGAGAACGTTCTAGAT[A/G]ATTGCATTGACACATGCTTACAACCTGTGAATGCAAATAAAGACAATAGGAACAAAAACG	CCTATTGTCTTTATTTGCATTCACAGGTTGTAAGCATGTGTCAATGCAAT
EMB-142590-TC	Tcm001s02661282	1	2661282	ATAAATTCAAAAAATGACAGCTTCATGACCTTTCATACTGCCTGAAGAATCCCGCCCTCT[T/C]CCTTCAAAGCAATCTTAGGAGGTGATCTCATSACCTTTACCCGGAAAGCTGCCTGCACAT	AAAATGACAGCTTCATGACCTTTCATACTGCCTGAAGAATCCCGCCCTCT
EMB-142592-TG	Tcm001s03486520	1	3486520	CTGCAAATATGAACAAGGGCTTCCATTGCTTCATACAGTTGAAGATAGATCTTCCTCTCA[T/G]TTGATTTTCTGATTTTATTTTTTCGCATCTGAAAACCATGTTTAACAATGGCTTTAGAAT	GAACAAGGGCTTCCATTGCTTCATACAGTTGAAGATAGATCTTCCTCTCA
EMB-142595-TC	Tcm001s04388214	1	4388214	GAAGAAAACCAAAGCGGTAGCAACCGAAAAGCAGCTTCAACGAGGCCACAAGAGCAAGCC[T/C]TAAAGTGTCCGAGATGTGACTCTCCCAACACGAAATTCTGTTACTACAACAACTACAGCC	GTTGTAGTAACAGAATTTCGTGTTGGGAGAGTCACATCTCGGACACTTTA
EMB-142596-TC	Tcm001s04459466	1	4459466	AGAATAAATAAACAAAAATCTTTCACCTCTAATAGYGGAGATTTCGGTGGACAGCCTACA[T/C]TGTTAGAGAGCCCAAGATTACCCACTGCTCTTGTTAAAGCATTCTCTTGATCAGAATCAA	TCAAGAGAATGCTTTAACAAGAGCAGTGGGTAATCTTGGGCTCTCTAACA
EMB-142597-AC	Tcm001s04597999	1	4597999	GAGTTCCATTAGAGGCACAAACGTTGGTCACAGACTCTGATGACTGGCCATCCTCGCCAA[A/C]CACAATCTCTGAATCACTAGCAATTTGTTTTCGGCCATTGAATATCTGCAACACCTTCAG	TGCAGATATTCAATGGCCGAAAACAAATTGCTAGTGATTCAGAGATTGTG
EMB-142598-TG	Tcm001s04673415	1	4673415	ATCCACAGAACTTCAGTTGTGTCTCAGGACTTAATATATCGTGCAATAGGCCATAGAGCT[T/G]GACAGCAGGGACCAAGGAAGGAGGTGGTGATCCAGTGGCAGCCCTGAAAACGTCCATCAT	CTTCAGTTGTGTCTCAGGACTTAATATATCGTGCAATAGGCCATAGAGCT
EMB-142600-AG	Tcm001s06562185	1	6562185	TTTTTTGTGGATGCAGAATTGATAGCTAGGCTAGAGGATATTTCGAAAAAGAAAGAGAAA[A/G]AGGTACGTATCACTGAAGATGAAGGTATGGTTTCGTTCTCATCACAAAAGTCACAGCATG	CTTTTGTGATGAGAACGAAACCATACCTTCATCTTCAGTGATACGTACCT
EMB-142602-TC	Tcm001s06794905	1	6794905	ATTCATTAGTATCTTACCAAATGACATGTGCCGCATGTGCAAACTGCAGTTGGTTCTTCT[T/C]TCTTCCGTATTTTCTTCTCATACTTCTTTTGTAACTTGACAAAGCGTCCATAATTGAGAA	ATCTTACCAAATGACATGTGCCGCATGTGCAAACTGCAGTTGGTTCTTCT
EMB-142603-AC	Tcm001s06993632	1	6993632	TCTTTGTTTTTTTTAATAAATAAAAAATGTACAAAATATAAATTCTCATTTACTACTAAC[A/C]CTATACTTGAAGGTCCAAATTTTACACCAAAGAGTGAGACACAAAACCAAAGACTGTCCA	TTGGTTTTGTGTCTCACTCTTTGGTGTAAAATTTGGACCTTCAAGTATAG
EMB-142604-TC	Tcm001s07237090	1	7237090	TCTTCAACCCTCTTATCCCAAATGTTATCTATCAGCTTCCAAGTTTCATCACTAATGGTT[T/C]GAGTCTGTACAAATAAAAAGGAAAATTAAAACACACACACACAGAGTATTTGCATAAATG	TCTTATCCCAAATGTTATCTATCAGCTTCCAAGTTTCATCACTAATGGTT
EMB-142605-AG	Tcm001s07621743	1	7621743	GAGATCCTTGCTGGGAAGCTCACCCCACAAAGTGGTTCCATTCTCGTCAACCAAAGCCCC[A/G]TTGATAAGGCTCAGTTCAAGAAAATCTCTGGCTATGTCACCCAGAAGGACAACCTCTTTC	GTCCTTCTGGGTGACATAGCCAGAGATTTTCTTGAACTGAGCCTTATCAA
EMB-142606-AG	Tcm001s07689453	1	7689453	AAGTTGGATGAGTCTAAGAAGGATGATGGGCCATCCGAAGGTGGAGAGAAAAACAATGAC[A/G]GTGGTGAGAATTTGGGTGGACAAGGGGACWCTGAAGAGAATTCTAATGACAAAAAGACTG	AGTCTAAGAAGGATGATGGGCCATCCGAAGGTGGAGAGAAAAACAATGAC
EMB-142607-AG	Tcm001s07995732	1	7995732	TCACATCATACTTACTGATGCTGCAATGGTGTATCCAACSGAAATGCCACAAAGATTTAG[A/G]TACTGAATTAACCCGCATGCCTTCACCTTGTATCCACCTCAGAAAATAAAATGAAAATGC	TTTATTTTCTGAGGTGGATACAAGGTGAAGGCATGCGGGTTAATTCAGTA
EMB-142608-AG	Tcm001s08692972	1	8692972	GATCCATACTTCTATTTTCCTTCACTATTTCCCCTCTTTCTCTGTCAGCAACCAAGCAGA[A/G]CAGAGTGTCACACATTCACGTTTGAGAAAAACGAAAAACAAGGGCAGAGGAAAAATCAAA	TCTATTTTCCTTCACTATTTCCCCTCTTTCTCTGTCAGCAACCAAGCAGA
EMB-142610-AC	Tcm001s09026429	1	9026429	CTAAATATTGGCTTCTTTTCTGTTTCTGCAGTATGCCAAGGCTGCTACAGAGAAAGGCTT[A/C]ACACGTATATCTCGAACAGAAGAGCTAATTGAAGATAAGAATAATCTAAAGAGTGGATCT	GCTTCTTTTCTGTTTCTGCAGTATGCCAAGGCTGCTACAGAGAAAGGCTT
EMB-142611-TG	Tcm001s09163358	1	9163358	CCAATTTAGAAGAGAAAAACTGAAAAACAGATACGAAGAGATAGAAACAACATCATGGGA[T/G]AATGAGTTTCTTGCCAGCGTAGATGGTATCCCCTGTAAGCCCATTAGCCTCTTTGATTGC	AGGCTAATGGGCTTACAGGGGATACCATCTACGCTGGCAAGAAACTCATT
EMB-142612-TC	Tcm001s09240939	1	9240939	AGTTACTTAATCCTTTTCTTCTCATTCTTGTTGCAGGAACAAGCTAAAATAAAGATGACA[T/C]GGCAGAAGGATTCTGGTAAAACTGACTCATACTGGAGCAACCTTTGGGGCAAGCCACAGG	GCCCCAAAGGTTGCTCCAGTATGAGTCAGTTTTACCAGAATCCTTCTGCC
EMB-142615-TC	Tcm001s09614293	1	9614293	TGGAAACCTTATTCTGCTGTATATAAGGCTGCATATGCTGCTATGCTCAACTCAGGGAAT[T/C]TCATCATTGCAGATAACGAATCTAAGCATATTTGGGAAAGTTTCAGGAATCCAACGGACA	ATTCTGCTGTATATAAGGCTGCATATGCTGCTATGCTCAACTCAGGGAAT
EMB-142618-AC	Tcm001s09844331	1	9844331	ATATAATAAACAATAAAAGGCCAGGTGAGAATCTGGTGTTAGAAGACGTGAAGAAAATGA[A/C]GTATACCTGGCAAGCTGCTCGAGAAAGCATGCGGCTATTCCCTCCCATCTTTGGCTCTTT	CAATAAAAGGCCAGGTGAGAATCTGGTGTTAGAAGACGTGAAGAAAATGA
EMB-142619-TG	Tcm001s09995918	1	9995918	AGTTTCTGAACTAGTCCAGATGCTGCAAGTTGACGATGGATRGGTCTCTCAGCCTATTGA[T/G]CTAACAGAGAATGAAGATGATGTCACTGTTGCAGATCTAGCAGCTCCTTACTGGGAAAGG	TAAGGAGCTGCTAGATCTGCAACAGTGACATCATCTTCATTCTCTGTTAG
EMB-142621-TC	Tcm001s10743186	1	10743186	TATGAATGCCCCCAAGATTTTTCAAAACTTGTCCATTCTCCAAAGCCATTTCCAATCTAT[T/C]CTATCAACTGAAAGTGGACAAGAATGGGCAAAGAAATCGAGAGCAGTGGCTCCAACTCTG	GCCACTGCTCTCGATTTCTTTGCCCATTCTTGTCCACTTTCAGTTGATAG
EMB-142622-TG	Tcm001s11421735	1	11421735	CATAATTATTTATCCGGATTCCCGTTACCCCATGGTGTGGCTTTACCTGACACGGCGTCG[T/G]TATGCTTGTCTTATAATTGCATGCTGCCGCCGGTGGGGTTATCAGCCTGCCCCGCTAGTG	GCAGGCTGATAACCCCACCGGCGGCAGCATGCAATTATAAGACAAGCATA
EMB-142625-AC	Tcm001s12000663	1	12000663	GCATTAACCTTAGAAAAGGACAAAACCCCAAAATACCATTAGAGTGAGACATGGAAAGAA[A/C]GGGCTATTTCTCTTGGGCTAGCCCTGTCCTGATGCATGGCATCAATTACCAATATCAYCT	TAGAAAAGGACAAAACCCCAAAATACCATTAGAGTGAGACATGGAAAGAA
EMB-142626-AG	Tcm001s12132657	1	12132657	ACTACCGGGATAAACGGTCGCCGGTAGCTGGGAATCAACAAGGGGCAGCTGCACCCGTTA[A/G]TGGTGGAGGAGGGAGCGTGTCGAAGAGCACGACGGGAAACACGTGGTGCGTTGCAAACGG	TAAACGGTCGCCGGTAGCTGGGAATCAACAAGGGGCAGCTGCACCCGTTA
EMB-142627-AC	Tcm001s12595078	1	12595078	AATCCTGATCACCATTCATTGGATGCATTTCATGAAAAAGAACACAGAGGTATCAGCAAA[A/C]TCTGTATGGAACCACTTGCAAAAAGTCTTCAGGTTGCTCCTCTCTAAATGGTTCTGTTGT	CATTTAGAGAGGAGCAACCTGAAGACTTTTTGCAAGTGGTTCCATACAGA
EMB-142628-TC	Tcm001s12933636	1	12933636	TACTGCTTCATATARTAGTTTGTCGAACTCTACACTGCAGTCTAAAGGTCGAGGACCCAA[T/C]ATAGGTCCTTTACATGGCCGCTACAAATGTTTCGACAGTCCACGAGATAAGGGAGAAAAT	TTATCTCGTGGACTGTCGAAACATTTGTAGCGGCCATGTAAAGGACCTAT
EMB-142630-TG	Tcm001s14072456	1	14072456	ACTAGCAATGTCCCRTCTGGTAAATCCTTAATGTATTTTGGGGTGTTTCTTGCTGCTGGA[T/G]TGTTCTTTGTCTTCATTGCGTTCACCATGTTCCTTCCAGTGATAGTACTGGTGCCGCAGA	CAGTACTATCACTGGAAGGAACATGGTGAACGCAATGAAGACAAAGAACA
EMB-142633-AC	Tcm001s15076748	1	15076748	AGAGCAGTAGCATATAATGTACTTGCATCTTCTTGTGTGCTTTTTAGCTATGTATGCACT[A/C]ACACACCAAAGCAAAGCATGCAGTAAGTGATACAGCACTATCATAGTAAGAAGTGAAAAT	CTTACTATGATAGTGCTGTATCACTTACTGCATGCTTTGCTTTGGTGTGT
EMB-142634-AG	Tcm001s15482352	1	15482352	CCCACTCGGTGTCGAAAGTTCATTCCAGASGAAGGGACGATGGAGTTTGCCGAATTCTTA[A/G]AAGATCCAGACAAGTACTTTCTCAACATGTTGCCTGAAAGATTTGAGGCAACCCTTGGCA	TGCCTCAAATCTTTCAGGCAACATGTTGAGAAAGTACTTGTCTGGATCTT
EMB-142636-AG	Tcm001s15979082	1	15979082	GACCCAAYAGTACCAACACCTCCGGTTATAGCACCCCATTGAATTCTCCTCCTAAACTAA[A/G]CTTGCCAATGATGGATAGTTTGGTTAAAGAGAAGCTTCCCAGTTTGGAAAAATCAATGGG	TACCAACACCTCCGGTTATAGCACCCCATTGAATTCTCCTCCTAAACTAA
EMB-142637-AG	Tcm001s16744740	1	16744740	CAACTTTAAAGACTCGACTTGGGGGAATTAGGTGACGTTCTTACGAGGAGAGTATTATAG[A/G]ACATTCACCAGCACTAGCTGCCATTGCATCACCAGTTACCATCATTGCACCAACTGGATA	GACTCGACTTGGGGGAATTAGGTGACGTTCTTACGAGGAGAGTATTATAG
EMB-142639-TG	Tcm001s18080742	1	18080742	AGGTGCCAAAACTGTTCCGACAACTATATCCCCCACTTCACTTGGGTTCAACTTTGTTCT[T/G]TCTATCAAAGCCTGCATTGAGAATTAACTAAAGATAGGAGGCAAAACAAATATGATTTCA	ACTGTTCCGACAACTATATCCCCCACTTCACTTGGGTTCAACTTTGTTCT
EMB-142641-AG	Tcm001s21352755	1	21352755	ATAATCCTCATCACAATGATCTTCATCCTGATTTTGCCACGAGCCCTGATCATAATTACC[A/G]GGCGGAGCCATGCCTATTACCCTGACACCATGCTCATGGTCCAACTCCAAGCCTGGCATC	TCACAATGATCTTCATCCTGATTTTGCCACGAGCCCTGATCATAATTACC
EMB-142643-AC	Tcm001s24162417	1	24162417	TTTGGTGGTCTTCGCCACTTTCCTTGTCGCCAAGGAGTCCGTGAATGTTGTTAGAGATAG[A/C]AGTAAGCAAAACCGCCTTCTTGCTCTTCATCAGAGTGAACATGACAAGCCGGGCCTTGGC	GGCTTGTCATGTTCACTCTGATGAAGAGCAAGAAGGCGGTTTTGCTTACT
EMB-142644-AC	Tcm001s26612896	1	26612896	CTTCTCGCTCATTTTCATGTCTAAGTGTGATCTCATAAGTGAGAAAGGAACCTATATGCT[A/C]ATCTAGCTTAAAGTCATTTAGGTTTCTAKCATCTTTYATGTTTGTGACTTTGRGTCTCCA	ATTTTCATGTCTAAGTGTGATCTCATAAGTGAGAAAGGAACCTATATGCT
EMB-142646-AG	Tcm001s27295486	1	27295486	GGTGAACTATATGAGAGAATTGCTGAAAAAAAAGTAAAACACTTGCCTTCCCAGCCAGTA[A/G]ATGCCACACCGTGGGTTCTGGTGGGCATTTTAGTGGGCGAGGTTATGGCATATTGATACG	ATGAGAGAATTGCTGAAAAAAAAGTAAAACACTTGCCTTCCCAGCCAGTA
EMB-142647-AC	Tcm001s27919810	1	27919810	ATTCAAYTCAAATGCATGTTAGCTACAAAGGAAAGGAACCTATGTCACCTCATGTCACTT[A/C]CAATGAGAAAGGCCCTGAGAGAGTATCTCTTGCCTTGTGCATTAAAGATCCAGCACCTTG	AATGCATGTTAGCTACAAAGGAAAGGAACCTATGTCACCTCATGTCACTT
EMB-142648-AG	Tcm001s27949283	1	27949283	TGGATGTTTACCGAGAGTCTTTAGAGGAACTTGATGCAGCGCTATTCGAAATGGCATCCC[A/G]TCCTTCCTTCCCTCAGGTGGTGGTCTTTATACATCTTGTTTTGTGATATGCTAATTGAAA	CATATCACAAAACAAGATGTATAAAGACCACCACCTGAGGGAAGGAAGGA
EMB-142649-TC	Tcm001s28102240	1	28102240	ACCTATTTTTGTAGCTAAATCCTGTGCTTCATTCACTCTCTGCCAAATTATTGAAACTTC[T/C]TCTCCTAACTCAGATCCTTTGGGTGCATCCAGGTTATACACAACAATCATCCTCGTTTGA	ATGATTGTTGTGTATAACCTGGATGCACCCAAAGGATCTGAGTTAGGAGA
EMB-142650-TC	Tcm001s28500718	1	28500718	GTGCACYTTATGTGTAATGTGCCTTTGTGCCGACAAACAGGTAACATGCTTAGCCTTGCT[T/C]AAATAGTCTACTCACTATTCCAACGAGCTAGGGGTTTTAAATCATGCTAGAGGCTTTTCC	TGTGTAATGTGCCTTTGTGCCGACAAACAGGTAACATGCTTAGCCTTGCT
EMB-142651-TG	Tcm001s28891325	1	28891325	ATCTCTAATCTCAGCTGCATATTTTCCCCATGGCCTCTTCCTGACCCCTCGATAAGTTTT[T/G]TCTTTCTTGGGCTCCTCCTGTTTAGCGTCTGAAGTAACTTCTTCCTCCTTTAGYCCATCG	AAGGAGGAAGAAGTTACTTCAGACGCTAAACAGGAGGAGCCCAAGAAAGA
EMB-142652-TC	Tcm001s29442850	1	29442850	TTACAATACCATCAATCCAAGCTAATTCTGAGTCTCCAACCCATACATGAGAACCTGCAG[T/C]AATGTCCCGTGACATCCCCTGCGCCAGTTTAATTTAAATTTTTAATCACGTAAGGAATTT	CGTGATTAAAAATTTAAATTAAACTGGCGCAGGGGATGTCACGGGACATT
EMB-142653-TC	Tcm001s29500699	1	29500699	TAGGTGGTCGAGTAACTAACTCTGACAGCACTTGTTTAGAAGCCAAGGATATCAAGAATT[T/C]ACAGGCTTCAGCACCCAAAACAGATTCCACCTTAGCCTTATCTTCCTCATTCACCCAAAA	AGTAACTAACTCTGACAGCACTTGTTTAGAAGCCAAGGATATCAAGAATT
EMB-142654-AC	Tcm001s30545651	1	30545651	CTTCTTCTAACTAGTAGAACCCTCCAAAAACCATGTCTAGTCTTGATGAGTTTAGACTCT[A/C]TGATTATAGCACGTTACTCCTCAATGTCACCACCTCCAGCCTCACCAAAGCTCAGAGGCG	CTAGTAGAACCCTCCAAAAACCATGTCTAGTCTTGATGAGTTTAGACTCT
EMB-142655-TC	Tcm001s30556467	1	30556467	ACCTTGAAATTAACGGGTACCCTACCCRTTGACATYCCTACCAGGGAAGACAACAGGTGA[T/C]GACAGTGACAATGGTTGACGGTTGTGACGAGCGAAATTGGTGCATCCACAGTCACATTTG	TGTGGATGCACCAATTTCGCTCGTCACAACCGTCAACCATTGTCACTGTC
EMB-142657-TC	Tcm001s31206548	1	31206548	TGTAAAGATACAAGCCTTCTCAAGCTTTTCATAGGCTTTAAGGGCATCTCTTCTTATATT[T/C]CTCACTGCCACCTACAAACAGTTGATCAACAAAAAGATGATTCAAGTAAACCAGTCATAA	CAAGCCTTCTCAAGCTTTTCATAGGCTTTAAGGGCATCTCTTCTTATATT
EMB-142658-TG	Tcm001s31634403	1	31634403	GCGGTTGTGAGTCAACTCGCCATTTCAAGCTGAGTGGKCCKTCTCCGAGTCACTTCGCGA[T/G]AGCTTCTCGATTTTCGAAGACCTCGGGTCGGAGCTTCTTGACCAAGAAGTGTCGGGGTGA	ACTTCTTGGTCAAGAAGCTCCGACCCGAGGTCTTCGAAAATCGAGAAGCT
EMB-142659-TG	Tcm001s31720802	1	31720802	TGTTGGGATCTCACAATAATTTCTGTAGATTCAATTGAGAAAGCTGAAAATGGATCAGAA[T/G]CCAAGAGAGACCGCATAATGCCAGATCTATGTGTAATATGCCTTGAGCAAGAGTACAATG	TTGCTCAAGGCATATTACACATAGATCTGGCATTATGCGGTCTCTCTTGG
EMB-142662-TG	Tcm001s32512905	1	32512905	TCTTTGGTTTCTTCGGTAAGATAACAACTTTTGGTTTTCTGAAGATATCCAGTGTCGTTA[T/G]ATTCGTTTTTGGCCATAGAGCCCTTGCCCAAGAGGCCACTATTAGTTTCAAATTGTCACA	TGAAACTAATAGTGGCCTCTTGGGCAAGGGCTCTATGGCCAAAAACGAAT
EMB-142663-TC	Tcm001s33540217	1	33540217	TCCATACATATTTTTGGAGCAATACAGAGCTAGTGCTAATTTATCTTTGCTTTCTTCGAC[T/C]TGACATTAGGCTTCTTGGGTACTTCTTCCTCGTCTTCAGAAGAGCTCACAACCAATTCAT	TGTGAGCTCTTCTGAAGACGAGGAAGAAGTACCCAAGAAGCCTAATGTCA
EMB-142665-TG	Tcm001s33713025	1	33713025	GATTTATATATAATTACTCTTGAATAAGCCCCATAAGCTCTTCCCAGGTAAGTTTTACCA[T/G]ATCCTGTAAACACACAATATTTAAATACGAAGCCGCTAGGATCATCTGATGAATTCCTTC	TAATTACTCTTGAATAAGCCCCATAAGCTCTTCCCAGGTAAGTTTTACCA
EMB-142668-AG	Tcm001s34930888	1	34930888	GATGGGGAAGAATATACTCAGGAGATGCCAGAGCCCTTTGCCAGCATGAATGAAGTTACA[A/G]CTACCAAAAAGAAGAAGAACAAGAACAAGAGGAGGTTCAGCGATGAGCAAATCAAATCGT	AATATACTCAGGAGATGCCAGAGCCCTTTGCCAGCATGAATGAAGTTACA
EMB-142669-TG	Tcm001s35181667	1	35181667	TGGAATTATTGGGGTTGACACCCCTCAATAAATTGTTTGGTTCACGGGGACGGTCTTTTT[T/G]TAGGTCCATTTTGTTTTTGCTACAGGGGTTTTGTGAGACTCCGTGGAAAGGAGGATTAAG	CTTTCCACGGAGTCTCACAAAACCCCTGTAGCAAAAACAAAATGGACCTA
EMB-142670-AG	Tcm001s35627935	1	35627935	CTTCTTAAGCTTCCGGCAAGTCATATAGGGGAAGCGAATAAAGCGTGCAAGGCGTGAACC[A/G]AGCACTTCCCTTCGCTCTTCCAGTTTTGGGTACTGAGCCCTGGCCCACTTCAACACAAAG	TTCCGGCAAGTCATATAGGGGAAGCGAATAAAGCGTGCAAGGCGTGAACC
EMB-142672-TG	Tcm001s35927118	1	35927118	TCTTTATTCCTTTTCCCTTTCTTGAGCCCAGAATCGAAACCATGAAAAACAAGCCAAAGG[T/G]GGAAGAAAACTTTCTATGGGATCAAAACATGAAAAACCATTTTACGATTCCATGGGCCTT	TTTTCCCTTTCTTGAGCCCAGAATCGAAACCATGAAAAACAAGCCAAAGG
EMB-142673-TG	Tcm001s36021586	1	36021586	GCAGAATGATGATGATTCAAAGAGTGTGGTGGTTGATTCAGATGGTGACAAAAAGTGCAT[T/G]GATGGTGATGAATGTGAAGAATCGCCATCAGATTTGGCAAAAAGTGCAGTCAACTCATCG	GATGATTCAAAGAGTGTGGTGGTTGATTCAGATGGTGACAAAAAGTGCAT
EMB-142674-TG	Tcm001s36506604	1	36506604	AAGGWGCCCTTTTTAGCCTGTCTGGCCACTTAGGAATTGTCCCAACAGCATATTCTCCAT[T/G]CACAGAAGATGTTGTAGTCACACATCTTTTTAACTTAAAGTACCTACCAACAAAAAAAAA	TTTTAGCCTGTCTGGCCACTTAGGAATTGTCCCAACAGCATATTCTCCAT
EMB-142676-TG	Tcm001s37053226	1	37053226	TCTTCATCTGGAAATAACAGTGGAGAGAGAGAGAGAGAGAGAGWRWCAAGGAAAGCAGCA[T/G]ATGGCTGCGAAAATGGAGGATGGCTGATGGGCACAATTTAATTTTTTTTTTATGCACTAA	AAAAAAAAATTAAATTGTGCCCATCAGCCATCCTCCATTTTCGCAGCCAT
EMB-142677-TC	Tcm001s37131469	1	37131469	TGGATCTTACGTTAATGCCATTATGTGCTTTGCTTGTAGGTACCTACCTTTTCGTATCCT[T/C]GTTTTGTGCAATTACTTCAGTTCAGTTGTTATAGCAGACCAGTGCTGTCTGGTTTAGTTA	GTTAATGCCATTATGTGCTTTGCTTGTAGGTACCTACCTTTTCGTATCCT
EMB-142680-AC	Tcm001s38253504	1	38253504	CAACCCCTCTCTATCATCCAATGGACCCAAGCAAGTGCATCTGAAGTCCGTCCACTAATG[A/C]AATAGGCATTAATCAGAATATTATATGCATAAACATCCGGATTAATTTTAAACTTCCCCA	CTATCATCCAATGGACCCAAGCAAGTGCATCTGAAGTCCGTCCACTAATG
EMB-142681-AG	Tcm002s00099962	2	99962	GATTGAAATTTGAGAATGCTTGCTGTCTTTAATGATAGGAAGAAGCACCAAAGAAAAAAC[A/G]TGGCAAATCCCTATATGCAAAGGCCACAGACACTGGCATTGATCCTAAAGAGGCTGCCAA	CTTTAGGATCAATGCCAGTGTCTGTGGCCTTTGCATATAGGGATTTGCCA
EMB-142682-AG	Tcm002s00143542	2	143542	CAATCACTGAAGGATACAGTGCACGTCGGACCTTAGAGTCATCATTGTTTGTAAAAGTAG[A/G]GCACTTTTCAAACAATTTYATACAAGAAATTCTTGATGACATACGAAGTGAAGCACCTAG	AGGATACAGTGCACGTCGGACCTTAGAGTCATCATTGTTTGTAAAAGTAG
EMB-142683-AG	Tcm002s00339727	2	339727	GCCTAGGATCCTTTGGTTGGGAAGGAGGGGGCCCAGGTACCACAAACGGGGGAATGGTTG[A/G]CTTATCTTCTCCATACAGTACACGAACTGACTGAGCGATTGCTGACACAGTGGGTGGTAG	CTGTGTCAGCAATCGCTCAGTCAGTTCGTGTACTGTATGGAGAAGATAAG
EMB-142685-AG	Tcm002s01294696	2	1294696	GCATGTTAACTAGGTCCATCCCTGCAGAGCACCCTGAGGTAATATCTTTAGGTGATGAAG[A/G]AGGTGATTCAGCAGCTTCTGTTATGTTTTTTGGTGAAGCAACAGATGATGTGAATGATAC	CATCATCTGTTGCTTCACCAAAAAACATAACAGAAGCTGCTGAATCACCT
EMB-142686-TC	Tcm002s02306872	2	2306872	TCCTCCTCAGTCATCAAGACCTCCACTTTATTCGTCTGCTTAACRGGGGAAACAGGCCGG[T/C]GATAATTGGGAGGGGGATTAATTCCACGCCACTGCCGCTCAGGGTGACATCTCATGTGTC	ATGTCACCCTGAGCGGCAGTGGCGTGGAATTAATCCCCCTCCCAATTATC
EMB-142687-TC	Tcm002s02370831	2	2370831	GTCCCTTTGAGAAAATTTAAGTAATCAAAATCCCAGAAATAATGCTGACTTTTCAGTTGT[T/C]TGTGGTTGCTTTGCTAGTTATATGCATTGCTCACTGGGTTTATAGATGGAGAAATCCCAA	TCCATCTATAAACCCAGTGAGCAATGCATATAACTAGCAAAGCAACCACA
EMB-142688-AG	Tcm002s02452483	2	2452483	TTCGAGAAGGTGGATGCAGTTTTGTGCAGTCTCATTGGTCACAAGACTAGAAAATGTAAC[A/G]GGATGAGCACCGAGAATGCACAAGTTGAGTTGCAGAAATTGGAGTCAAGCATTCAAGATC	TGGATGCAGTTTTGTGCAGTCTCATTGGTCACAAGACTAGAAAATGTAAC
EMB-142689-TC	Tcm002s02454384	2	2454384	CAAAGATGGCTTCTTCACCTCCAAACCCAAAACCCCTTTTTCATGCTCGCTCTGACAGCT[T/C]GCCTTCTAGACCTCATTTGTTTCGTTCTCAATTGGAGGAGCATCTATGTAGGTTAAGGGC	TACATAGATGCTCCTCCAATTGAGAACGAAACAAATGAGGTCTAGAAGGC
EMB-142690-AG	Tcm002s02466457	2	2466457	CCTGATATATATTGAATCCGATGCCTGGTATTGCACAGCAAATTGSTAGAAACATTCAAC[A/G]ATCTAGGCCTCTTCCATCTGAAGATAAAATGGCTACCCGAACTTTTCACCACACTCGCTC	GGTGAAAAGTTCGGGTAGCCATTTTATCTTCAGATGGAAGAGGCCTAGAT
EMB-142691-AG	Tcm002s02598155	2	2598155	TCCTGATGAGGAAAAGAGAATTACAACACAAAAATTCTATAGGATAAGATTTCATGAACC[A/G]TCCACACTTGATTGGTTCTTCACAGCGCCATTTCCATCAATCTGTCCCGAGGCATCAACA	TCGGGACAGATTGATGGAAATGGCGCTGTGAAGAACCAATCAAGTGTGGA
EMB-142692-AC	Tcm002s02686680	2	2686680	TTCGATCCAATTGCAATAAAATTGAACAAGATCCCGCTCTCGAAACTTGAGTTTTGAAAC[A/C]GCTTGAGAAATTAAAGCTTCAGATTCATCGTACCTCCCTTGTTTAACTAACAAAGCAATC	TTGCAATAAAATTGAACAAGATCCCGCTCTCGAAACTTGAGTTTTGAAAC
EMB-142693-TG	Tcm002s02846605	2	2846605	GCTTAGGAAGGATGAATGATTGATTTCGCATATTGGTTTTTTTCAGGGAAAGTATAATAA[T/G]AAGGAAGAGCCGAGCAAATTTGAGAAGCGTTTGAATGAGCAAATCAAAGCTGATGTTATT	GCTTTGATTTGCTCATTCAAACGCTTCTCAAATTTGCTCGGCTCTTCCTT
EMB-142695-TC	Tcm002s02977428	2	2977428	AAGAGAAAGAACTTAAAAGAGAAAACCCAATAAATATTGCTTTTTCGTTCTAACCTGTGA[T/C]CTGATAAACTGATCAATCTCATGTCTTTGCTTCTCAACCTGAGAATCCATGCTTTGGCAA	ATGGATTCTCAGGTTGAGAAGCAAAGACATGAGATTGATCAGTTTATCAG
EMB-142696-AG	Tcm002s03006294	2	3006294	AAATGATGAATCAGTTGGTCCCCATATTGCTAGCCCAAAGTCAGATAACTGTCACATTGA[A/G]AAAACAAAGGCCATGTGATCGATTTGATGACATATTTCATTTTCAACTAACATTCTTTCA	TCAGTTGGTCCCCATATTGCTAGCCCAAAGTCAGATAACTGTCACATTGA
EMB-142697-AC	Tcm002s03125536	2	3125536	TTGCTATCCCAGCAATAGGAAAAGAAAAAGGAAAAAGATGTCCCCGGCAATTAATTGGAG[A/C]GAGTATACAGCACCTGCAATTTTGCCCCGCATAAATCAAGTACTCCATAGACATTATTTC	AGCAATAGGAAAAGAAAAAGGAAAAAGATGTCCCCGGCAATTAATTGGAG
EMB-142699-AC	Tcm002s03187982	2	3187982	AGGTGGTGGAGACTGTGATTGTTGGGAATTATGTGGAGATGGAAACTGAAGGGAAGCCTA[A/C]GGGTATGAAAAGCAGGATTTCTAAGATCTTTTGGCATGGTGGTTCTGTTTATGATGCCTG	GACTGTGATTGTTGGGAATTATGTGGAGATGGAAACTGAAGGGAAGCCTA
EMB-142701-AG	Tcm002s03246373	2	3246373	CCGCACCGCAGATAYGTTCTTTCCAGCAAATCTGTCGTGAAAGAAGAAATGGAGCTTGGT[A/G]ACCTTTTCCTTTGCATGAGGAAGCTTATGGAACCATTCATCCACTTCCTCGGGCCCTTCA	GAGGAAGTGGATGAATGGTTCCATAAGCTTCCTCATGCAAAGGAAAAGGT
EMB-142703-TC	Tcm002s03726233	2	3726233	GGATCGTAAGATCCGATCTGATCGCTTTTCTTACCGTAATGCACCCTACAGGAGGGAGTC[T/C]CGTCGGGGTTTCAGGTTTTCTAATTTTCAATCATTTAGTTAATTATCTTTCCTCAGCTAG	ATCCGATCTGATCGCTTTTCTTACCGTAATGCACCCTACAGGAGGGAGTC
EMB-142706-AG	Tcm002s04135493	2	4135493	CACAACATGCTTCAAGCCTTCAACGAATTAATTATAACCGACGGACTAACCAGATTTTCC[A/G]ACAAGGAGTTAAGGACAGGAACATGGTCGGGGYAAATCGGAAAGATGATTTGGGTTTTTT	TTCAAGCCTTCAACGAATTAATTATAACCGACGGACTAACCAGATTTTCC
EMB-142708-AG	Tcm002s04325822	2	4325822	TAACCCTTCAATGCTTGATGGAACTGAAGCAGTCGAAGGTTTTTGATCGCATCAACAATG[A/G]CCGAATGCTGCCTGCTCTCGCATTGTATGGACTGGTTACAGTGTTAGGATGATAATCCCC	ATGCTTGATGGAACTGAAGCAGTCGAAGGTTTTTGATCGCATCAACAATG
EMB-142709-AG	Tcm002s04336729	2	4336729	CCGTTGGTTTCCAAGGAGATCGTGGAGATCAAGGCGTTGGAACAAGATGTAGAATGCTTT[A/G]CTGATGAGGGGAAAATAGGAAATGTGGCTCCGAAGAAGAGTAGCGAGGGCGTTAGCGATG	CCAAGGAGATCGTGGAGATCAAGGCGTTGGAACAAGATGTAGAATGCTTT
EMB-142710-TC	Tcm002s04658550	2	4658550	GTTTTCTTTAGATTTGGAAAAGTAAGAGGTCTTTTTGATAAATCCATCCCAATTATAGGA[T/C]AAAGGAGGTTGAAAGGAAGCAAAAGGCAATTTTTGGGGTGGAAAGAACGTCGTTGGGCAA	ACGTTCTTTCCACCCCAAAAATTGCCTTTTGCTTCCTTTCAACCTCCTTT
EMB-142712-TC	Tcm002s04796321	2	4796321	GACTCTTCAACTTCCKGGGCACTGGTAGACCTGACCCTACGCTTGATGCTTCAGCCCTCG[T/C]TAGCTTGCAAAGCATGTGTCCGAACATGGATTCCTCAAACAGCAATCTCGCTCCCCTTGA	CGAGATTGCTGTTTGAGGAATCCATGTTCGGACACATGCTTTGCAAGCTA
EMB-142713-AG	Tcm002s05642796	2	5642796	GCTCTGATGTACTTTCTTCAGGGCAAAAATGGTTTCCTTTTTTACTCTTAGCTTGTGATG[A/G]AGAAACGCCCATATGTTCAACCTTGATCATATCAGTTAGAAGGCTAACAATGACACATAC	TTGTTAGCCTTCTAACTGATATGATCAAGGTTGAACATATGGGCGTTTCT
EMB-142714-AG	Tcm002s05716678	2	5716678	GTGGTTAGATACATGATTAAGCATGGGTGTAAACCAAACCAGAATACATACAACTCCATA[A/G]TAGATGGATATTGTAAACTCAATCACCAGGATGAGGCAAGTACATTTGTTAACAACCTTC	ACATGATTAAGCATGGGTGTAAACCAAACCAGAATACATACAACTCCATA
EMB-142716-AC	Tcm002s06431642	2	6431642	ATACTTGGGAACAGGCATTTTTTTGGGCAGATTTGGCAGTGGTGCCTCAAAATTAAGAAC[A/C]TGCAATGCTTGCCTAATCGATGGTCTGAAATTGCAATCAGGATGAGCACACCATAATCCC	ACAGGCATTTTTTTGGGCAGATTTGGCAGTGGTGCCTCAAAATTAAGAAC
EMB-142717-TC	Tcm002s06646758	2	6646758	TACCGGCGAGCCGTTGACATTAGTTTTACATATCCATCTCCTGTTCTGGATACCAACTCA[T/C]TAACTATATCTAACCTTAATATCCTGAACTCCAAGTTGGTAGGTGTTTGGGATGTTAACA	CCGTTGACATTAGTTTTACATATCCATCTCCTGTTCTGGATACCAACTCA
EMB-142718-TC	Tcm002s07305542	2	7305542	TTTTCGTCTCTTTATTACTGTTCTGATTTTTGTTTCTATGTTAGGGACATCTGCACAATT[T/C]ACTCGTTGAAGCAATTGAGTCCCATAAAGCAATTTCGCGCAACAGCCCATATTCCAAGAG	ATGGGCTGTTGCGCGAAATTGCTTTATGGGACTCAATTGCTTCAACGAGT
EMB-142720-TC	Tcm002s08677731	2	8677731	GAATGTTTATAACATCTTTAATTTGCTTGTTTAAACAGCGAATCACTGAAGTTGCTGGAG[T/C]GGTTCTTTCTTTCGACCCCAAACCAATACAGGTTTGTTTTAATGCTTGCAATCTGATACC	TGCAAGCATTAAAACAAACCTGTATTGGTTTGGGGTCGAAAGAAAGAACC
EMB-142721-TC	Tcm002s09337712	2	9337712	GAATAATCCTCAGCCTAGAATCTTGGTGAAGATAAAGCATCCCTCGAGCAATCCCCAAAA[T/C]AATGTCAATGCGCTTCTCCCAGTTCAACAGCACGCTTCGTGTTCGATCTTGCAAGATTAT	CAGCCTAGAATCTTGGTGAAGATAAAGCATCCCTCGAGCAATCCCCAAAA
EMB-142722-TG	Tcm002s10170495	2	10170495	AYCAGGGTTTCTTGACATTGCGTTCTCTCCCTCCACCTGATGATTTGTCTCAGCGCTCAC[T/G]TTTCTTTGTTTCACATCCTCAGTGTCTTCAGAGTTCTGGTGCTTCAGAAAATTTACTTTT	TTTCTGAAGCACCAGAACTCTGAAGACACTGAGGATGTGAAACAAAGAAA
EMB-142723-TC	Tcm002s11016864	2	11016864	GGAGACGACTTGCAAAAGTTTATTAGCATGCACGATTTTTACAAGAGGATTGGAAGAGCT[T/C]GGAAAAAGGGTACCTGTTGTATGCACTACCAGGAACTAGCAAAACTAGCCTTGTTCTAAT	TGCAAAAGTTTATTAGCATGCACGATTTTTACAAGAGGATTGGAAGAGCT
EMB-142724-TC	Tcm002s11411402	2	11411402	CTGGTTAAGCTTTAATTACCTTCCCAAATGAGGAACCATTAAGCCTATCAGACATTCTTT[T/C]AACAAATAAGGATTGTGCCCCCTTCAGCTTCTCAAGCGGGTCAGCTTTCCTATTCTCAGA	GGAAAGCTGACCCGCTTGAGAAGCTGAAGGGGGCACAATCCTTATTTGTT
EMB-142725-AG	Tcm002s11652155	2	11652155	CCGTGTTTTCGAACCACTGCTATAGCCGAAGATGCCATTGTTGAGGCTGTCCGATCAGCT[A/G]AGTTCAACTGCTATTCTCCAACCATCGGTATTCTTCCAGCAAGGAGGTATATCACTCTTA	ATACCTCCTTGCTGGAAGAATACCGATGGTTGGAGAATAGCAGTTGAACT
EMB-142726-AC	Tcm002s17758624	2	17758624	AAGGCAGATAACTTCTGTGATATACTTGTGCTCCATATTTGTTTACATACCTAACATCAC[A/C]CTCTCTCTTGGTACCAAATGTCCTCAACTGAAATTCTTCTCTGATTCTGATCTCATCAAG	TCAGAATCAGAGAAGAATTTCAGTTGAGGACATTTGGTACCAAGAGAGAG
EMB-142728-AG	Tcm002s23700540	2	23700540	TTTRTGGTTTTGTCATCGCCGCCGCCGATGCCGGTGGGCATAGCTGTTTCCGGTGGTGGG[A/G]TGGGTTTGAGTTCGGGTGTGGTTCCTGGGGAATATACCAATCGGGGTTTTTCGGATGATG	AAAACCCCGATTGGTATATTCCCCAGGAACCACACCCGAACTCAAACCCA
EMB-142729-TC	Tcm002s24751898	2	24751898	GCAGCTGAGCCCATGTGCAAGTGCCATCACATCCTCCACCCCTCCGTCACCCCTTTGTTG[T/C]AGTAAATTAAAGGAGCAGAGGCCTTGCCTCTGCAACTATGTCAAGGATCCTAATCTTCAA	GGATCCTTGACATAGTTGCAGAGGCAAGGCCTCTGCTCCTTTAATTTACT
EMB-142731-AG	Tcm002s25631881	2	25631881	AATGGCTACCGTGCCCCGGAGTTRTCATCAGATGGTCGAAAACCCACTCAGAAATCTGAC[A/G]TCTACTCCTTTGGCGTGTTGCTACTTGAGATACTGACAGGGAAGTGCCCTTCCATAGTGG	AGGGCACTTCCCTGTCAGTATCTCAAGTAGCAACACGCCAAAGGAGTAGA
EMB-142734-TC	Tcm002s28377932	2	28377932	CAGATTTAAGGCTGGAGAATGGTGCAACCATGCTACCCTGAGCTGGGCTGGCACGGTTAA[T/C]GGAACCAATGGTTGCTGATGACACAATAGAGGAGGCCATTTTTCTTCTCTCTCTTTTTTC	AGAGAAGAAAAATGGCCTCCTCTATTGTGTCATCAGCAACCATTGGTTCC
EMB-142735-AG	Tcm002s29287031	2	29287031	TGCCTACCTTAATTTACTTTGAGAGTATCACAATTCCACATTCCTTTGACAGAGATGCAC[A/G]AAAGACGGTGGAAGAGAAACAGAATAGGATTGATGATGCTCGTAGAGCTTTGCAACTTCT	AAGCTCTACGAGCATCATCAATCCTATTCTGTTTCTCTTCCACCGTCTTT
EMB-142736-TC	Tcm002s30354826	2	30354826	TGGTATAAGTAAAGGCATCAGGATGGAGCCCTGCAATCTCCATATCTTCCATCAGTTTAA[T/C]AGCATGTGCAATATTTCCTGCTTTACAGAGCCCATTAACAAGAGAGTTATAAGTAAATAT	AAAGGCATCAGGATGGAGCCCTGCAATCTCCATATCTTCCATCAGTTTAA
EMB-142740-AG	Tcm002s32445945	2	32445945	TTATGCTACAGAAAATGTTGGGCCTCTATTTTGATCACTTTATGGTTCTTTTGGCCAGAT[A/G]TTTACAGCAGCAGGCATCCCCAACAAATAGGGCAATATGTGATTATCATTTTTTTAACAC	AATGATAATCACATATTGCCCTATTTGTTGGGGATGCCTGCTGCTGTAAA
EMB-142741-AG	Tcm002s32991625	2	32991625	AAACCGATTTTGGTGAAAAACTCAAAAKTATCTGWACACGAATYAACTAGGTTGCTTTCG[A/G]ACATGGCGTCTGCGATTTCGTCATTATTCATAGTCATTGAGACTTGATCTTCTCCAGGAA	AGATCAAGTCTCAATGACTATGAATAATGACGAAATCGCAGACGCCATGT
EMB-142742-TC	Tcm002s33180022	2	33180022	AGGAATCCGAGGAAGAGGGATGGACGGTGAGGAAGGGATGACAGAACTAAGGACTCAGGT[T/C]TTAAGGTAAGAGTTTTTTTTTTTTTTAACAGCAATCTATTTTTTGAGCCCTAAGGAAATT	GGAAGAGGGATGGACGGTGAGGAAGGGATGACAGAACTAAGGACTCAGGT
EMB-142743-AC	Tcm002s33269909	2	33269909	TTTCGGCGATTGGATATTACGGGGATAGCTTGATCATGGTGGGGTTACTTGGAAATTCCG[A/C]GTATGTTAAAGATGTCAAAATCTGGGAACTAAAGGGCGAGTCTTTTGAGTTTTGTAAAGA	TGGATATTACGGGGATAGCTTGATCATGGTGGGGTTACTTGGAAATTCCG
EMB-142744-TG	Tcm002s34592283	2	34592283	GGTGACCAGTACTTCAACCCTGATATATGGATCACGGGCCTGACTCGGATGGCTACCCTT[T/G]TCAATGCTGTCACCAATGTGGTTGGAATGAGCTTGAGAAATGAGCTCAGAGGCCCCAAAC	TCTGAGCTCATTTCTCAAGCTCATTCCAACCACATTGGTGACAGCATTGA
EMB-142745-TG	Tcm002s35023699	2	35023699	AGAACACATTGGAAGAATTTCGGAAGAAGCATGCTGCATTGTTCYAATTGTGTGATTGTG[T/G]ATGCTGATTATTTTAACGCATACAAAACAATCATGGGAAACCTTGCAGGCTTTTGGGTTT	GCCTGCAAGGTTTCCCATGATTGTTTTGTATGCGTTAAAATAATCAGCAT
EMB-142747-TG	Tcm002s35480481	2	35480481	GAAGGCAGAACTTATGARTTTTGTTGGGAARGATGCACCTTTGTTTGCTTAGTGTCATGT[T/G]AAAATGCAAGCAACTGAAGTAGAGAGTCATTTCAAGGTACAGGTGGGTTTTTTTTTTTTT	AAACCCACCTGTACCTTGAAATGACTCTCTACTTCAGTTGCTTGCATTTT
EMB-142748-TC	Tcm002s35530601	2	35530601	AGAGAGAAAGAGAGATTCATGCCTTGCTGATGAAAGCCAAGGAGTTCGCACTTCCAGCCT[T/C]GCCAAATGCTCCAAACATCGGCCTTGACAAAACCTGTGGCAATTCACGTATTCAATGAAA	TACGTGAATTGCCACAGGTTTTGTCAAGGCCGATGTTTGGAGCATTTGGC
EMB-142749-TC	Tcm002s35727800	2	35727800	GAGATTGGGAATTCGTCAAGAAAAAGTTTGGACACTCCAACATAAGCTCTGCAGCCTTTA[T/C]AGACTCCCGGAATTGCCTGATTTCACCTCCGGGAAGGATCACCCTTGCAGCTTTCCCGCT	ATTCGTCAAGAAAAAGTTTGGACACTCCAACATAAGCTCTGCAGCCTTTA
EMB-142751-TC	Tcm002s37149579	2	37149579	GGGGAAAATGGTTTTTGCACTGTAGGTGTTCAACTTTGCTGACAAGCACCGGGGTGCCTA[T/C]AGTGGCAGCCTGCACGCTGCAGTGTGCCCTTTTTACTGCGACGTGAATGGGTACCAGGTC	GTTTTTGCACTGTAGGTGTTCAACTTTGCTGACAAGCACCGGGGTGCCTA
EMB-142752-AC	Tcm002s37701562	2	37701562	CACACAACACAGAATCCTTAATCGTGAATGGTGTAACTATGGCTTTTGCAGAAGGACAGC[A/C]AGATAGTATAGTTGAAGATATTGAAAATATGGTTCGTTCTTATGTTGAAAAGGTGAGATT	AGAATCCTTAATCGTGAATGGTGTAACTATGGCTTTTGCAGAAGGACAGC
EMB-142754-AG	Tcm002s38548290	2	38548290	GAATGGAAGGAGGAGGGTGATATTTAATTTTGAGTTTACGAGTGTAAACAGTTACTCGAG[A/G]CTCATTTTGATCGCGGGAATGACTAAGTCTTGATCAGCAAAGCTGCACCATAGCTTGGAA	TGGTGCAGCTTTGCTGATCAAGACTTAGTCATTCCCGCGATCAAAATGAG
EMB-142755-TC	Tcm002s38851722	2	38851722	ATATGTTTTTCTTCTTTACTGATGTTATTAGAAGTGAACYTGGTTTTGAGAACTCATCAA[T/C]GGTTGAATTTATGTTTTTAGGACTGGTTGATAGGCTAACTATTCTGTTGATGTCAGGTCT	TCAACAGAATAGTTAGCCTATCAACCAGTCCTAAAAACATAAATTCAACC
EMB-142756-AG	Tcm002s39296626	2	39296626	TGCAATGTTTAAAAGAGCCTGAAGCTTCCCCTCAGATGCCTCGTTACCCGAGGTAGGCTC[A/G]TCCCCAGACTCAGTCTCTTCTTCACGGACTGATCGTACCCACCTAGGAATGTCCGAACCG	ATTCCTAGGTGGGTACGATCAGTCCGTGAAGAAGAGACTGAGTCTGGGGA
EMB-142757-TC	Tcm002s39310100	2	39310100	CAACATACTGGAAATCACAGTAAAAGGCTCTCTTATCAAGCAATCCTTCAGGATGTCCAA[T/C]GCTAATCACAGCATGGATGACCATGGCATTGTATAAGTTTAAGAAGAAGGCTAGCCTCTC	GAAATCACAGTAAAAGGCTCTCTTATCAAGCAATCCTTCAGGATGTCCAA
EMB-142758-AG	Tcm002s40078076	2	40078076	TGGAATGGAGCTCTGGTCATAAAATCCTCATTASCCATTTTTGGGGCGAAGTCTGATTCT[A/G]GTTCCTCACAGTCAATATCAAACTGGAACTCTGCATCTCCCATCTCAGACTTAGGAGATG	GTCTGAGATGGGAGATGCAGAGTTCCAGTTTGATATTGACTGTGAGGAAC
EMB-142759-AG	Tcm002s40158481	2	40158481	TCAAAAGGTTTGGTGTCAGCTAAGAAGGAATAAGGCTTTGAGTCACTCTTGTGGCCTGTA[A/G]TTGAATGGCAAAGCACTTGTTCATTATCTGCAAGTACAAAAAAGTATTCTATAAACACCA	TGGTGTCAGCTAAGAAGGAATAAGGCTTTGAGTCACTCTTGTGGCCTGTA
EMB-142760-TG	Tcm002s40266389	2	40266389	GCCACCCCTTCTGAAAACCTCTCCGGATTGAACACATGAGAATCGTCTCCCCAGATTTGA[T/G]GATCATGATGAACTGCCAAATTCGTAATGAACAAGTTCAGATTGGCAGGGAGAATGAGTT	CTGAAAACCTCTCCGGATTGAACACATGAGAATCGTCTCCCCAGATTTGA
EMB-142761-TC	Tcm002s40547782	2	40547782	AATTTAAACCAAGCCAAAACCAACCAGCCACCTAGAAAGAGTTTCAAGCAACCCTAGGTA[T/C]AGCCTTGCAAACCAGAGGGTTCTTCATCTCCATGGAGAGTTTCAAATGTTCAGTCAAGTC	AAGCCAAAACCAACCAGCCACCTAGAAAGAGTTTCAAGCAACCCTAGGTA
EMB-142762-TC	Tcm002s40990762	2	40990762	AAACCCCAGCTCTCTTACTCCAATCCATCCCAATAACTTTCCTGGAACAAGAATCCGAAA[T/C]CATTGCTTGCCTCAACTGGGATGAAACTGTTTCAAGRTTCTCTTCGTTGATCTTCTCTAA	TCTCTTACTCCAATCCATCCCAATAACTTTCCTGGAACAAGAATCCGAAA
EMB-142763-TC	Tcm002s41864326	2	41864326	ATTTGAGTTTCTTCTTCAGTCAAGATTGGCTGGATTTTCTTGGTTTTTTTGCTGGATTTA[T/C]TGAGATCCATGGATTGTTTTCGCGGCTCTGGCATTTTTGGCAGCAAAAACCGGTTAAATC	GTTTTTGCTGCCAAAAATGCCAGAGCCGCGAAAACAATCCATGGATCTCA
EMB-142764-TG	Tcm002s42185092	2	42185092	TGGATGGTGAAACCATGCCATTGGTTCTGCAACCCCCAGAGGCAGACAAGGCTGATGTAG[T/G]GTCACTTGTGTTGGCTTTAAAGACAAACAAGGATTGGTTCGAGAAATTGATCATCAAAAA	TCAATTTCTCGAACCAATCCTTGTTTGTCTTTAAAGCCAACACAAGTGAC
EMB-142765-TG	Tcm002s42358596	2	42358596	TTAGACTTTGAGTTTGATGACACTTTTGCAGGCGTAGAACATAGCTTGCCTCAAGGAAAA[T/G]CACTTCTCCACTCTGTGAAGTGGGAACGCATCATCTTGGATGAGGTGAGTTGACACGAGT	AGTTTGATGACACTTTTGCAGGCGTAGAACATAGCTTGCCTCAAGGAAAA
EMB-142767-AG	Tcm003s00188890	3	188890	TGAAGCTACTGATAGGCCAGCATAGATAATAATGGGTGCCCCTCAAATTTATGAAATAGC[A/G]CATTAAAGGCCATAAACTGTTCAAAAATTAGTAAAGTTATGTTCAGTGACCGTGTATATC	GATAGGCCAGCATAGATAATAATGGGTGCCCCTCAAATTTATGAAATAGC
EMB-142768-AG	Tcm003s00394724	3	394724	AAATTAGATGATTGACATAGCTTTCAAAGCACCAGGGCAATGCCCAAATGAAAAGAGGAA[A/G]GCCCTTTTATCCGTTTGTGTGGATGATCGTGACAGATAACGAAGTCCAAGCTGGTTTCCT	ATTGACATAGCTTTCAAAGCACCAGGGCAATGCCCAAATGAAAAGAGGAA
EMB-142769-TG	Tcm003s01321017	3	1321017	CCTAACTCTGAAGGAATGTTGCCAGTGAGAAGATTGGTTGCCAGGCGGAGACGGGTTAGA[T/G]TTTTCGAAATGGCTAGCGTCGAAGGAATGCTACCTGAGAAGCTGTTGTTTGTTAAATCCA	AAACAACAGCTTCTCAGGTAGCATTCCTTCGACGCTAGCCATTTCGAAAA
EMB-142770-AG	Tcm003s01515180	3	1515180	CACAGTCTCAGGATCCCGTGGTCTATGACAATGGTGTAACCTATCTGTTCATACAACATA[A/G]CAATGTTTACTTGTTGACGGCTTCCAGGCAGAACTGTAATGCCGCCAGCCTCCTTCTATT	GGATCCCGTGGTCTATGACAATGGTGTAACCTATCTGTTCATACAACATA
EMB-142771-TG	Tcm003s01759112	3	1759112	CCCGAACTCCTCCTCCTCCTCCTTCGGTGCATGCCGGGTGCCTTTCCCGTTTTCCTCCCC[T/G]AGCTTTTTCCGGTGTACCAGCGTGATCGCTTTGTTGCTAATCGTTGTCAGAAGCTGCTTC	CTGACAACGATTAGCAACAAAGCGATCACGCTGGTACACCGGAAAAAGCT
EMB-142773-AG	Tcm003s02615709	3	2615709	TAGGTAGAAAGGCATTCGATATCCTTAGGTTGGACCCAACCACATGAATTCCATCTTAAC[A/G]TACGCTTCGATGTTTTTGCTATAGACTCAATAAAAAAGATTGCTTATCTCTCTTCCTTTT	GGCATTCGATATCCTTAGGTTGGACCCAACCACATGAATTCCATCTTAAC
EMB-142774-TC	Tcm003s02627239	3	2627239	CGTTTCGTTCTGGTTTCGGAGTCATGTATCCCTCTCTTTAATTTCACTACCATTTACAAA[T/C]ACCTCATACACTCGGAAAAATCCCATGTGGAGTCGTTCGATKTACCAGGSCCCGTAGGGC	TGGTTTCGGAGTCATGTATCCCTCTCTTTAATTTCACTACCATTTACAAA
EMB-142775-TC	Tcm003s03616620	3	3616620	GTTTGAGACCAACAATCACACTTGTGAAACAGTGGATGCTTTCTTCATTATCAATGTCGA[T/C]AACGTCGTAATTAGACAGCTTATGCAGTATGATTTGGAACTTCTTAATCCACCATGGATT	AACAATCACACTTGTGAAACAGTGGATGCTTTCTTCATTATCAATGTCGA
EMB-142776-AG	Tcm003s05261707	3	5261707	ATGTTACAACAACAAGAACATTTCAACAAAWCTYAAGAARAWGAYGATTAAGTTCATTTG[A/G]AGCAATAGTAATGACTCATAAGATGAGGAAGATGAGATAGTTGCAAACTTTTATCTCATG	AAGTTTGCAACTATCTCATCTTCCTCATCTTATGAGTCATTACTATTGCT
EMB-142777-TC	Tcm003s06143723	3	6143723	TCATCATAAGGGTMGACTTCTCATRCAGATGGGCCTTCAGAWTCGAAAATGAAATCCAGA[T/C]CGGTACGATCAACGACTCTTTTTCAGGGTGAAAATTCGATGACCATTTAAAAGTCCTCAT	TTAAATGGTCATCGAATTTTCACCCTGAAAAAGAGTCGTTGATCGTACCG
EMB-142778-TC	Tcm003s07066048	3	7066048	TGAACTTAGGGCATATAGATCCTGAACAAAGAGGAAAGTTAGACTCAATACTTCAGCTAC[T/C]GAGGGTTTATCTAAGGCTGGGTTTATTAAAATATTATTACGCCTAAATACTGGAAACTGA	GCATATAGATCCTGAACAAAGAGGAAAGTTAGACTCAATACTTCAGCTAC
EMB-142779-TC	Tcm003s07090547	3	7090547	TGGCAATGATTTGACTTGCAAGTTGCTCTGGGCTGTAGAGTTCAGTGTTTGCTGCATCTG[T/C]GGTATTCACTCCATACACTTGGTCCCAAATCTGTTCAGCAACCATACAGCACATGCAAAG	GCTGTATGGTTGCTGAACAGATTTGGGACCAAGTGTATGGAGTGAATACC
EMB-142780-AG	Tcm003s07348731	3	7348731	GTTAGCAATTGGCAYCAGGGGTGTAATGACATAATAGCCATTTTCAGTCACTCCAGAAAT[A/G]CTTCTAGAACGGGGCCCAACATAGATTGACCTTCCATCATCAAAAACTCCTCTGCATACA	GGAGTTTTTGATGATGGAAGGTCAATCTATGTTGGGCCCCGTTCTAGAAG
EMB-142783-TC	Tcm003s13256118	3	13256118	AGTGTTGCTTGTATTTTATTGCARCTAGATTGCTTCTAATGAAGCATGTTACTAATATTA[T/C]AAAGGATATAGCTCTATTGCTCTATTATATTTTGACTGGAAAGGCAATTAATATTGGGAA	TAATTGCCTTTCCAGTCAAAATATAATAGAGCAATAGAGCTATATCCTTT
EMB-142784-AG	Tcm003s15539284	3	15539284	TATGAATGGGATATTGGTCATTTTCAAGGTGCTCAACGACCAGATGTGGACTGCTTTAGG[A/G]GAACTTCATTTGGGCTTTCTCCAATTGAGGTAAGCTTGTATGATGTTAATTTGATGACTT	ATATTGGTCATTTTCAAGGTGCTCAACGACCAGATGTGGACTGCTTTAGG
EMB-142785-AG	Tcm003s17455502	3	17455502	AGGTTCAACCAGTTGATATACTRACCAAAGGTTTATCCAAAGAAAGGTTTGAAACTCTCA[A/G]GACTCGTCTCGGTGTTTGCTAGATTACAAGTCATGGGGGAGTGTCGAAAGAGTGACCTTC	CTTTCGACACTCCCCCATGACTTGTAATCTAGCAAACACCGAGACGAGTC
EMB-142786-TC	Tcm003s17708511	3	17708511	GGGAAGGTCTGGTCGATGTATATGCATTTGTTCTCATTCACTATCTTTTCTCCTTCAATC[T/C]TTATATGCCCAGCCGAAGGTAGCTCAATTCTCACCTCCTCATGTTTGAAACCTAAATTAA	TTTCAAACATGAGGAGGTGAGAATTGAGCTACCTTCGGCTGGGCATATAA
EMB-142787-AC	Tcm003s18542151	3	18542151	TTAAAGAGAGCAAGAAGCTTGCTAGGTTTCTTCATGTCTAGCCAAGGATCACGAGCTTCA[A/C]ATAAAATCACAGATGATGAGCTCAGTGCTCTCGTCTTAAATCTACAAGCATTGCTGCCAC	CAAGAAGCTTGCTAGGTTTCTTCATGTCTAGCCAAGGATCACGAGCTTCA
EMB-142788-AG	Tcm003s18694997	3	18694997	CTCCTGGTCTGTCTGAATGAATCAAAGGAGGCAAGCCTGGCAAGCTTACGAAGAGATTTT[A/G]AATTCAGAGTATCTTTCTCTGGTAACTCATTGCTATTCTGATTTAAGCTTTCCCTTGAAT	GTCTGAATGAATCAAAGGAGGCAAGCCTGGCAAGCTTACGAAGAGATTTT
EMB-142789-AG	Tcm003s18815579	3	18815579	AGGAGATGGAAAGTATAAGGAGCCCAAATACATGGGCTGTGTTGATTTCTTCTTTTGCTC[A/G]AAAGCAAAGTTTTCAACGGGTAATTGAATTGTTACGGACAATGTTAAAARAGGGTCTGAG	AAGTATAAGGAGCCCAAATACATGGGCTGTGTTGATTTCTTCTTTTGCTC
EMB-142792-TC	Tcm003s20923006	3	20923006	CATCATCTTGCCYATGATCATTCTGATTAGCATAATCATMCTGCRACTCATCATGTTGAA[T/C]GAAAGCATCGCCCTAAAGAATGAGGCCAATGAGAAAACCCATTGAATAATAACATATGTT	ATTATTCAATGGGTTTTCTCATTGGCCTCATTCTTTAGGGCGATGCTTTC
EMB-142794-AC	Tcm003s22157871	3	22157871	CCTTGTTGAACCTCCAACCAATTATATTCCTAGTTACTACCCATGGCAATATTAGGCAGA[A/C]ATGCACACGTCCTAGTATTCCCCTTCCCAGCACTAGGCCAYATGATTCCTCTCTTAGACC	CCTCCAACCAATTATATTCCTAGTTACTACCCATGGCAATATTAGGCAGA
EMB-142795-TG	Tcm003s22669117	3	22669117	TCGTTGTGGCCTTTCTTGTACAGGAAGAAAACCCAAGAATCTTATCCGGACCAATCAAAA[T/G]ATTCTCCTTTGCATCATCCAAAGGTGGTTGGGGCAACACAAAAGTTCTAGTCACTGTAGA	CTAGAACTTTTGTGTTGCCCCAACCACCTTTGGATGATGCAAAGGAGAAT
EMB-142797-TG	Tcm003s22951809	3	22951809	TCTACAGAGAAATAAGAACAGGGAGAAACTGAAGAGAAAAAGATGGGTGGGGTGACATCA[T/G]CTATGGCTGCCAAGTTTGCATTTTTTCCGCCCAACCCACCTTCATACAAGCTGATTAAGG	AATAAGAACAGGGAGAAACTGAAGAGAAAAAGATGGGTGGGGTGACATCA
EMB-142799-AC	Tcm003s23144337	3	23144337	TTTTGACCGATCTCCAATTTTGAATAGCCAAATGCATCACCAAAACTTTCCACTATCAAG[A/C]CAAACATGTTTGTCATTTCCTTTTCCTTCTTCAGGTAAATATATTTTGTGTATCCACCGT	TCTCCAATTTTGAATAGCCAAATGCATCACCAAAACTTTCCACTATCAAG
EMB-142800-TG	Tcm003s23187898	3	23187898	AGAGTCGACTATGTATGCCAAGTATTCTCCTTCAAAACTTCCTTTGTCATCAACAAAACC[T/G]CCAATTTCCGCCATCGTATATAAGGTGCCAGTTGTGGCAAGCACATCAACGTATAACAAT	GTTGATGTGCTTGCCACAACTGGCACCTTATATACGATGGCGGAAATTGG
EMB-142801-AG	Tcm003s23313959	3	23313959	ACGTTAAAAATTATACTCGTTTCCGTCTGGAATGGAATCATTTCTCGTCCATTGACTTTC[A/G]CCTATATGCAAAAACAAGATGTAATTTTATATTTATTTTATTTATAATTTAAAGTTTTTT	TTATACTCGTTTCCGTCTGGAATGGAATCATTTCTCGTCCATTGACTTTC
EMB-142802-TG	Tcm003s23404888	3	23404888	TTTTTATTGAAATTTTGATTCTTCTATTGCAGTTATTAGCTGTTGCAAGAAAAAGTGGTA[T/G]GGTAAGTAACCTTCATTTTTCTTCTCCTGTCCTAGTAGTTCCAGGACAGATTGAGGTATT	TCTGTCCTGGAACTACTAGGACAGGAGAAGAAAAATGAAGGTTACTTACC
EMB-142806-AG	Tcm003s24289214	3	24289214	CACAAGTTTCACGTCGCCTGGCCCTACTTCAATTACATCACTTCGTTTTTCTTCAGAACT[A/G]TACACTACGTGGCTCTTTGAAGCAGTAGCTATCACTGAGAAGCAGGCCAACCAAACATAC	ACGTCGCCTGGCCCTACTTCAATTACATCACTTCGTTTTTCTTCAGAACT
EMB-142807-TC	Tcm003s24331346	3	24331346	CTTGGGGTAGAGGACGCCGAGAAAGGGTGGCGTAAAAGTGAAGAAAAATGAGCGCCAGTT[T/C]AACGATTGCGAAGAAAGTGAAGGAAGAAGAAGCAGAAGAAGACGAAGCAGCAACTGGAGA	CTGCTTCGTCTTCTTCTGCTTCTTCTTCCTTCACTTTCTTCGCAATCGTT
EMB-142808-AG	Tcm003s24402663	3	24402663	GAGCATTATGGGGCAATGGTTGACCTCTATGGTCGAGCTGGCCAGCTAGAAGAGGCTTAT[A/G]CCATTATTAAAGCAATGCCTATGGAGCCAGATATTGTTATTTGGAGGGCACTTTTAAGTG	TGCCCTCCAAATAACAATATCTGGCTCCATAGGCATTGCTTTAATAATGG
EMB-142809-AG	Tcm003s24425577	3	24425577	GTTGCTCGTGTCTCAGGAGCAGAATGGCTGTTGAGGTTTTTCAAGACCTTCTCTTGCACT[A/G]TGGAGAAGACCTATAAAACCAACAAATCATATAAGAACACAAGAGAAACAAAGAAACAAG	TCTCAGGAGCAGAATGGCTGTTGAGGTTTTTCAAGACCTTCTCTTGCACT
EMB-142810-TC	Tcm003s24508477	3	24508477	GTTGGCTACGTGCCGGACCTTTCATGTGTCCTACATGATGTAGAAGAGGAAGACAAGGAG[T/C]ACATTTTAAGCTATCACAGTGAAAAGCTCGCTGTGGCCTTTGGAATCATGAAGATTGATC	CATGATTCCAAAGGCCACAGCGAGCTTTTCACTGTGATAGCTTAAAATGT
EMB-142811-AC	Tcm003s24569698	3	24569698	GCTCTCTGAATTTATTATAATTCCAGCTCTTTTTTTAAACATATTTTTTCAGGCCAAAAA[A/C]CGTGTATAAGGATCCGGATGATGGGCGGCAGCGATTCTTACTCGAATTGGAATTCGTGCA	CCAATTCGAGTAAGAATCGCTGCCGCCCATCATCCGGATCCTTATACACG
EMB-142812-TG	Tcm003s24821711	3	24821711	TGGAGAAACCCGTAACCATGTTTTTACACTGTTATCCTCAGTGGTGAAGTTAGTTCCAAA[T/G]AGAATATTGGAGCACACATTGGATATACTTACTGTCATTGGAGAATCAGCAGTTTCACAG	CGTAACCATGTTTTTACACTGTTATCCTCAGTGGTGAAGTTAGTTCCAAA
EMB-142813-AG	Tcm003s25573260	3	25573260	CTGTGTTAGTACAGGGCAAGAGTTGTTGGTGTATAACGGCCCTTGTGGATCATAGAACCA[A/G]TTTCCGTGGTACAGGTCACAGCCTAGGGAGCAACCAATCAAATTGAGTATCAGAATCTCA	ATACTCAATTTGATTGGTTGCTCCCTAGGCTGTGACCTGTACCACGGAAA
EMB-142814-AG	Tcm003s25698776	3	25698776	TTGTGCCAAGTTGGACCCATGGCATTCACGTTGCGAAGCTTTATCCAACGACGGATTCGG[A/G]AGAAAAGCCACGGGATTATCTGGCATCATACCGAAGGATTTACTCCCAGCATGGTACTGG	GCTGGGAGTAAATCCTTCGGTATGATGCCAGATAATCCCGTGGCTTTTCT
EMB-142815-AC	Tcm003s25709176	3	25709176	GAAGAGAAAAAGATGAAGAAGAAGATTGCTCTCGAAACTCCAGAAACCGAGAAGAAGATG[A/C]AGAAGCTGAAGGAGCCGAGGCTAAAAGAGGAGGACAATGATTCGGAGTTGAAGAAGAGTA	AGATGAAGAAGAAGATTGCTCTCGAAACTCCAGAAACCGAGAAGAAGATG
EMB-142817-AC	Tcm003s25891940	3	25891940	AGCAAAGTTTTCCAGCAGCTCAAGGGTTAGGAGATCCTAACATAGAAGCCGGTAATGAGT[A/C]TAATATACCTCCTTCACAAGCTAATCATGCACAGCTACCCTCTTTACTGCAGGGGTAAAG	GCAGTAAAGAGGGTAGCTGTGCATGATTAGCTTGTGAAGGAGGTATATTA
EMB-142819-AG	Tcm003s26494272	3	26494272	TTCGACGAAGAAATGTGGAGAAAATGTGGAAGTTTTGGCAAAGGGCAGTGGTGATAATGA[A/G]GGCATGGATTTGTTTTAGCTGATTGAAAGTGCAATGAGGCAATAGATTTGAGATATCAGC	AAATGTGGAGAAAATGTGGAAGTTTTGGCAAAGGGCAGTGGTGATAATGA
EMB-142820-AG	Tcm003s26514149	3	26514149	AATTAAGAGGAGAGAGGGTTAGTTGAAATATTATAGTTGGGGTTGGGGGAGACTGTAACT[A/G]TAGCTTCGCCAATGACTGAGCTGAGCTGGATGGTGGGTACCAATGGTCTATTATGCGTTG	AGAGAGGGTTAGTTGAAATATTATAGTTGGGGTTGGGGGAGACTGTAACT
EMB-142821-TC	Tcm003s27106656	3	27106656	TTCCTCTAAACACTCTCAAGGCATCTTTTATTTTATCCGAGCATTTGACATACATGGTGA[T/C]AAGTGCATTTCCAACATTAACATCATGCTCCAAACCAGCCACTACCACCCTTGAGTGAAT	GGGTGGTAGTGGCTGGTTTGGAGCATGATGTTAATGTTGGAAATGCACTT
EMB-142822-AG	Tcm003s27457425	3	27457425	TTTAACTTGTTTACCATTCTGCAATCTGCTATAATCTCCCTCATCAGAAGTGAAATGCTT[A/G]CAAGGTGTGTCACTAAAAGGTGTCCCTGCCACAAAATCAAACACCAAAATGGAAGATAAA	ATTTTGGTGTTTGATTTTGTGGCAGGGACACCTTTTAGTGACACACCTTG
EMB-142823-AC	Tcm003s27529086	3	27529086	TCCCGAGAACGTTAACTCCGAGTCCAAATTGGATACTCATGTTGAAGATTCCAAAGCTTT[A/C]GTTTCGGATTTTGAACGTCCGACAATCGATGGACTCGAGAATGAGAGTGAGGGAAATGAA	TCACTCTCATTCTCGAGTCCATCGATTGTCGGACGTTCAAAATCCGAAAC
EMB-142824-TG	Tcm003s27618576	3	27618576	TATCCTCTTCAGATCAAATCAGATCAAGATGGTGCCGATCAATTTTTCCTTAGAAATGTA[T/G]CTCTCTTTCTTTTGCTTGCTGTTAATGCTAATATATCCGGAGCATGGTTCAGGCCTTCAA	GAACCATGCTCCGGATATATTAGCATTAACAGCAAGCAAAAGAAAGAGAG
EMB-142826-AG	Tcm003s28226624	3	28226624	GCTGTTGATTTGGGTGTGAAGCTGCAAAGTAGTAAATTATTGCTTCCTGGGAAGATGATG[A/G]TGGTTCACCATGATAATCATCACCGTCCATTTCCACCTTATGCAATTTGTTATGGTGATG	TGGGTGTGAAGCTGCAAAGTAGTAAATTATTGCTTCCTGGGAAGATGATG
EMB-142827-AG	Tcm003s28398405	3	28398405	TGCTATGCTTCTTGTGGGAATTGTGCAATCAATGTGCATTCCAAATATTGCTTCAACACC[A/G]TCCCTTATCATTTGAGACGCATCAGCACTTGTCTCTTCTGCAGGTTGAAAAAGTAGTCTG	CTTGTGGGAATTGTGCAATCAATGTGCATTCCAAATATTGCTTCAACACC
EMB-142828-AG	Tcm003s28698802	3	28698802	AGGCCTGTGCTTTCCCTGTGTTATCGTGACGACGACAAATATGAATTCCTTTCTTTTAAC[A/G]CTCTTGTTTGACCTTCTAGCTCGTTTCACCTTCATGTTAGAAGAGGCACTTGTTCACCTG	TTTCCCTGTGTTATCGTGACGACGACAAATATGAATTCCTTTCTTTTAAC
EMB-142829-AG	Tcm003s28773663	3	28773663	CCTTTCAATTGCATGGTTCAATGCAACATTACCATCCGATGTGGGTTCTTGAAGCACACC[A/G]TCCCTCAAATTTTTGTTCTTTACACTCTGAACATCCATCTTGAAAGACTTCGAACCTCTG	GCATGGTTCAATGCAACATTACCATCCGATGTGGGTTCTTGAAGCACACC
EMB-142830-TC	Tcm003s29062439	3	29062439	GCCCATGACAACTTTCCATGGCATAAAATAACTTCTTTGTTTCATCCAAAAATTCCAATC[T/C]CTCCAAAATCTGCAAGAGCAGCAAACAACAATCAGTATCTTTCAACAACACCAGTGCTAC	TGTTGTTGAAAGATACTGATTGTTGTTTGCTGCTCTTGCAGATTTTGGAG
EMB-142831-TG	Tcm003s29113047	3	29113047	AATCCTACTGCGACGACCACAGTGCATCAGCCAAAAGCTAGCAGGGTTTCACCTTTTTCA[T/G]TGCTAACGGGGAGCAGCGGTTTTGACAGTAAGATAAGTGGGCCATCTAGCTGTGGAGAAG	CGACGACCACAGTGCATCAGCCAAAAGCTAGCAGGGTTTCACCTTTTTCA
EMB-142834-TC	Tcm003s29970495	3	29970495	GCAGTTAGATGCATGATCATGCAGTCATTTTTGGGGATTGAATGGACAAAATATGGAAGC[T/C]GTGTGAAGTCGGTACCTGAAATTTTTATTCTTGGTCCTTTGATGGAAGCTTTGAATGATC	GCATGATCATGCAGTCATTTTTGGGGATTGAATGGACAAAATATGGAAGC
EMB-142835-AG	Tcm003s30009306	3	30009306	CGCATCGATGAGATTATGTTTGTAGATACGCCTTTACACATTGCAGCTTCCTCTGGGCAT[A/G]CCAGTTTCGTGATGGAGATGATGACCTTGATGCCATCATTTGCCCAGAAGCTAAATAAGT	AGATTATGTTTGTAGATACGCCTTTACACATTGCAGCTTCCTCTGGGCAT
EMB-142836-TC	Tcm003s30186717	3	30186717	ATTATTGCATTAGCACGTCAGCATTAACTCACTAATAGCTGTTCGCCATGTGTACACGAT[T/C]CAACTTGATACTTAACTTCCGCTCCGGAACCCATATCTAMCCCGGCTTGAGCCACAACCG	TAGCACGTCAGCATTAACTCACTAATAGCTGTTCGCCATGTGTACACGAT
EMB-142837-AG	Tcm003s30860941	3	30860941	TCATTGTCCATATTCTATAGTTCACTTCTCATTTGCAGTGAGAAGGCAATCGACGCAGGC[A/G]TTAAGGAATTATATATTGACSGAGGGAAAATATCTAGAAAACAAAAAAAGGAGTGGCAAT	TATTCTATAGTTCACTTCTCATTTGCAGTGAGAAGGCAATCGACGCAGGC
EMB-142838-TC	Tcm003s31141218	3	31141218	CACAAAAGCCAAGTGCAGTGATCACAGTCCCTGCCTTCTTACCGGAGGCAGTGTTAATCA[T/C]TTCTGAACCAGGGGCAACTTTTCCCTCCACCTCTGAAATAACAGAAAGGTGTTAGTTGTG	AAGTGCAGTGATCACAGTCCCTGCCTTCTTACCGGAGGCAGTGTTAATCA
EMB-142839-TC	Tcm003s31202403	3	31202403	TCAATCACTTTCTCCACTTGACCTTCTGCAATGTGAAATTTAGAACACCAATCTTTCACC[T/C]TGGTTCTAAGATCATCCCAAAGTGGCAGGCATTTCCCAACCAGTGGTCTTTCTGTCTCTA	TCTCCACTTGACCTTCTGCAATGTGAAATTTAGAACACCAATCTTTCACC
EMB-142840-AG	Tcm003s31496682	3	31496682	TGTTCAGATTTGTTAGCGGCATCCCCTGCTGGGTCCCATGTTGTTCATTTTCTCTGGGAA[A/G]CTTTTGTGACCATGGGATCGAACTCAGAGGTGGAAAACAACAGCTGCAGTTCTCTTGGCA	ACTGCAGCTGTTGTTTTCCACCTCTGAGTTCGATCCCATGGTCACAAAAG
EMB-142842-AG	Tcm003s32964530	3	32964530	TTATTTTTGCTGGAGCAACTTTCATGAATGAGGCTGAAGCCTTCTTATATATTGAAACAC[A/G]TTTCTTATCCTTGTTGGATGTATCCAACTCTTCCCTTAACCRGTTCTGCTTTTTACCTGA	TGGAGCAACTTTCATGAATGAGGCTGAAGCCTTCTTATATATTGAAACAC
EMB-142844-AG	Tcm003s33925657	3	33925657	TTCCTTCCTCTCAAAAGCTGGAGGACAGTGGCGTTCCAAGAAAGTAAGGCGATGAACACC[A/G]TATTTCTTCCACCTCTGTAGCAATAAGCATACCTCATCAGTACAACATTCTAACTTAAGC	GAATGTTGTACTGATGAGGTATGCTTATTGCTACAGAGGTGGAAGAAATA
EMB-142849-TG	Tcm004s00469522	4	469522	CGAATCTGGTCGAGCACAAAGAACCTAAAGTTGACATTGACTTCCCATGTACGAGGTAAG[T/G]GATCTGTCTCTTCAATTTGCAAGTAAAGGGAGATGAAGCCACTTCCATTGCTTTTCTTGT	CGAGCACAAAGAACCTAAAGTTGACATTGACTTCCCATGTACGAGGTAAG
EMB-142851-TG	Tcm004s00987272	4	987272	AAAGATAAAGGTCCAGTAAAAAAAGAAAAATGATTTACCATATGAGCTGGCTCAACGATT[T/G]GGTACCCGGTTTTGTCTCTAAACATAGCTACAAACTCATCTGGAACTCATTAAAAATGAA	GTCCAGTAAAAAAAGAAAAATGATTTACCATATGAGCTGGCTCAACGATT
EMB-142853-TC	Tcm004s01056510	4	1056510	TCCACTGAGAGGGATAGTAATAACCAGAATTTTGGTTGAAAGAAGCAGCTCCTGCAGCAC[T/C]GCCATGATGGCCTGTTCTTCTTCCATACTGGGATATCGAGGCTGGTGGCATTTCATTGCA	GGGATAGTAATAACCAGAATTTTGGTTGAAAGAAGCAGCTCCTGCAGCAC
EMB-142855-AC	Tcm004s01554133	4	1554133	ATYTGGATTTTGAGCTTGGTTCTTCTTGTTTTGCATCTACTAAACCTAGCAGCAGAAAAA[A/C]ATGGAGTCTTGCTGAGAGTAGAGGTCCTAGTTTCTTATTACTTTCAAGCTATTCAAGGTT	AGCTTGAAAGTAATAAGAAACTAGGACCTCTACTCTCAGCAAGACTCCAT
EMB-142857-AG	Tcm004s01709438	4	1709438	TCACTAAATTATGTAGTTTGTACTGTTGAATGGATACTATGCTCAACATCTCCCCATCTT[A/G]ATTCCATAGATTTGGGGTTATCTGACTCTACAAARTGTGATTCACTGGCTAATTTCGCTT	ATGTAGTTTGTACTGTTGAATGGATACTATGCTCAACATCTCCCCATCTT
EMB-142858-AG	Tcm004s02887828	4	2887828	TCAAGTAATGGCATCCTGTACCTATTGGTTTTGTAAGTGCAATCCGTGATAAAAATATTT[A/G]AGTAACTCTTTGTTAGTGCAATGGAAGTAGGATGTGCCAAAAACAAATGTGTCAAATGGC	ACATTTGTTTTTGGCACATCCTACTTCCATTGCACTAACAAAGAGTTACT
EMB-142859-AG	Tcm004s03061091	4	3061091	AGGGTGAAAAGCGCTATATTCGATTTGACTTCGTGTTCGTGGTTGATGCAAAGGCATTAC[A/G]TGAATTCCAACATCCAAAGATCGTCAAGTTTGTTGGATTCTGCCAGGAAGGGAATGAGAG	GCGCTATATTCGATTTGACTTCGTGTTCGTGGTTGATGCAAAGGCATTAC
EMB-142860-TC	Tcm004s03063655	4	3063655	AAGAAAGTTTCTCGACAGGAATTCCTGTCCATGAAGCAACAATTTCTTGTATACTGTGTT[T/C]TGTCAAAATCTGAGTTCTTGGTGGCTTATGCGCTTGACAAAGCTGAACTCTAGCTCCAGC	CTCGACAGGAATTCCTGTCCATGAAGCAACAATTTCTTGTATACTGTGTT
EMB-142861-TC	Tcm004s03807633	4	3807633	GCRGAAGATGTGTCAACAAGTTCTGAAAGTGATGAGCAAGGTGCTAATATTGTTGGATTA[T/C]GCAAAATCGAGGATGGCTCTGTGATATCCAATATACACACATCTAAGTGGAGAGTTTTTA	CCACTTAGATGTGTGTATATTGGATATCACAGAGCCATCCTCGATTTTGC
EMB-142862-AC	Tcm004s04643035	4	4643035	GCACTTTTCTGGGATTTTACAGAGACGAAGATTAAAGACAATCCAAGAACAATGGCAAAA[A/C]GATTGAAGCAGCAGCCAACATGGGTTTCCTTCTTCATCTTGATAGAGCTGAAATGTAAAG	CAGCTCTATCAAGATGAAGAAGGAAACCCATGTTGGCTGCTGCTTCAATC
EMB-142863-AG	Tcm004s06120416	4	6120416	TTATTATTTTTATTCATTTACTTAATTCAGACCATAGACATATTGATTGATGAAACATAC[A/G]CGTCAGATCCAGTTGGATACACTCAGGCAGCATTCCTCCAAAATATAAATATTGAAGATA	ATTTATATTTTGGAGGAATGCTGCCTGAGTGTATCCAACTGGATCTGACG
EMB-142864-TC	Tcm004s06412342	4	6412342	CTTTCCCTGTTCTATTTGAAGCACCTCATAGTAAAAACTCTTCAGCAAGTTCTCCACTTT[T/C]CAGAAATAAGTTACCTTTAGTTGATCCAGATTCCTTGCAGAGAGCATCTCTGCAATCAAA	GAGATGCTCTCTGCAAGGAATCTGGATCAACTAAAGGTAACTTATTTCTG
EMB-142866-TC	Tcm004s11593047	4	11593047	CCGAAGAAGTTAACTCAAATTCWTCTACTTATGCTTCATCTTTAATATCAAATGTGGACA[T/C]TAACAGCACAAGTAGTCGTAGACTTTCATTGGTTAGTCGGTCTAGTTCTGCCAATTCATT	CAGAACTAGACCGACTAACCAATGAAAGTCTACGACTACTTGTGCTGTTA
EMB-142871-TC	Tcm004s15792510	4	15792510	GTTTTGGGGCAGTGATAAGAACCCAAGAAGGCTATTTTCTGGCAGCTTCTTCGGGGAAGC[T/C]AGCAGCATGTGAGGAGGCTATAGTTGCAGAAATTAGTGCTATCAAGGAGGGTTTGAGGTT	CCTCCTTGATAGCACTAATTTCTGCAACTATAGCCTCCTCACATGCTGCT
EMB-142873-AG	Tcm004s15951825	4	15951825	CTTTGGATGATGCAATATCACWACCCRAGATCAAGAATCTTGATAGAGCCACCTTTTCTA[A/G]GATGGGGTATTGTGAAGATGATGAGACAAGCACTAGGGTTCACAAAAGAGTACATCAAAG	CTCTTTTGTGAACCCTAGTGCTTGTCTCATCATCTTCACAATACCCCATC
EMB-142874-TG	Tcm004s16628679	4	16628679	CGTCGAAATTCAAGGAGCTAATCACCTTATCTTCTACCATACCACTTATTTGTGGCTCTA[T/G]TAAAACAAGCACTGAAAAGTTATAATGCATGTAAAAATCKTTAATCACTTTGACTACACC	CAAGGAGCTAATCACCTTATCTTCTACCATACCACTTATTTGTGGCTCTA
EMB-142875-AC	Tcm004s16920184	4	16920184	CACATCGAAAAGCAATCAGAAGACAATTAAAGCCATAGCAGAAAGTCTCTAGACAAACTG[A/C]AGATTTGCAAGAAAAAGCTGCTACAGAAGATCTGCAGAAACATTGTTCCTGAATCCTGCA	AGCAATCAGAAGACAATTAAAGCCATAGCAGAAAGTCTCTAGACAAACTG
EMB-142877-TC	Tcm004s17696385	4	17696385	ACACCATAAGAGCTCCATAAAATCCTATCATTCTCCATCTAATACCTCTCATCATGATCT[T/C]AGCATCAATATGGCTCTTAAAGTACAATTTAACATCTACTRTAACACCTTTCCTCCATAA	AGCTCCATAAAATCCTATCATTCTCCATCTAATACCTCTCATCATGATCT
EMB-142880-TC	Tcm004s19255698	4	19255698	ACTACAAGTAAGAGATTGGGCGACAATGACCGCATCATCGTTAAGAAGTGACACATTTGC[T/C]TGGAATTTTTGATGCCGTTTATATTCCTGTTATCGCCGAAATGTGCATCGACTCTATCAT	AGAGATTGGGCGACAATGACCGCATCATCGTTAAGAAGTGACACATTTGC
EMB-142884-TG	Tcm004s22475637	4	22475637	GGGAGAACATTAGCCACACCAATCAGAATTTGCTGTACTATCCAGGGTGGAACCATGTCA[T/G]CAGCAATCTACACAAAGTATTCCAATTATTAGGATTTAAAAAAGATGCATGCAAAGTCCA	TAGCCACACCAATCAGAATTTGCTGTACTATCCAGGGTGGAACCATGTCA
EMB-142885-AG	Tcm004s22961327	4	22961327	ACAGATATTGGGACCTTGGATCCAGTAGCACCTGATGAAAAATGGTTTGCCTATGATGTT[A/G]AACAGAAAGCACATGTAGAGAAATACATTTCTTCTATAAGGTAACTGCATTTATGATTGT	GGACCTTGGATCCAGTAGCACCTGATGAAAAATGGTTTGCCTATGATGTT
EMB-142887-TG	Tcm004s23204474	4	23204474	CCTCGAACCAAATCGCTAAGTTTTTCTATTGCTTCATTGGCCACTGCTTTATTTGCAGCC[T/G]TCTGCTTAAACTCTGTAATTGTCCTATCAATTGCTYTCTTCTTAAGTTGGAGAGATCTCT	AATCGCTAAGTTTTTCTATTGCTTCATTGGCCACTGCTTTATTTGCAGCC
EMB-142888-TG	Tcm004s24742230	4	24742230	TGTCTTTTCACCACTTTGACTGCGATTTACGACATCCAAGGCAAGTCTGATGAAGAGCTC[T/G]TCAGGCAGCTTATCTGCAACATGTTGCCATTGGTCAACAAWGTCCGTCGCATTTTCTTCC	CCACTTTGACTGCGATTTACGACATCCAAGGCAAGTCTGATGAAGAGCTC
EMB-142889-AG	Tcm004s25144667	4	25144667	ATCTTGATAAGGCCAAACCTTGACGAAGTAGAATTTGAGTTTTCTTGGAGATCGAGACAT[A/G]ATCTGCACTTAAAGAATCAGGACCTCCAAGTTCTAGCTCCKGCTCCTGCCACAAGTTACC	GGCCAAACCTTGACGAAGTAGAATTTGAGTTTTCTTGGAGATCGAGACAT
EMB-142891-TC	Tcm004s25995609	4	25995609	ATTGTTTGTTGAGTTTGTGATCCTTAGGTTGACGAGATAAAGTGGGCACTTCTTTGAGCT[T/C]ATTGAAGTCAAAGGAAGGCGTCAAATTTATTTACAACATTAGTGCCCTCTTGATGTTGAG	GAGTTTGTGATCCTTAGGTTGACGAGATAAAGTGGGCACTTCTTTGAGCT
EMB-142893-TG	Tcm004s26649747	4	26649747	GGCAATGGAGGGAGGCCCTTAGGTTGATTGAGAAGGAAGAATTCAAGCCTGATACTGTTG[T/G]TTATACGAAGATGATATCTGGGTTATGCGAAGCTTCACTTTTTGAAGAAGCTATGGACTT	GGAGGCCCTTAGGTTGATTGAGAAGGAAGAATTCAAGCCTGATACTGTTG
EMB-142894-AG	Tcm004s27467697	4	27467697	TATGTTATGTTATGTTAGGAACCTCATCGAGGTTCCATTCAGGAGCTGAGAGAGTTTTGC[A/G]ATTATTGGTGGACAATTCAATATTTGCTATTGGTGAGAAGTGTCCTGAAGGTATGTTATT	TATGTTAGGAACCTCATCGAGGTTCCATTCAGGAGCTGAGAGAGTTTTGC
EMB-142899-TC	Tcm004s28572475	4	28572475	AGCCAAACTTAGTATTCATGGAGTTCTCACTGCTATGATTGACATCAACCAAAGTGTCAC[T/C]ATCAACATTGGAACTGCTTACTCCAGGATGATTAGAACTTGTCACCATATTTGTGTCAAA	AGTATTCATGGAGTTCTCACTGCTATGATTGACATCAACCAAAGTGTCAC
EMB-142900-AC	Tcm004s29020250	4	29020250	TGTTAGGAGAGAGTCCACGGCCATGTTGACTCTGAAGAAGTTGCTTTTAAAGATTTGGTG[A/C]ACATTGGAGTTGAGAAGCACTTAGTCTATGGTGCTTACAGCTTTCTAATTGAAGATCATG	GAGTCCACGGCCATGTTGACTCTGAAGAAGTTGCTTTTAAAGATTTGGTG
EMB-142901-TC	Tcm004s29033456	4	29033456	CAAATCTAAGTTTACCGCTATATGACCTCATGGATAAAGTCCCAAAAGACATCCTCCATG[T/C]GACTGGTACAATCAACAAGGACAACAAAAAATCTTCTGGTTTAAGAAAATTACGTGTCAT	ATTTTCTTAAACCAGAAGATTTTTTGTTGTCCTTGTTGATTGTACCAGTC
EMB-142902-AG	Tcm004s29054144	4	29054144	ACAACCCCAGCGTAAGCCGATGGCTTCAACAATTCTAAAGCGAGTAACTTCATCTGCTAT[A/G]AAATCAAGGCTGGAAAGTCTGCTAACCGGAGCGTCAAGAAGAAGCTACGCGTCGGTTGCA	CGTAAGCCGATGGCTTCAACAATTCTAAAGCGAGTAACTTCATCTGCTAT
EMB-142903-TG	Tcm004s29178509	4	29178509	GAAGTTGTTTTCATCAAGGAAATCAGCAGAGAAAGAAATCCGGGGACTTGAAGTTGGCTC[T/G]ATAGTTCTAGAGGTTGCCTGAACAGCTTCCGGGGCCATTCTTTGGATTCAGGAAATCAAT	TCATCAAGGAAATCAGCAGAGAAAGAAATCCGGGGACTTGAAGTTGGCTC
EMB-142904-AG	Tcm004s29244600	4	29244600	TAAGTCAAAGACGAAGTTGTTGACCCAATGTGTTGGTTGAGTGTTGAAGAAATATGAAGC[A/G]AAGGAAACCATGGGGGTTTGGGTTTGATGGGGCAATGTTTATCCATAGGGTTGGGAAACG	ACGAAGTTGTTGACCCAATGTGTTGGTTGAGTGTTGAAGAAATATGAAGC
EMB-142905-TC	Tcm004s29414926	4	29414926	TCAATGTGTACCCTTTCTTTGCCCTTGCCTCGGAGCCCAACCATATTCCGTTAGACTATG[T/C]TTTGTTCCAGTCTCAAACGCCTGTCATTATTGACGGGAACTTAGAGTACTATAATCTATT	AGTACTCTAAGTTCCCGTCAATAATGACAGGCGTTTGAGACTGGAACAAA
EMB-142906-AC	Tcm004s29459608	4	29459608	TGGCACCACTAGAGGAAGAAGCATAGGAGACATACATGAAGCAGAGGAACAGAGCGAAAA[A/C]GATGACAAGTTTTAAAGGTTTTGCTGTGAACTTGAATGCAATTGTAGTGAAAGATTTTTC	AGAGGAAGAAGCATAGGAGACATACATGAAGCAGAGGAACAGAGCGAAAA
EMB-142907-TG	Tcm004s29693497	4	29693497	CAGAAACTACTATTGATTCTGATAAACACAAAGATCCTTCTCTGCAAACTGGAGAAGCCG[T/G]GGAGCTGAAGGAAATAACCCATGCACATGGAAATTTTGAGAATGCTCGTCTGACCAACTG	TATTGATTCTGATAAACACAAAGATCCTTCTCTGCAAACTGGAGAAGCCG
EMB-142908-TC	Tcm004s29824735	4	29824735	TTTTATTCACTTTGATGGAGATTCCTTCTGGCCTCATTTATTTCTTTCATGTAAACTTTT[T/C]CACTTTGATGGAGTATTGGCAAACTTCCAGGCATATTTAGATAAGACGCCTAAATCATTT	GGCGTCTTATCTAAATATGCCTGGAAGTTTGCCAATACTCCATCAAAGTG
EMB-142909-TC	Tcm004s30017930	4	30017930	GCGAAACACCCACATTTTTTAATTCATCTTCTTGCTGGAATACACAATTGTAACTTTTGT[T/C]ATCGGCACCCTTGTGGGTACGAAGGGTGTGAACAAGTTCATACTTTGAATGGCGACGATC	ATTCAAAGTATGAACTTGTTCACACCCTTCGTACCCACAAGGGTGCCGAT
EMB-142910-AG	Tcm004s30144889	4	30144889	CAACTCCTCAAATATCTCTAGTGCAAGAGCATTGTTCATATTTTGGGGCTTATTGTAATC[A/G]TGGTGACTTTAAACATGAGCCTCATGCATCAGACATGTCTGCTGATTCTCAAGAAACTAA	GAGAATCAGCAGACATGTCTGATGCATGAGGCTCATGTTTAAAGTCACCA
EMB-142912-AG	Tcm004s30395659	4	30395659	CTGGTTACATTAGTCTCCTTAAACATGATTTCCTTCGCCGGAGGGCTTGCCAGAATAATT[A/G]TCAAGGGAAGTAATTGGAATGAGATGTTTGGACAAATTTTCCTCTCCTTTTTCATCCTAA	TAGTCTCCTTAAACATGATTTCCTTCGCCGGAGGGCTTGCCAGAATAATT
EMB-142914-AC	Tcm004s30849193	4	30849193	TGATGTATAAGGCCGGAGACGAAGTGCTGGATCAGGCCCAAATTGTTTTACTTTGAGTTG[A/C]AAGTCTCATTTTATTATGAAACTGATCGAACCATGACTATAATTAATTTAACGAATGAAA	GGCCGGAGACGAAGTGCTGGATCAGGCCCAAATTGTTTTACTTTGAGTTG
EMB-142915-TC	Tcm004s31021723	4	31021723	CGGTTTCTTTAGCCAATTGAAGAAGAGCTTCACTAGCTTCTTCTCTTTCTCCCTTTGTTG[T/C]ATTTTTGACATTTTCATTTTCGATTATCTATAGCAATCAAAGAAGGAGGAAGAATTAAAC	AGCCAATTGAAGAAGAGCTTCACTAGCTTCTTCTCTTTCTCCCTTTGTTG
EMB-142916-TC	Tcm004s31045230	4	31045230	CATTTATGAATAGAGATTTCTCTTTTGTTGATAAAGAAGATGGCCTTCTGCATCTCTTAA[T/C]GGTAAGATGAGAGAGGCCAAATCTGTGCCAATATATATGTGTTGCTTGATACTTCATCAG	ATCAAGCAACACATATATATTGGCACAGATTTGGCCTCTCTCATCTTACC
EMB-142917-TC	Tcm004s31055942	4	31055942	GAGAACAATCCAGACATTGATCGCAATGAAACATTGGGGCAGTTTATAAAGTCAAGGGGT[T/C]ACTCTGAAACATTTCAGAACACTTTTCTTGTGAGCTGCTGAAGAATTTTCATAGATTTCA	CAGACATTGATCGCAATGAAACATTGGGGCAGTTTATAAAGTCAAGGGGT
EMB-142919-AC	Tcm004s32288877	4	32288877	AATAAGCGAAACCACCCGCTCGGTTTCTTGCAGCTTTGCGGTGGCGAGAAGCTGAAGAAG[A/C]TGAAGAAGGAGAAGAAGCTGAGGAAGCGGAAGGTTTCATGGCTGCCAAAGAACAGTTCTC	CTTTGGCAGCCATGAAACCTTCCGCTTCCTCAGCTTCTTCTCCTTCTTCA
EMB-142920-AC	Tcm004s32909206	4	32909206	TCTGAGCTTCACCAAGAGATATTACATGAACTACAACTGGAAAATAAGCAACTTATACAG[A/C]AGCAGCAGCAGCTTCAAGGACTCCCATCGCCGGCTTCCACCGTACCGGAATCTTCAGAGG	ACCAAGAGATATTACATGAACTACAACTGGAAAATAAGCAACTTATACAG
EMB-142921-TC	Tcm004s33095868	4	33095868	TTGATTTCGCGGACTTCCGTTAAAACAGATTCAACATCAGAGGAGACGTCACCACCAACA[T/C]CCTCAGCCCTGTTGTTATTGTTGTTGTAATCATCCTCCATCGTATCTAAGACCTAAGAAA	GGACTTCCGTTAAAACAGATTCAACATCAGAGGAGACGTCACCACCAACA
EMB-142922-AG	Tcm004s33359087	4	33359087	CCATCAAGGCATCGGAGCTGAAGAGTCTCCTAGCTAAGAGATGAAAGGGGAGGAGCGTCG[A/G]GGCTGCTACGGACGCGGACGGTGACGATGACGATGGCCTTGATAGGGAAAGGAGGTGCTG	ATCGGAGCTGAAGAGTCTCCTAGCTAAGAGATGAAAGGGGAGGAGCGTCG
EMB-142923-AG	Tcm005s00495817	5	495817	ATCAGCTTTGAAGTCTTTCCCGACTGGCCCTTGGACGGGATACCGGAGAATTTATATGGC[A/G]AAACTTGCTCGGACGGATAACATTCTTGCAGGTTAGGATTTCTGCGGGAGCGTTTTATGC	CTCCCGCAGAAATCCTAACCTGCAAGAATGTTATCCGTCCGAGCAAGTTT
EMB-142924-AC	Tcm005s01391922	5	1391922	GCTTATCTTCCACGTCTGCAAGGAATTTCAGTTCAATGGCGCCGTTTTTCCTCGGTGGAA[A/C]ATACTCAACGGTATTCGTTCCTCTCCCTCCGACGATGATTACAGTTCCGTCCGGCAAGAT	ACGGAACTGTAATCATCGTCGGAGGGAGAGGAACGAATACCGTTGAGTAT
EMB-142926-AG	Tcm005s02688718	5	2688718	ACTCCTAACAAAATTTTCTGCCTATGAGGCCATGGCAAAGGTGTTCTGGCTTCAAACAAT[A/G]CTTTGTCAAGACTCCCATTAGGCATTAAATCATATACTAATAAAATTTCTCCTTTCTCAT	AAATTTTCTGCCTATGAGGCCATGGCAAAGGTGTTCTGGCTTCAAACAAT
EMB-142927-AG	Tcm005s03275255	5	3275255	TAAGTGGGAACAGAGAAGGAATAGGAGGGCGAAAAGGAGGAAAACGAGAGCAAAGCGGAA[A/G]AGAAGGATGAAAAGAAGGAGAGTTAGTATAAGACCGAAAGGGGAATCTATGAGCAAAACA	ATAGATTCCCCTTTCGGTCTTATACTAACTCTCCTTCTTTTCATCCTTCT
EMB-142930-TG	Tcm005s03733333	5	3733333	TGATCTCACCCGTTCCAGTCAGATTAGTCTCTTCAGCTGGACCATCAATAGCAGAAGTCA[T/G]TCCCATGCATGCAAACGWCAAACCAACACCATTTTTCTTCACAACATTGTCAAAGCGTTT	CGTTCCAGTCAGATTAGTCTCTTCAGCTGGACCATCAATAGCAGAAGTCA
EMB-142933-AG	Tcm005s04307213	5	4307213	GCTCAACAACAACGATGCCTCCATTCATCAGATACTGCTCAAATTGCTGGCAATTCGGGT[A/G]GAATGGATCCAGAGGCATTGAAATTGACTAAAGTAGGCAGTGACGAAGAGGATGATGATG	AACGATGCCTCCATTCATCAGATACTGCTCAAATTGCTGGCAATTCGGGT
EMB-142934-AC	Tcm005s04763365	5	4763365	ATAAAGATTATCATCTGCTTGGTTGCATTTCTGTTCAGATCTGAGATTACTGAACCTTAT[A/C]CATTCACCCTCGAGGGTACTTCAGTTTTTCCTATAGTTGGATCTCTGTTTCTCAACCTTT	AAACAGAGATCCAACTATAGGAAAAACTGAAGTACCCTCGAGGGTGAATG
EMB-142935-TC	Tcm005s05933250	5	5933250	TTACCACAAAGCTCCTCCATTAAATCACAATAATCAAATCCCTTYGGCAAAAGCATCCTC[T/C]TCGAAAAATCAATGACCAAGTCACACGCCTCCAAAAGCCTCCCCTCCTTACACAAACCAY	TAAGGAGGGGAGGCTTTTGGAGGCGTGTGACTTGGTCATTGATTTTTCGA
EMB-142936-TC	Tcm005s06001767	5	6001767	CGATGATCGAAGCTTTCGATTTCCTCAACGAAAAGCGTTGAGAATTGGAGTTTGAGTTGA[T/C]ATTAGGGTTAAGATTTGTGGAGTTCGAAACTGAGTTTCCTTTCTGCGACTCTTTCCGTTC	AGTCGCAGAAAGGAAACTCAGTTTCGAACTCCACAAATCTTAACCCTAAT
EMB-142937-TC	Tcm005s06255614	5	6255614	AATTCTTCAATTTGAGCAAATGGAAGGGAGATGGTTACTACGGACCGCTGCCGGAGTTGT[T/C]GTCAGCAGAGAAACCAGCAATATATCGYAATTTCACAACGCAAGAATTCCTTGAAAACTT	TTTGAGCAAATGGAAGGGAGATGGTTACTACGGACCGCTGCCGGAGTTGT
EMB-142939-AG	Tcm005s08862241	5	8862241	GAATAACGACGTTTCCTATACCGGTTTCGCACTCTCCGTCGAAGAAAACGACCGGAAAGG[A/G]AAMTCCTCCCCCCCGACCTGCGGCCTCCACCATGTTTATGGTGTCAGCTTTCAGCAGAAT	GTTTCCTATACCGGTTTCGCACTCTCCGTCGAAGAAAACGACCGGAAAGG
EMB-142941-AG	Tcm005s10305681	5	10305681	CCCAAAAAAAAAAAAACTAACCAGTTAAAAAAGAGGAGCTCAAGCGAGAAGAAGATGAAT[A/G]GTTGGCAGACAAAGTATAGTTATGTTCCAGTCTTCTCCCAACTTGGCGAAGTACACATTG	AAAAAACTAACCAGTTAAAAAAGAGGAGCTCAAGCGAGAAGAAGATGAAT
EMB-142945-AG	Tcm005s22870906	5	22870906	CATACAACGTTGCAGACATTCAGCCAATTATGCCATTTTAACTTTACAAGCAGGGTCATT[A/G]AAGTTCACATGTCCCCATGGACTATCATTGATCAGCCAAGATTTTCTTACCGAGGCCTCT	GTAAGAAAATCTTGGCTGATCAATGATAGTCCATGGGGACATGTGAACTT
EMB-142946-AG	Tcm005s23639493	5	23639493	CGATCAATGCATAGTAGAATAGTTGGAATTCATGATGTAGATGCTTTTTCGGCATTATCT[A/G]CACAGGTAATAGCTTTCACTAAGACTCTTGAATGTTTTGGTGCTAGCTCCATTCAAAGTC	GGAGCTAGCACCAAAACATTCAAGAGTCTTAGTGAAAGCTATTACCTGTG
EMB-142947-AG	Tcm005s23662545	5	23662545	TTACTTGGGACCTTAGTCGAAAAAAGCCAACCTCAACATAATTGGGTTGTGGTCAAACAG[A/G]GAGCTTGGAAGATAACTTTGAATAGCCCATACTCATACTGCATCCATTCCACCCTTAACA	CCTTAGTCGAAAAAAGCCAACCTCAACATAATTGGGTTGTGGTCAAACAG
EMB-142948-AG	Tcm005s23966473	5	23966473	CGTTGAGAATTTAGAAAAAAGATTGCACAGAAAATAGAAATGGCATTGCAACACACTCTC[A/G]ATATCCAGTACCGGTATTGGTTGTCTCCCGCAAAAGAGAATAAACTAAAACCTTTTCTTC	TTTTAGTTTATTCTCTTTTGCGGGAGACAACCAATACCGGTACTGGATAT
EMB-142949-AG	Tcm005s25105381	5	25105381	CTGCTCCCATTACATTTGGGACATGGCACAAACCTAGCATCCCCACAACCTTCACAAACA[A/G]TTCTAGGATCTCTAACTGGAAACCCATCCAAAAGCTTGGCCAATTCTCCACTCTCATTAA	TACATTTGGGACATGGCACAAACCTAGCATCCCCACAACCTTCACAAACA
EMB-142951-AG	Tcm005s25830618	5	25830618	TTTCGAATATCTCTCAATACGTTCTTGGATTACTGGTTGCACCATCTTCATCCATTCCAT[A/G]TCTCCTTGGCCAGTAGGGCACTGACCAAGGCTAATGGGTCCCTCCTTCAATCCATCAAGC	CTCTCAATACGTTCTTGGATTACTGGTTGCACCATCTTCATCCATTCCAT
EMB-142952-AG	Tcm005s26018919	5	26018919	TCCATTTTCTTCTTCTTTTCCGCTGCTTGCGCTTCCACTTGCACTGCCAGTCTCACCGCC[A/G]TTGTTGTCGTTGGATGAAGAACTAGCCAAAGATGATGATGAAGCGAAGGATGATGATGAT	TCCTTCGCTTCATCATCATCTTTGGCTAGTTCTTCATCCAACGACAACAA
EMB-142953-AG	Tcm005s26342881	5	26342881	AATACCTCTTTTTTTTTTTTTCTAATTCAGGTAWTGTGGAATGGAGATGCTGGAAAAGTT[A/G]ACATAAACGGGACTGATTATAAGATACTTCAATGTCATTGGCATTCTCCCTCGGAGCACA	GGGAGAATGCCAATGACATTGAAGTATCTTATAATCAGTCCCGTTTATGT
EMB-142954-AC	Tcm005s26669988	5	26669988	GGCGGTACCATCCTCCGAATGGCCAAGGACATCGCTGAAAGYAATGCTGGTGCACGAGTT[A/C]TTGTCATCATCTCTGACATTACGCTTCCTACTTTTCGTGCACCCAATGAACATAACATAC	TTCATTGGGTGCACGAAAAGTAGGAAGCGTAATGTCAGAGATGATGACAA
EMB-142955-TC	Tcm005s27163906	5	27163906	CGCCGAAGCTCATCAAGTTTCTCTTCCAAGCCATTACAATTGTGAATAGATCCATTTGAG[T/C]ACAGACTATGGTGCAATGTGTCAATACTCCCTACCATCTTCTTAGAAGAAAAAGCCCAAC	TTCTTCTAAGAAGATGGTAGGGAGTATTGACACATTGCACCATAGTCTGT
EMB-142957-AG	Tcm005s27891957	5	27891957	ACAATTTTCCTTATCAGAAAAATAATGATTGCTTCGATGATTTGGAGGAATTTGACCTTA[A/G]ATTTTTTTGCAAGTGATGGCCAAAGTTGAGCAACGAGGACTAATTGATTCATGGTTATGA	GAATCAATTAGTCCTCGTTGCTCAACTTTGGCCATCACTTGCAAAAAAAT
EMB-142958-AG	Tcm005s28363235	5	28363235	TGGATTGCAGCAAAATATTGAACCTGATGAGGCCAAAGCTGACATGGAGCATCCTTGTGC[A/G]GAAAAAATGTGTGAATATGTAGATGAAAGGTTTAATATTGCCTTGAATAAGAGTCTTTTC	CAAAATATTGAACCTGATGAGGCCAAAGCTGACATGGAGCATCCTTGTGC
EMB-142959-AC	Tcm005s28546462	5	28546462	TGTTTTACTATGGGGAAGATCCCAAAAAAAGGAAGAGTCCATCTGACAAGGAAAAAATAC[A/C]AGCACTACACACAACTGGAGTGGATTTCGGTGCTTTTTGGAAGATGGAAGATCACATTGA	TGGGGAAGATCCCAAAAAAAGGAAGAGTCCATCTGACAAGGAAAAAATAC
EMB-142960-TG	Tcm005s28893449	5	28893449	AGGAACCAACTCTAGCTGCTGCTTTGGATGTACAATCTGGAATTTTTGAGTCGAAGAATG[T/G]CTCAGCAGAACCATCTATTGATCCATCCAGAATGACTTTTGGAGGGATGAAGATTAAAGA	TCTAGCTGCTGCTTTGGATGTACAATCTGGAATTTTTGAGTCGAAGAATG
EMB-142961-AG	Tcm005s29007124	5	29007124	ACAAATGTAAGACGGTGAGGATGAACATGGTGTATGTAAATGCTTCCGAGCTTGATATAT[A/G]GGAGTTCACCAAGTACACATTGGGGATGAACAGAAGTATCACAATATGCACAGTGATAAA	TGCATATTGTGATACTTCTGTTCATCCCCAATGTGTACTTGGTGAACTCC
EMB-142963-TG	Tcm005s29689345	5	29689345	CCACCTGATCATCTCTCTTCTATTCTACGACTACCACCCTCTGCACCGCGTGAAAAGCCA[T/G]CCTTTTCCCCCACCAAAGCCATGATGACCGCTTCTGATCCGCTTTCCTCCTCTTTATCTG	ATCTCTCTTCTATTCTACGACTACCACCCTCTGCACCGCGTGAAAAGCCA
EMB-142964-TC	Tcm005s29744881	5	29744881	CTTTACTACTTGCCCAGGTATCTGATGACACAGTCCAAGCTGATTGGCGCCAAACTTTTG[T/C]GGACACTGTTGGAACTTACCACCACTTTGAATGGGCAGTTGGAACTGGGGAAGGAAAATC	TGCCCAGGTATCTGATGACACAGTCCAAGCTGATTGGCGCCAAACTTTTG
EMB-142965-AG	Tcm005s29772369	5	29772369	CATCATTCCTGGTTCACCTCAAACTCACCTTGCTGTTTCTCTTATGTTGATTCTGAAACG[A/G]CAGTATCCACTCCATTGGATTTTTTTAATTTGGCAACAAGAACCCACATGTTTGCAAGTT	GGTTCACCTCAAACTCACCTTGCTGTTTCTCTTATGTTGATTCTGAAACG
EMB-142966-AG	Tcm005s30197436	5	30197436	TTTTTGTTGAAGCAACAATTAGTAGCAAGGAGTATCAGCCATTATCATTGATGCAAAGGC[A/G]ATCGCCAATCTAAGCTCTCCTCYGGAAAATCTTTCTGAACTTCTTTAGGAGGAATGAAGC	AGCAACAATTAGTAGCAAGGAGTATCAGCCATTATCATTGATGCAAAGGC
EMB-142971-AG	Tcm005s31243597	5	31243597	CAAAAGATGATTGACTTGGTGCATAAGAATGGCAAAACAGGTGAAGATGAAACCAACAAG[A/G]CATTCAGGGCAGAGACTGAAGTACTGAAAAAAGATCAACTAAGTGTCAAGAGAAGGGTGA	TTGACTTGGTGCATAAGAATGGCAAAACAGGTGAAGATGAAACCAACAAG
EMB-142972-AC	Tcm005s31561394	5	31561394	GCAATGGAACAACTGATGACGATGCGATGCAGAACAAGGCGAAAAGTACCACAAGCATGA[A/C]GAAACAGAGTACCAGCGGGATGAAGACGTTTCGGAACTCATTCCTAAAATTGGCTTTTGG	AACTGATGACGATGCGATGCAGAACAAGGCGAAAAGTACCACAAGCATGA
EMB-142976-AC	Tcm005s33092202	5	33092202	AAGTAGATGAAATTCTTCTTTGCTAAGGGCATGAAGGGCTTTGTCTATCTGATCTTCAGC[A/C]TCTCTCTTCCTACATAGCATTCAGTTATGAGAAAGTGTTCTATACAGAAATAAAGAAGCA	AATTCTTCTTTGCTAAGGGCATGAAGGGCTTTGTCTATCTGATCTTCAGC
EMB-142978-AG	Tcm005s33824835	5	33824835	GGTGAGTTTGGCCACAATGTTGAGAATTGTCCTGTGAAGAAAAAGGAGGCCGAAGGTTTC[A/G]CAGAAGATGAAGCTCTGAATCTGTCTAAACTAGATAAGATCCTGGAGAAGGATTATGAAT	GCCACAATGTTGAGAATTGTCCTGTGAAGAAAAAGGAGGCCGAAGGTTTC
EMB-142979-AG	Tcm005s33840066	5	33840066	AGTAATTCAAAAAATTTAAAATGAGACCAGCTCCCACAACAACAGAAGTGCCAACAAAGT[A/G]TGGGAGAGGCATAGCTTCCGCCATTGCAAGCTGAGTGATCACCACATATATCGATACCAC	AAAATTTAAAATGAGACCAGCTCCCACAACAACAGAAGTGCCAACAAAGT
EMB-142980-AC	Tcm005s34669001	5	34669001	AGTTTTGACGTGGACGAGGAAGAGTGCATAACGTTCGAGGACGCTGTTTTTTGTAATGGG[A/C]TGATTCATTGGAATAGTTATGGTAACGAGTCACTGTGTTTTGATCCAGGGCCTGGTGTCA	CCCTGGATCAAAACACAGTGACTCGTTACCATAACTATTCCAATGAATCA
EMB-142984-AG	Tcm005s36592602	5	36592602	TGAACAATATCAACATACAAGCTGATTGAGCGCTTTGGTGTCCTCAGAAAGAGACAAACG[A/G]TAGGCAGAAACATCGCTATACTCTGAAAAACAGAAAATTTGTTCATTAGCTATATATAAA	CAACATACAAGCTGATTGAGCGCTTTGGTGTCCTCAGAAAGAGACAAACG
EMB-142986-AC	Tcm005s36760057	5	36760057	TCTTTAAGACATTGTCTTATACGTAAAGCAAAGTCCACAGAATCTTCATTAAAGAATGGT[A/C]CAAGATCTTCAACCTCCACAACACTAGGCAAAATCATGTGTTCAAAGTGTTTTCTTTGTG	ACACTTTGAACACATGATTTTGCCTAGTGTTGTGGAGGTTGAAGATCTTG
EMB-142987-TC	Tcm005s36969973	5	36969973	AAAAAAAAATTCCTTTTTAAAATTTTTCTTTTCTCTTTTGCAGTTTCTGTCTGTGCTTTG[T/C]TATGCAGCATGCTAGTTCGCTAGAGGGCTATGTCCAAGCTAAGGTATCTTCTGTGGCTGC	AAGATACCTTAGCTTGGACATAGCCCTCTAGCGAACTAGCATGCTGCATA
EMB-142991-AG	Tcm005s37200037	5	37200037	GAATTCCTTCGCATGACTTTCCATCTAAGTTCAATGTTATGCCCAAGAGGAGAGCACTAA[A/G]GCCTGACCCACCACCGTCTCCGCCGCCTTCTCTTAATCCTCCTCCTCACCAAAGATTTCT	GCATGACTTTCCATCTAAGTTCAATGTTATGCCCAAGAGGAGAGCACTAA
EMB-142992-TG	Tcm005s37292743	5	37292743	GGTCTAGGTGACTTAGATGCTTCAACAAGAGCAAAGAAGGATTTATTCTTCCTCTCAGCA[T/G]TGWGCGCCAATAAACTCCGATTTCAGCATCTGATGCATAATCAGAAATTGAAGAAGGCCT	ACTTAGATGCTTCAACAAGAGCAAAGAAGGATTTATTCTTCCTCTCAGCA
EMB-142993-AG	Tcm005s37366171	5	37366171	GATTTTTCGTTTGCAATTCCTTGTACCTTGGAAGACCTCAAGGTGGTGCTCGTCGCCCTC[A/G]TTCAGAACCTGCTCTTCCATTGCTGTCTACTAGTAGAGAGGGTGATGATATAAAGTTTTC	TATCATCACCCTCTCTACTAGTAGACAGCAATGGAAGAGCAGGTTCTGAA
EMB-142995-TG	Tcm005s37554212	5	37554212	GCCACAAATTCCTAATAACTCTATCGGAGATGGATTCCATTTTTGTTTCTTGAAGAAATA[T/G]CATGTCAACCCTATTGTCAAAAATTGCCTTACAAACCATGCTGGTTTTTAAGGGACTCCC	TAAAAACCAGCATGGTTTGTAAGGCAATTTTTGACAATAGGGTTGACATG
EMB-142997-TG	Tcm005s38073415	5	38073415	GCATCCATGATCCATCCATCTATCCCTCAAAGATCACAAGGAGACTTTATTCTTCAAGCA[T/G]ACCCTTTGGCCAGTTCCTTCTCAATAGCAAGTTTAGCAGTGTCTAGATCCTCATCAAAGA	TCCATCCATCTATCCCTCAAAGATCACAAGGAGACTTTATTCTTCAAGCA
EMB-142998-AG	Tcm005s38998375	5	38998375	ATTAATAAAACAAAAAAAAAAAACAACTAAGCATCTAAAAAGGAAAAAAAATTCTCACAC[A/G]AAGTTATCATGCAACGTCCCGATTTCAGGATGATCAGCAAACCTACTCACAAGCTTCATC	GTGAGTAGGTTTGCTGATCATCCTGAAATCGGGACGTTGCATGATAACTT
EMB-143000-AG	Tcm005s39081126	5	39081126	TTTTTTTAATCCGCGATCTTTCAGGCGGTTTCAGATCCGGGCCACGTCACCGTCAAATTC[A/G]CAGGTGCTTGCTCTTTTCTCATCTGTCAAATTATCGAATCTGGATTTGAATTCATGTATT	TTCAAATCCAGATTCGATAATTTGACAGATGAGAAAAGAGCAAGCACCTG
EMB-143003-AC	Tcm005s39582508	5	39582508	TAATCATTTTATTCAATTATTTCTCAGCAGATGTCCAGTTTCCTACCCTTAGTAAAGGGC[A/C]TCCATGCCCAATAAACTGTAATCCAGCATCATCAATTAAAGGGCACGCCACCAAACCCAA	ATTCAATTATTTCTCAGCAGATGTCCAGTTTCCTACCCTTAGTAAAGGGC
EMB-143004-AG	Tcm005s39614133	5	39614133	ACCAGTTTCCACATCTCCCTCTGTTTCTTKCTCTCTTGATGCTGCAGGAAAACACTGCCA[A/G]AAGACACTTGGTTTCCCACTTCCACAGTTATCTCTGATGGCATGGAATCAAGCCCATATG	TGATTCCATGCCATCAGAGATAACTGTGGAAGTGGGAAACCAAGTGTCTT
EMB-143005-AG	Tcm005s39935084	5	39935084	TTTCAAGGGAAGAAATTGGGAAAGTCCCTGGCTGTTGTGTGTTTTTAGGTTGATAACGGT[A/G]TGACATTCTCGTGCTTGTGGTTGATCTGCAACGAACAATGAAATGTCAATTTGATCAAAG	AGAAATTGGGAAAGTCCCTGGCTGTTGTGTGTTTTTAGGTTGATAACGGT
EMB-143006-TC	Tcm005s39962126	5	39962126	CAGTGGTCATTGCACGTAAATTTCCAATGACCAAACACTCTGCTGATCAGCAGCAGCCGA[T/C]GAAACTTCCCAACAAGTTTTTCGACATTGAAATGTTCAATCCCCTCAACCATGTGAACCT	GGTTGAGGGGATTGAACATTTCAATGTCGAAAAACTTGTTGGGAAGTTTC
EMB-143008-AG	Tcm005s40102122	5	40102122	CTATCGAATTTTTCAGACAACGCTAAATGCTGATTGTATAGTGGAAGAAACTCTCGAAGC[A/G]ATGGTCTGGGAGGCAAACTGTTGAATCTGCTTCTTGGCATCTGAAAGGAGGACCAAACAA	TTTCAGACAACGCTAAATGCTGATTGTATAGTGGAAGAAACTCTCGAAGC
EMB-143009-TC	Tcm005s40168104	5	40168104	CTTCCCTTCAGGAGCCTCYCGTGCAATGTAACCCAAAACAGGAGCATCATTTTCATCTCC[T/C]TTGTATTGTGCTCTGATGGACCGAAATATAGCATCCATCAATGCAGTTCCATCATCACTC	GGAACTGCATTGATGGATGCTATATTTCGGTCCATCAGAGCACAATACAA
EMB-143010-AG	Tcm006s00293893	6	293893	GCTTATAAACATGATTTCTGTGTGGACAAACCTTAGGATGTGTGCAGTCAGCAGCTTCGC[A/G]GACCAGTTTCTCATCCCAATCCACAAACTTGCCGATGAACCTCACAACGASCAGGATATC	ATGATTTCTGTGTGGACAAACCTTAGGATGTGTGCAGTCAGCAGCTTCGC
EMB-143011-TC	Tcm006s00464157	6	464157	TGTAGCTTGTCAGTTTCTCGAGAATCTCCCAACAAATATCAGTGTTCAACTTCAAGGGTT[T/C]GTCAGGATTCTGATGGCTTTGATGGCAAGAAATTGTTTGGTGTTGAACTTCTGTTTCCAC	CAGTTTCTCGAGAATCTCCCAACAAATATCAGTGTTCAACTTCAAGGGTT
EMB-143012-TG	Tcm006s01329019	6	1329019	ATTGCCGGMACCGAAATCCGACTCTCCGTTCCCCAAAGACAACACCAAGAGATCCTCCAC[T/G]CTATTACAGAACGGAAACTCCTGCTTATTGTTCAGCACGTGTGTCATCGCTGCTGCCGTT	GCGATGACACACGTGCTGAACAATAAGCAGGAGTTTCCGTTCTGTAATAG
[truncated: 1,593 more rows]
