# Supplementary material for: Genome-wide SNP genotyping as a simple and practical tool to accelerate the development of inbred lines in outbred tree species: An example in cacao (Theobroma cacao L.)
Source: PLoS One. 2022 Oct 26;17(10):e0270437. doi: 10.1371/journal.pone.0270437 (PMC9604995; doi:10.1371/journal.pone.0270437)
Supplement: S2 File — Data are presented in the Illumina AB format where the alleles A or T at the SNP correspond to the allele code “A” and alleles G or C at the SNP correspond to allele code “B”. (XLSX) [file pone.0270437.s002.xlsx]

## Sheet: Supp File S2 SNP data
Supporting File S2. Data for 3380 InfiniumII SNPs (A/G; A/C; T/G; T/C) for the 139 samples studied (90 clones and 49 S1 and S2 individuals). Data are presented in the Illumina AB format where the alleles A or T at the SNP correspond to the allele code A and alleles G or C at the SNP correspond to allele code B
	SNP_ID_Livingstone et al.	Tcm001s01308520	Tcm001s08353112	Tcm001s15529329	Tcm001s16139612	Tcm001s36937466	Tcm001s37101358	Tcm002s07831310	Tcm002s20524343	Tcm002s30315346	Tcm002s34592845	Tcm003s08404715	Tcm003s24326554	Tcm004s00652857	Tcm004s01957666	Tcm004s03734964	Tcm004s21071369	Tcm004s29141157	Tcm004s30294919	Tcm004s31411144	Tcm005s30815398	Tcm005s31040891	Tcm005s31319407	Tcm005s31615021	Tcm005s31924326	Tcm005s33334131	Tcm005s38962849	Tcm006s01953290	Tcm006s04355554	Tcm006s19165191	Tcm006s19307127	Tcm007s04402504	Tcm007s07581095	Tcm008s00703450	Tcm008s01237236	Tcm008s05143545	Tcm008s19491329	Tcm009s01310925	Tcm009s03673797	Tcm009s05467328	Tcm010s00165531	Tcm010s03335086	Tcm010s03612025	Tcm010s03831523	Tcm010s04089189	Tcm010s24221825	Tcm001s03975637	Tcm001s24189831	Tcm001s28835367
sample type	EMBRAPA_MULTICHIP_SNP_ID	EMB-140267-TC	EMB-140269-TG	EMB-140271-TC	EMB-140272-TC	EMB-140274-TC	EMB-140275-TC	EMB-140277-TC	EMB-140278-AG	EMB-140279-AG	EMB-140280-AG	EMB-140282-AG	EMB-140283-TC	EMB-140287-TC	EMB-140288-TC	EMB-140289-AC	EMB-140291-TC	EMB-140294-TC	EMB-140295-AC	EMB-140296-TC	EMB-140298-AC	EMB-140299-TC	EMB-140300-TC	EMB-140301-AG	EMB-140302-AC	EMB-140303-TC	EMB-140304-AC	EMB-140305-TC	EMB-140306-TC	EMB-140308-TC	EMB-140309-TC	EMB-140312-AG	EMB-140313-AG	EMB-140315-AC	EMB-140316-TC	EMB-140319-TG	EMB-140322-TC	EMB-140323-TC	EMB-140325-TC	EMB-140326-TC	EMB-140327-TC	EMB-140328-TC	EMB-140329-AC	EMB-140330-AG	EMB-140331-AG	EMB-140334-TC	EMB-140335-AG	EMB-140337-AG	EMB-140338-TG
Clone	ACARAI-1	BB	AA	AB	AB	BB	BB	AB	BB	AB	AA	BB	AA	AA	AA	AA	AA	BB	AA	BB	BB	BB	AA	BB	AA	AA	BB	AA	AA	BB	AA	AB	BB	AA	AA	AA	AA	BB	BB	AA	AA	BB	AB	BB	AA	AA	BB	AB	AA
Clone	ACARAI-4	BB	AB	AB	AB	AA	AB	AB	AB	AA	BB	BB	AA	BB	BB	BB	AA	BB	BB	AB	BB	BB	AA	BB	AA	AB	BB	AB	BB	AB	AB	AA	AA	BB	BB	AB	AA	AA	AA	AB	AA	AB	AB	BB	AB	AB	AB	AB	AB
Clone	AMAZON-2-1	AA	AB	AA	AB	AB	BB	BB	AA	AA	BB	AA	AA	AA	AA	BB	BB	BB	AB	BB	AB	BB	AB	AA	AB	BB	AB	BB	BB	AA	AB	AA	BB	AB	BB	AA	AB	AA	AA	BB	AA	AB	AA	AA	BB	AA	AA	AA	AA
Clone	APA-4	BB	AA	AA	BB	AA	BB	BB	AA	AA	AA	BB	AA	BB	BB	BB	BB	BB	BB	AA	AA	AA	BB	AA	AA	BB	AA	AA	AA	BB	BB	BB	AA	BB	AA	AA	BB	AA	AA	AA	BB	BB	BB	BB	AA	BB	AA	BB	AA
Clone	BE-8	BB	AB	AB	BB	AA	BB	AB	AA	AA	AA	BB	AA	AA	AA	AA	AA	BB	BB	AA	AA	AA	AB	AB	AA	BB	BB	BB	AA	AA	BB	AA	AA	AB	BB	BB	AA	AA	AA	AA	BB	BB	BB	BB	BB	BB	AB	BB	BB
Clone	BE-9	BB	AB	AB	BB	AA	BB	BB	AB	AB	AA	BB	AA	AA	AA	AA	AA	AB	BB	AA	AB	BB	AA	AB	AA	AB	BB	BB	AA	AB	AB	AA	AA	AB	AA	BB	AA	AA	AA	AA	BB	BB	BB	BB	BB	AA	BB	BB	BB
Clone	CAB-11	--	AA	AA	AA	AB	BB	AA	BB	AB	AA	BB	AA	BB	AA	AA	AB	AB	BB	BB	AA	BB	BB	AA	AA	BB	AB	BB	AA	BB	AA	BB	BB	AA	BB	BB	AA	AA	BB	BB	AB	AA	AA	BB	AA	AA	AA	AA	AA
Clone	CAB-139	BB	AB	BB	AB	AB	AA	AA	AB	BB	AA	AA	AB	AA	AA	AB	BB	BB	BB	AB	BB	BB	AB	BB	AA	BB	AB	AB	BB	AA	AA	AB	BB	AA	BB	AA	AA	AA	BB	AA	AB	BB	AA	AB	AB	AB	AA	AA	AA
Clone	CAB-179	AB	AA	AA	AA	BB	BB	AB	BB	AB	AA	BB	AA	BB	AA	AA	BB	AB	BB	BB	AA	BB	AA	BB	AA	AB	BB	BB	BB	BB	AB	BB	BB	AA	BB	AB	BB	AA	BB	BB	AA	BB	AA	BB	AA	AA	AA	AA	AA
Clone	CAB-196	AB	AA	BB	AB	BB	AB	AA	BB	AB	AA	BB	AA	BB	AA	BB	AA	BB	BB	AB	AB	BB	BB	AB	AA	BB	BB	BB	BB	AA	AA	BB	AB	AA	BB	AA	AA	AA	BB	AA	AB	BB	AB	BB	AA	AB	AB	AA	AA
Clone	CAB-198	BB	AA	BB	BB	AA	AB	AB	AA	AB	AB	AA	AB	AA	AA	AA	AA	BB	BB	AA	BB	BB	AA	BB	AA	BB	AB	AB	AB	BB	AB	BB	AB	AB	AB	AB	BB	AA	AA	AB	AB	BB	AB	AB	AB	BB	BB	BB	BB
Clone	CAB-20	BB	AA	BB	BB	AA	BB	BB	AA	AA	AA	BB	AA	AA	AA	AA	AB	BB	BB	AA	BB	BB	AA	AB	AA	BB	BB	BB	AA	AA	BB	AB	AB	AB	AB	BB	AA	AA	AA	AA	BB	BB	BB	BB	BB	AA	BB	BB	BB
Clone	CAB-214	BB	AA	BB	AA	BB	AB	AA	BB	BB	AA	AB	AA	AA	AA	AA	BB	BB	AB	BB	BB	AB	BB	AA	AA	BB	BB	BB	BB	AA	BB	AB	BB	AA	BB	AA	BB	AA	BB	AA	AB	BB	BB	BB	AA	AA	AB	AA	AB
Clone	CAB-224	AA	AA	AB	AB	BB	BB	AA	BB	BB	AA	BB	AA	BB	AB	AA	BB	AA	BB	BB	AA	AB	AB	AA	AA	AB	AB	BB	BB	BB	AB	BB	BB	AA	BB	BB	AA	AA	BB	BB	AB	AA	AB	BB	AA	AB	AA	AA	AA
Clone	CAB-274	AA	BB	AA	AA	BB	AA	BB	AA	AA	AB	BB	AA	AA	BB	BB	BB	BB	BB	AB	AA	BB	AA	BB	AB	BB	AB	BB	BB	AA	BB	AA	AB	BB	BB	AA	AB	AA	AB	AA	AA	BB	AA	AB	AA	AA	AA	AB	AA
Clone	CAB-28	AB	BB	AA	BB	AB	BB	BB	AB	AA	AB	BB	AA	AA	AA	AB	AB	AB	BB	AB	AB	AB	AB	BB	AA	BB	BB	BB	AA	AA	BB	BB	AA	AB	AB	BB	AA	AA	AB	AB	BB	BB	BB	BB	BB	AA	BB	AB	AB
Clone	CAB-37	BB	AB	BB	BB	AA	BB	BB	AB	AB	AB	BB	AA	AB	AA	AA	AA	BB	BB	AB	BB	BB	AB	AB	AA	AB	BB	BB	AB	AA	AB	AB	AA	BB	AA	BB	AB	AA	AA	AB	AB	BB	AA	BB	AA	AB	BB	BB	BB
Clone	CAB-44	AA	AA	AA	BB	BB	BB	BB	BB	AA	BB	BB	AA	AA	AA	AA	AA	BB	BB	BB	AA	BB	BB	BB	AA	BB	AA	BB	AA	BB	AA	BB	BB	AA	AA	BB	AA	AA	BB	BB	BB	AA	AA	BB	AA	BB	AA	AA	AA
Clone	CAIRU-1	BB	AB	BB	BB	AA	BB	AA	AA	AA	AA	BB	AA	AA	AA	AA	AB	BB	BB	AA	AA	AA	AA	AA	AA	BB	BB	BB	AA	AA	BB	AA	AA	BB	BB	BB	AA	AA	AA	AA	AB	BB	BB	BB	BB	AA	BB	BB	BB
Clone	CAIRU-IGREJA-1	BB	AB	BB	BB	AA	BB	BB	AA	AA	AA	BB	AA	AB	AA	AA	AA	BB	BB	AA	AA	AA	AA	AA	AA	BB	BB	BB	AA	BB	AA	BB	AA	BB	BB	BB	AA	AA	AA	AA	AB	BB	BB	BB	BB	AB	BB	BB	BB
Clone	CC-10	BB	BB	AB	AB	AA	AB	BB	AB	AA	AB	AB	AA	AA	AA	AA	BB	BB	BB	AA	AB	AB	AB	AB	AA	BB	BB	BB	AB	AB	AB	AB	AB	AB	AB	AB	AA	AA	AA	AA	BB	BB	BB	BB	BB	AB	BB	AB	AB
Clone	CCN-16	AA	AA	AB	BB	AB	AB	AB	AA	AB	BB	AA	AB	AA	AB	AB	AA	AB	AB	AB	BB	AA	AB	BB	AA	AA	BB	BB	AA	BB	AB	AB	AA	AA	AB	AB	BB	AA	AA	AA	AB	AB	AA	AB	AB	AB	BB	AB	AB
Clone	CCN-51	AB	AA	AB	BB	AB	BB	AB	AB	AB	AB	AA	AB	AB	BB	BB	AA	BB	BB	AA	BB	AB	AB	BB	AA	AA	BB	AB	AB	BB	AA	AA	AB	AB	AB	AB	AB	AB	AB	AA	AA	BB	AB	BB	AB	AB	BB	AB	AB
Clone	CEPEC-129	AB	AB	AB	BB	AA	BB	AB	AB	AB	AA	AB	AA	AA	AB	AB	AA	BB	BB	AA	AB	AB	AB	AB	AA	AB	AB	BB	AB	AB	AB	AB	BB	AA	AA	AA	AA	AB	BB	AB	AA	AB	AA	BB	AA	BB	AB	BB	BB
Clone	CJ-11	BB	BB	AB	BB	AA	BB	BB	AA	AA	BB	BB	AA	AA	AA	AA	AB	AB	BB	AA	AB	AB	BB	BB	AA	AA	BB	BB	AA	BB	AA	BB	AA	BB	AA	BB	AA	AA	AA	BB	BB	BB	BB	AA	AB	BB	AB	AB	AB
Clone	CJ-4	AB	BB	BB	BB	AA	BB	BB	AB	AB	BB	BB	AA	BB	AA	AB	AB	AA	BB	BB	AB	BB	BB	BB	AA	AB	AB	BB	AA	AA	BB	BB	AA	BB	AB	BB	AA	AA	AA	AB	BB	AB	BB	BB	AA	AA	BB	AB	AB
Clone	CJ-6	BB	BB	BB	BB	AA	BB	BB	AB	AB	BB	BB	AA	BB	AA	AB	AB	BB	BB	AB	AA	AB	BB	AB	AA	BB	AA	BB	AA	AB	AB	AB	AA	BB	AA	BB	AA	AA	AA	BB	BB	BB	AB	AB	AB	AA	BB	AB	AA
Clone	CJ-9	BB	BB	AA	AA	AA	BB	BB	AB	AB	BB	BB	AA	AA	AA	BB	AA	AB	BB	AB	AB	AB	BB	AB	AA	BB	BB	BB	AA	AB	AB	AA	AA	BB	AA	BB	AA	AA	AA	BB	BB	BB	BB	AB	AB	BB	BB	AA	AA
Inbred individual	CCN-51_S1_1	AB	AA	BB	BB	BB	BB	AB	AB	AB	AB	AA	BB	AB	BB	BB	AA	BB	BB	AA	BB	AB	AB	BB	AA	AA	BB	AB	AB	BB	AA	AA	AB	AB	AB	BB	BB	AB	BB	AA	AA	BB	AB	BB	AB	AB	BB	BB	BB
Inbred individual	CCN-51_S2_1_8	BB	AA	BB	BB	BB	BB	AB	AA	AA	AB	AA	BB	AB	BB	BB	AA	BB	BB	AA	BB	BB	AA	BB	AA	AA	BB	AA	AB	BB	AA	AA	AB	AB	AB	BB	BB	AA	BB	AA	AA	BB	AB	BB	AB	AA	BB	BB	BB
Inbred individual	CCN-51_S2_1_2	AB	AA	BB	BB	BB	BB	AA	BB	BB	AA	AA	BB	BB	BB	BB	AA	BB	BB	AA	BB	BB	AA	BB	AA	AA	BB	AB	AB	BB	AA	AA	BB	BB	AB	BB	BB	AB	BB	AA	AA	BB	BB	BB	BB	AB	BB	BB	BB
Inbred individual	CCN-51_S2_1_5	AB	AA	BB	BB	BB	BB	BB	AB	BB	AA	AA	BB	BB	BB	BB	AA	BB	BB	AA	BB	AB	AB	BB	AA	AA	BB	AB	AB	BB	AA	AA	AA	AB	AB	BB	BB	BB	BB	AA	AA	BB	AB	BB	AB	AB	BB	BB	BB
Inbred individual	CCN-51_S2_1_4	BB	AA	BB	BB	BB	BB	BB	AB	AB	AA	AA	BB	AB	BB	BB	AA	BB	BB	AA	BB	AB	AB	BB	AA	AA	BB	AB	AB	BB	AA	AA	BB	BB	BB	BB	BB	AB	BB	AA	AA	BB	AA	BB	AA	BB	BB	BB	BB
Inbred individual	CCN-51_S2_1_9	AA	AA	BB	BB	BB	BB	AB	AB	AB	BB	AA	BB	BB	BB	BB	AA	BB	BB	AA	BB	BB	AA	BB	AA	AA	BB	AB	AB	BB	AA	AA	BB	BB	BB	BB	BB	AB	BB	AA	AA	BB	AB	BB	AB	AA	BB	BB	BB
Inbred individual	CCN-51_S2_1_6	AA	AA	BB	BB	BB	BB	BB	AB	AB	AA	AA	BB	AA	BB	BB	AA	BB	BB	AA	BB	BB	AA	BB	AA	AA	BB	AB	AB	BB	AA	AA	AB	AB	AB	BB	BB	BB	BB	AA	AA	BB	AB	BB	AB	AA	BB	BB	BB
Inbred individual	CCN-51_S2_1_3	AB	AA	BB	BB	BB	BB	AA	AA	AA	BB	AA	BB	BB	BB	BB	AA	BB	BB	AA	BB	AB	AB	BB	AA	AA	BB	AA	BB	BB	AA	AA	AA	BB	BB	BB	BB	BB	BB	AA	AA	BB	AA	BB	AA	AA	BB	BB	BB
Inbred individual	CCN-51_S2_1_1	AB	AA	BB	BB	BB	BB	AA	AB	AB	BB	AA	BB	AB	BB	BB	AA	BB	BB	AA	BB	AA	AB	BB	AA	AA	BB	AB	AA	BB	AA	AA	BB	BB	BB	BB	BB	AB	BB	AA	AA	BB	BB	BB	BB	AB	BB	BB	BB
Inbred individual	CCN-51_S2_1_10	AB	AA	BB	BB	BB	BB	AA	AB	BB	AA	AA	BB	BB	BB	BB	AA	BB	BB	AA	BB	BB	AA	BB	AA	AA	BB	BB	AB	BB	AA	AA	AA	AB	AB	BB	BB	AA	BB	AA	AA	BB	BB	BB	BB	AB	BB	BB	BB
Inbred individual	CCN-51_S2_1_7	BB	AA	BB	BB	BB	BB	BB	AA	AA	BB	AA	BB	AB	BB	BB	AA	BB	BB	AA	BB	BB	AA	BB	AA	AA	BB	AB	AB	BB	AA	AA	AA	BB	BB	BB	BB	AB	BB	AA	AA	BB	AB	BB	AB	AB	BB	BB	BB
Inbred individual	TSH-1188_S2_1_1	BB	AB	AB	AB	BB	BB	AA	BB	AB	AA	AA	AA	AA	AA	AA	AA	BB	AA	BB	BB	BB	AA	BB	AA	AA	BB	AA	AA	BB	AA	AB	BB	AB	AB	AA	AA	BB	BB	AB	AB	BB	AB	BB	AA	AA	BB	BB	AA
Inbred individual	TSH-1188_S2_1_7	BB	AA	AB	AB	BB	BB	AB	BB	AB	AA	AB	AA	AA	AB	AB	AA	BB	AA	BB	BB	BB	AA	BB	AA	AA	BB	AA	AA	BB	AA	AA	BB	AA	AA	AA	AA	BB	BB	AA	BB	BB	BB	BB	AA	AA	BB	AB	AA
Inbred individual	TSH-1188_S2_1_3	BB	AB	AA	AB	BB	BB	BB	BB	BB	AA	--	AA	AA	AB	AB	AA	BB	AA	BB	BB	BB	AA	--	AA	AA	BB	AA	AA	BB	AA	AB	BB	AB	AB	AA	AA	--	BB	AB	AA	BB	AA	BB	AA	AA	BB	--	AA
Inbred individual	TSH-1188_S2_1_5	BB	BB	AB	AB	BB	BB	BB	BB	AA	AA	AA	AA	AA	AA	AA	AA	BB	AA	BB	BB	BB	AA	BB	AA	AA	BB	AA	AA	BB	AA	AA	BB	AB	AB	AA	AA	AA	BB	BB	AB	BB	AB	BB	AA	AA	BB	AB	AA
Inbred individual	TSH-1188_S2_1_8	BB	AB	BB	BB	BB	BB	AA	BB	BB	AA	AB	AA	AA	AB	AB	AA	BB	AA	BB	BB	BB	AA	BB	AA	AA	BB	AA	AA	BB	AA	AB	BB	BB	BB	AA	AA	AB	BB	BB	BB	BB	BB	BB	AA	AA	BB	BB	AA
Inbred individual	TSH-1188_S2_1_6	BB	AB	AB	AB	BB	BB	BB	BB	AA	AA	AB	AA	AA	AB	AB	AA	BB	AA	BB	BB	BB	AA	BB	AA	AA	BB	AA	AA	BB	AA	BB	BB	BB	BB	AA	AA	AB	BB	AB	AB	BB	AA	BB	AA	AA	BB	BB	AA
Inbred individual	TSH-1188_S2_1_4	BB	AB	BB	BB	BB	BB	BB	BB	AA	AA	BB	AA	AA	AB	AB	AA	BB	AA	BB	BB	BB	AA	BB	AA	AA	BB	AA	AA	BB	AA	BB	BB	AB	AB	AA	AA	BB	BB	AB	AB	BB	AB	BB	AA	AA	BB	BB	AA
Inbred individual	TSH-1188_S1_3	AB	AA	AB	AB	AA	AB	AB	AB	AB	AA	AA	AB	AA	AA	AA	AB	AB	AA	BB	BB	BB	AA	BB	AA	AB	BB	AB	AB	BB	AB	BB	BB	AB	BB	AA	AB	BB	BB	AB	AB	AB	AB	AB	AA	AB	BB	AB	AB
Inbred individual	TSH-1188_S2_3_4	BB	AA	BB	BB	AA	AA	AB	AB	AB	AA	AA	AB	AA	AA	AA	AB	AB	AA	BB	BB	BB	AA	BB	AA	AA	BB	BB	AB	BB	AB	BB	BB	BB	BB	AA	AB	BB	BB	AB	AB	AB	AB	AB	AA	AB	BB	AB	AB
Inbred individual	TSH-1188_S2_3_3	AB	AA	AB	AB	AA	AB	AB	AB	AB	AA	AA	BB	AA	AA	AA	AB	BB	AA	BB	BB	BB	AA	BB	AA	AB	BB	BB	AA	BB	AA	BB	BB	AB	BB	AA	BB	BB	BB	AA	BB	AA	AA	AA	AA	AA	BB	AB	AB
Inbred individual	TSH-1188_S2_3_1	AA	AA	AB	AB	BB	BB	AB	AB	AB	AA	AB	AA	AA	AA	AA	AA	AB	AB	AB	BB	AB	AB	AB	AA	AB	AB	BB	BB	BB	AA	BB	AB	AA	BB	AA	AB	BB	BB	AB	BB	BB	BB	BB	AA	AA	AA	AB	AB
Inbred individual	TSH-1188_S2_3_5	AA	AA	AA	AA	AA	AB	AA	AA	BB	AA	AA	AB	AA	AA	AA	AB	AA	AA	BB	BB	BB	AA	BB	AA	AB	BB	AB	AB	BB	AB	BB	BB	AB	BB	AA	AA	BB	BB	AB	AB	AB	AB	AB	AA	AB	BB	AA	AA
Inbred individual	TSH-1188_S2_3_2	AB	AA	BB	BB	AA	BB	AB	AB	AB	AA	AA	AB	AA	AA	AA	AB	AB	AA	BB	BB	BB	AA	BB	AA	AB	BB	AB	AB	BB	AA	BB	BB	BB	BB	AA	AA	BB	BB	AA	AB	AA	AA	AA	AA	AA	BB	BB	BB
Inbred individual	TSH-1188_S2_3_6	AB	AA	BB	BB	AA	AB	AA	AA	BB	AA	AA	AA	AA	AA	AA	AB	AB	AA	BB	BB	BB	AA	BB	AA	AB	BB	AB	AB	BB	AB	BB	BB	AA	BB	AA	AA	BB	BB	AB	BB	AA	AA	AA	AA	AB	BB	BB	BB
Inbred individual	TSH-1188_S1_2	AA	AA	AB	AB	AB	AB	AB	AB	AB	AA	AB	AA	AA	AA	AA	AA	AB	AB	AB	BB	AB	AB	AB	AA	AB	AB	BB	AB	AB	AB	BB	AB	AB	BB	AA	AB	BB	BB	AB	BB	AB	AB	AB	AA	AA	AB	AB	AB
Inbred individual	TSH-1188_S2_2_2	AA	AA	AB	AB	AB	AB	AB	AB	AB	AA	AA	AA	AA	AA	AA	AA	AB	AA	BB	BB	AB	AB	AB	AA	AB	AB	BB	BB	AB	AB	BB	BB	AB	BB	AA	AB	BB	BB	AB	BB	BB	BB	BB	AA	AA	AB	AB	AB
Inbred individual	TSH-1188_S2_2_1	AA	AA	AB	AB	AB	AB	BB	BB	AA	AA	AB	AA	AA	AA	AA	AA	AB	AB	AB	BB	AB	AB	AB	AA	AB	AB	BB	BB	BB	AA	BB	AB	AB	BB	AA	BB	BB	BB	AB	BB	BB	BB	BB	AA	AA	AB	AB	AB
Inbred individual	TSH-1188_S2_2_3	AA	AA	AB	AB	AB	AB	AA	AA	BB	AA	AB	AA	AA	AA	AA	AA	AA	AA	BB	BB	AB	AB	AB	AA	AB	AA	BB	AA	AA	BB	BB	AB	AB	BB	AA	BB	BB	BB	BB	BB	AB	AB	AB	AA	AA	AA	AB	AB
Inbred individual	TSH-1188_S2_2_7	AA	AA	AA	AA	BB	BB	AB	AB	AB	AA	BB	AA	AA	AA	AA	AA	AA	AA	BB	BB	BB	AA	BB	AA	AA	BB	BB	AB	AB	AB	BB	AB	AB	BB	AA	AB	BB	BB	AB	BB	AA	AA	AA	AA	AA	BB	AA	AA
Inbred individual	TSH-1188_S2_2_6	AA	AA	AB	AB	BB	BB	AA	AA	BB	AA	AB	AA	AA	AA	AA	AA	BB	AB	AB	BB	AB	AB	AB	AA	AB	BB	BB	AB	BB	AA	BB	BB	AB	BB	AA	BB	BB	BB	AB	BB	AA	AA	AA	AA	AA	AB	AB	AB
Inbred individual	TSH-1188_S2_2_5	AA	AA	AA	AA	AB	AB	BB	BB	AA	AA	AB	AA	AA	AA	AA	AA	AA	AA	BB	BB	AB	AB	AB	AA	AB	AA	BB	AB	AB	AB	BB	BB	AB	BB	AA	BB	BB	BB	AB	BB	AA	AA	AA	AA	AA	AA	AA	AA
Inbred individual	TSH-1188_S2_2_8	AB	AA	AB	AB	AA	AA	AA	AA	BB	AA	AA	BB	AA	AA	AA	BB	AB	AA	BB	BB	BB	AA	BB	AA	AA	BB	AB	AB	BB	AB	BB	BB	BB	BB	AA	AB	BB	BB	BB	AB	AB	AB	AB	AA	BB	BB	AB	AB
Inbred individual	TSH-1188_S2_2_4	AA	AA	BB	BB	BB	BB	BB	BB	AA	AA	AB	AA	AA	AA	AA	AA	BB	BB	AA	BB	AB	AB	AB	AA	AB	AB	BB	AA	AA	BB	BB	BB	BB	BB	AA	AA	BB	BB	BB	BB	AB	AA	AA	AA	AA	AA	BB	BB
Clone	CSUL-3	BB	BB	AB	AB	AB	AA	AA	AA	BB	AA	AB	AA	AA	AA	BB	AA	AB	BB	BB	AA	AB	BB	AB	AA	BB	AA	AA	BB	BB	AA	AA	AB	AA	BB	AB	AB	AA	BB	AA	AB	AA	AB	AA	AB	AB	BB	BB	AA
Clone	CSUL-7	BB	BB	AB	AA	BB	AB	AA	BB	BB	AA	AA	AA	AA	AA	BB	AA	AA	AB	AB	AA	BB	AB	AB	AA	BB	AB	AA	BB	BB	AA	AA	AA	AA	BB	AA	AA	AA	AB	AA	BB	AB	AA	AA	AA	AA	AA	BB	AA
Clone	CSUL-10	AB	AA	BB	BB	AA	AB	AA	AA	AB	AA	AA	AB	AA	AA	AB	AA	BB	BB	AA	AB	AA	AB	AB	AA	BB	AB	AB	AA	BB	AA	BB	AB	BB	BB	BB	AA	AA	AB	AA	AA	BB	BB	BB	BB	BB	AB	BB	BB
Clone	EEG-64	BB	AB	AB	BB	AA	BB	BB	AA	AA	AA	BB	AA	AB	AA	AB	BB	BB	BB	AA	AB	BB	AB	AB	AA	BB	AB	BB	AA	AA	BB	AB	AB	AA	AB	BB	AB	AA	AA	AA	BB	BB	BB	BB	BB	AB	AB	BB	BB
Clone	EET-392	AB	AB	AB	AB	AA	AB	AA	AB	AB	AA	AB	BB	AA	AB	AB	AB	AB	AB	BB	AB	AB	AB	BB	AA	BB	AB	AB	BB	BB	AB	AB	BB	AA	AB	AB	AB	AB	AB	AB	AB	BB	AA	AB	AA	AB	AA	AA	AA
Clone	GU-123C	BB	AA	AA	AA	AA	BB	AA	BB	BB	BB	BB	AA	BB	AA	BB	AA	AB	BB	BB	BB	BB	BB	BB	AA	AA	AA	BB	BB	BB	AA	BB	AA	AA	AA	BB	AA	AA	AA	AA	BB	AA	BB	BB	AA	BB	AA	AA	AA
Clone	GU-171C	BB	BB	--	AA	AA	BB	BB	BB	BB	BB	--	AA	BB	AA	BB	BB	AA	BB	BB	AB	BB	BB	--	AA	AB	--	AA	BB	BB	AA	BB	AA	BB	AA	BB	AA	--	AA	AA	BB	BB	AA	AA	AA	BB	BB	AA	--
Clone	GU-261	BB	BB	AA	AA	AA	BB	BB	BB	BB	BB	BB	AA	BB	AA	BB	BB	AB	BB	BB	BB	BB	BB	BB	AA	AA	AA	AA	BB	BB	AA	BB	AA	AA	AA	AB	AB	AA	AA	AA	BB	BB	AA	AA	AA	BB	AB	AA	AA
Clone	H-3	AB	AA	AB	AA	AA	BB	AB	BB	AB	AA	AB	AA	AB	AB	BB	AA	BB	BB	AA	AA	AB	AB	BB	AA	AB	AB	BB	AB	BB	AB	BB	BB	AB	BB	AB	AA	AB	AB	AB	BB	BB	BB	BB	AA	AA	AB	AB	AB
Clone	H-39	AB	AB	AB	AB	AA	BB	BB	AB	AA	AB	AB	AA	AB	AB	AA	AA	BB	BB	AB	AA	AB	AB	BB	AA	AB	BB	BB	AB	BB	AB	BB	BB	AA	AB	AB	AB	AA	AB	AB	AA	AB	AB	BB	AA	AB	AB	AB	AB
Clone	ICS-1	BB	AA	BB	BB	AA	BB	BB	AA	AA	AB	AA	AA	AB	AB	AB	AB	BB	BB	AB	BB	BB	AA	BB	AA	AB	BB	BB	AA	AB	AB	AA	AA	AB	AB	AB	AA	AA	AA	AA	AA	BB	BB	BB	BB	AB	BB	BB	BB
Clone	ICS-32	BB	AB	AB	AB	AA	AB	AB	BB	AA	AB	AB	AA	AA	AB	AB	AB	BB	BB	BB	AB	BB	AB	AB	AA	AB	BB	BB	AB	AB	AB	AA	AB	AB	AB	AB	AA	AA	AA	AA	AA	AB	AB	BB	AB	BB	BB	AB	AB
Clone	ICS-6	BB	AB	BB	AB	AA	BB	AB	BB	AA	BB	AB	AA	AB	AA	AA	BB	BB	BB	AB	BB	AB	AB	AB	AA	BB	BB	BB	AB	AA	BB	AA	AB	AB	AB	AB	AB	AA	AA	AA	BB	AB	AB	BB	AB	AA	BB	AB	AB
Clone	ICS-78	BB	BB	AB	AB	AA	AB	BB	AB	AA	AB	AB	AA	AA	AB	AB	AB	BB	BB	AB	AB	AB	AB	AB	AA	BB	BB	BB	AB	AB	AB	AA	AB	AB	AB	AB	AB	AA	AA	AA	AB	AB	AB	BB	AB	AB	BB	AB	AB
Clone	ICS-95	BB	AB	AB	AB	AA	AB	AB	AB	AA	AB	AB	AA	AA	AB	AB	AB	BB	BB	AB	AB	BB	AB	AB	AA	AB	BB	BB	AB	AB	AB	AA	AB	AB	AB	AB	AA	AA	AA	AA	AB	AB	AB	BB	AB	BB	BB	AB	AB
Clone	IMC-47	AB	BB	AA	AA	BB	BB	AA	AA	AA	AA	AA	AB	AA	BB	BB	AA	BB	BB	AA	AB	AB	AB	BB	AB	AB	BB	AB	BB	BB	AA	AB	BB	BB	BB	BB	AB	AA	AB	AB	AA	BB	AA	AB	AB	AA	AB	AA	AA
Clone	IMC-51	BB	AB	AB	AA	BB	BB	AA	AB	AB	AA	AB	BB	AB	AB	AB	AA	BB	AB	BB	AB	AB	AB	BB	AB	AB	AA	AA	BB	AB	AA	AB	AB	BB	BB	BB	AB	AB	AB	AA	AB	AB	AA	AA	BB	AA	AB	AB	AB
Clone	IMC-67	AB	AB	AA	AB	BB	BB	AA	AB	AB	AA	AA	AB	AB	AB	BB	AA	BB	BB	AA	AB	AB	AB	BB	AB	AB	AB	AB	BB	BB	AA	AA	BB	BB	BB	BB	AB	AB	AB	AA	AA	BB	AA	AB	AB	AA	AB	AA	AA
Clone	LCTEEN-241	BB	BB	AA	AA	AA	BB	AB	BB	AA	BB	BB	AB	AB	AB	AB	AA	AB	BB	BB	AB	BB	AA	BB	AA	BB	AB	BB	BB	BB	AA	BB	BB	AA	BB	AB	AA	AA	AA	AA	AA	AB	AA	AB	AA	AA	AA	AA	AB
Clone	MA-12	AB	AB	AA	BB	AB	BB	AB	AA	AA	AA	AB	AA	AB	AB	AB	BB	BB	BB	AB	AA	AA	BB	AA	AA	BB	AA	AA	AB	AA	BB	AA	AA	AB	AA	AA	BB	AA	AA	AB	BB	BB	BB	BB	AA	BB	AB	AB	AA
Clone	MA-13	BB	BB	AA	BB	AA	BB	BB	AA	AA	AA	BB	AA	AB	AB	AB	BB	BB	BB	AB	AA	AB	AB	AA	AA	AB	AB	AA	AB	AA	BB	AB	AB	AB	AA	AA	AB	AA	AA	BB	BB	BB	AB	BB	AA	AB	AB	AB	BB
Clone	MA-14	BB	BB	AA	AB	AA	BB	AB	AA	AA	AB	BB	AA	AA	BB	BB	BB	BB	BB	AA	AA	AA	AB	AA	AA	BB	AB	AA	AA	AA	BB	AB	AB	AB	AA	AA	AB	AA	AB	AA	BB	BB	BB	BB	AA	BB	AB	AA	AA
Clone	MA-15	AB	BB	AA	AB	AB	BB	AB	AA	AA	AA	BB	AA	AA	BB	AB	BB	BB	BB	BB	AA	AA	BB	AA	AA	BB	AA	AA	AA	AA	BB	AB	AA	AA	AA	AA	BB	AA	AA	AB	BB	BB	BB	BB	AA	BB	AA	BB	BB
Clone	MO-20	AB	AA	BB	BB	AA	BB	AA	AB	AB	AB	AA	AB	AB	AA	AA	BB	AB	AB	AB	BB	AA	BB	AA	AA	BB	AB	AB	AB	AB	AB	AB	BB	AA	AA	BB	AB	AB	AB	AB	BB	AA	AA	BB	AA	AB	AB	AB	AA
Clone	MO-76	BB	AB	AB	BB	AB	AB	AA	AA	AB	AA	BB	AA	AA	AA	AA	AB	AB	AB	AB	BB	AB	AB	AB	AA	BB	BB	AB	AB	BB	AB	AA	AB	AB	AB	AB	AA	AB	AB	AA	AB	BB	BB	BB	BB	AA	BB	BB	BB
Clone	MO-81	AB	AB	AB	AA	AA	AB	AA	AB	AB	AB	AA	AB	AA	AA	AA	BB	AB	AB	BB	BB	AA	BB	AA	AA	BB	AB	AB	BB	AB	BB	AB	BB	AB	AB	AB	BB	AB	AB	AB	BB	AA	AA	AB	AB	AB	AB	AA	AB
Clone	MOCORONGO-1	AB	AB	AB	BB	AB	BB	BB	AB	BB	AA	BB	AA	BB	AB	AB	AB	AB	BB	AB	AA	AA	BB	AB	AA	BB	AB	AB	AB	AA	AB	BB	AB	AB	AA	BB	AA	AA	BB	BB	BB	BB	BB	BB	AB	AB	AA	AB	AB
Clone	MOQ-216	BB	AA	BB	AB	AB	AB	AA	AB	AB	AA	BB	BB	AA	AA	AA	AA	AB	AB	AB	AB	AB	AB	AB	AA	AA	AB	BB	AA	BB	AA	BB	AA	AB	BB	AA	AA	AA	AA	AA	BB	BB	BB	BB	BB	AA	BB	BB	AB
Clone	MUTUPIRANGA-4	BB	AB	AB	BB	AB	BB	AA	AA	AB	AA	AB	AB	AA	AA	AB	AA	BB	BB	AA	AB	AB	AB	BB	AA	AB	BB	BB	AB	BB	AA	AB	AB	BB	BB	BB	AB	AA	AA	AA	AA	BB	AB	BB	AB	AB	AB	AB	AB
Clone	NA-286	AA	BB	AA	BB	AB	BB	BB	AA	AA	AA	BB	AA	BB	BB	BB	BB	BB	BB	AA	AA	BB	BB	AA	AA	BB	AA	AA	BB	BB	BB	AA	BB	AA	BB	AA	BB	AA	AA	BB	AA	BB	BB	BB	AA	BB	AA	AA	AA
Clone	NA-33	AA	AB	AB	AA	AB	AB	AB	AA	AA	AB	AB	AA	AB	AA	AB	BB	BB	BB	AB	AA	AB	AB	AA	AB	AB	AB	AB	BB	BB	BB	AA	AB	AA	AB	AB	AB	AB	AB	BB	AA	AB	BB	AB	AA	AB	AB	AA	AB
Clone	P-4B	AA	BB	AA	AB	BB	AB	AB	AA	AA	AB	AB	BB	AA	BB	BB	AB	BB	BB	AB	AA	AB	AB	AB	AB	BB	AB	AA	AA	AA	AB	AA	AB	BB	AB	AB	BB	AA	AB	BB	AB	AB	BB	AB	AA	BB	AA	AA	AA
Clone	P-7	AA	BB	AA	AA	AA	BB	BB	AA	AA	AA	AA	AA	BB	BB	BB	BB	BB	BB	AA	AA	BB	AA	AA	BB	BB	AA	AA	BB	AA	BB	AA	BB	BB	AA	AA	BB	AA	AA	BB	AA	BB	BB	BB	AA	BB	AA	AA	AA
Clone	P-18	AA	AB	AA	AA	BB	BB	AA	AB	AB	AA	AB	AA	AA	AB	BB	AA	BB	BB	AA	AA	AB	BB	AB	AA	AB	BB	AB	BB	AB	AA	AB	BB	AB	BB	AB	AB	AB	AB	AA	AB	BB	AA	AB	AB	AA	BB	AA	AA
Clone	PA-169	AB	AA	AB	AB	AA	BB	BB	AB	AB	AA	BB	AA	BB	AA	BB	AA	AB	BB	AB	AB	BB	AA	BB	AA	BB	AB	BB	AA	AB	AB	BB	BB	AB	AB	BB	AA	AA	AA	AA	AA	AB	BB	BB	AB	AB	AB	AB	AB
Clone	PA-30	BB	AB	BB	AB	AB	BB	BB	AA	AA	AA	BB	AA	BB	AA	BB	AA	AB	BB	BB	AA	BB	AA	BB	AA	BB	AB	BB	AA	BB	BB	BB	AB	AA	BB	BB	AB	AA	AB	AA	AB	AB	BB	AB	AA	AA	AA	AB	AB
Clone	PLAYA-ALTA-4	BB	AB	BB	BB	AA	BB	BB	AB	AA	AB	BB	AA	AA	AB	BB	AB	BB	BB	AB	AB	AB	AB	AB	AA	AA	BB	BB	AB	BB	AA	AA	AA	AB	AA	AB	AA	AA	AA	AA	AB	BB	BB	BB	BB	AA	BB	BB	BB
Inbred individual	PS-13.19_S1_9	BB	AA	BB	BB	AA	BB	BB	--	--	BB	--	AA	BB	--	BB	AB	AA	BB	BB	BB	BB	AB	BB	AA	AB	BB	BB	AA	BB	AB	AA	AA	BB	BB	BB	AB	BB	BB	AB	BB	BB	AA	AA	AA	BB	BB	--	--
Clone	PS-13.19	BB	AB	BB	BB	AA	BB	BB	AA	AA	AB	AB	AA	AB	AA	AB	AB	AB	AB	AB	AB	AB	AB	BB	AA	AB	BB	BB	AA	AB	AB	AA	AA	AB	AB	BB	AB	AB	AB	AB	BB	BB	AB	AB	AB	AB	AB	AB	AB
Inbred individual	PS-13.19_S1_1	BB	BB	BB	BB	AA	BB	BB	AA	AA	AB	AA	AA	AB	AA	AB	AA	AB	AB	AB	AA	AA	BB	BB	AA	BB	BB	BB	AA	AB	AB	AA	AA	AB	AB	BB	AB	AB	AB	AB	BB	BB	AB	AB	AB	AB	AB	BB	BB
Inbred individual	PS-13.19_S1_5	BB	BB	BB	BB	AA	BB	BB	AA	AA	AB	AB	AA	BB	AA	AB	AB	AB	AB	AB	AA	AA	BB	BB	AA	BB	BB	BB	AA	AB	AB	AA	AA	AB	AB	BB	AB	AB	AB	AB	BB	BB	BB	BB	BB	BB	BB	AB	AB
Inbred individual	PS-13.19_S1_4	BB	AA	BB	BB	AA	BB	BB	AA	AA	AB	AB	AA	AA	AA	AA	BB	AB	AB	AB	AA	AA	BB	BB	AA	BB	BB	BB	AA	AB	AB	AA	AA	AB	AB	BB	AB	AB	AB	AB	BB	BB	BB	BB	BB	BB	AB	AA	AA
Inbred individual	PS-13.19_S1_7	BB	AB	BB	BB	AA	BB	BB	--	AA	BB	AB	AA	AB	AA	AB	AB	AA	AA	--	AA	AA	BB	BB	AA	BB	BB	BB	AA	AB	AB	AA	AA	BB	BB	BB	AB	BB	BB	BB	BB	BB	BB	BB	BB	BB	AB	AB	AB
Inbred individual	PS-13.19_S1_6	BB	BB	BB	BB	AA	BB	BB	AA	AA	AB	BB	AA	AB	AA	AA	BB	AB	AB	BB	AB	AB	AB	BB	AA	AB	BB	BB	AA	AA	BB	AA	AA	AA	AA	BB	AB	AB	AB	AB	BB	BB	AB	AB	AB	AB	BB	AB	AB
Inbred individual	PS-13.19_S1_2	BB	AB	BB	BB	AA	BB	BB	AA	AA	AA	AB	AA	AB	AA	AB	AB	BB	BB	AA	AB	AB	AB	BB	AA	AB	BB	BB	AA	AA	BB	AA	AA	AB	AB	BB	BB	AB	AB	AB	BB	BB	BB	BB	BB	BB	AB	AB	AB
Inbred individual	PS-13.19_S1_3	BB	AA	BB	BB	AA	BB	BB	AA	AA	BB	AB	AA	BB	AA	BB	AA	AA	AA	BB	AB	AB	AB	BB	AA	AB	BB	BB	AA	AB	AB	AA	AA	AB	AB	BB	AB	AB	AB	AB	BB	BB	AB	AB	AB	AB	AB	AA	AA
Inbred individual	PS-13.19_S1_8	BB	BB	BB	BB	AA	BB	BB	AA	AA	AB	AB	AA	BB	AA	BB	AA	AA	AA	BB	BB	BB	AA	BB	AA	AA	BB	BB	AA	AB	AB	AA	AA	BB	BB	BB	BB	AA	AB	AB	BB	BB	AB	AB	AB	AB	BB	BB	BB
Clone	RB-36	BB	AA	BB	AA	BB	BB	AA	BB	BB	AB	AB	AA	AA	AA	AA	BB	BB	AA	AB	BB	BB	BB	AB	AA	BB	AA	BB	BB	AA	AA	BB	BB	AA	BB	AA	AA	AA	AB	AA	BB	BB	AA	AB	AA	AB	AA	AA	AA
Clone	RB-39	BB	--	BB	AA	BB	BB	AA	BB	BB	AA	AB	AA	AA	AA	AA	BB	BB	AB	AA	BB	BB	BB	AA	AA	BB	AA	BB	BB	AA	AA	AB	BB	AA	BB	AA	AB	AA	AB	AA	BB	BB	BB	BB	AA	AB	AA	AA	AA
Clone	RB-45	BB	AB	AA	AB	AA	AB	AB	AB	BB	AA	AB	AA	AA	AA	AA	AB	AA	BB	BB	AA	AA	AB	AA	AA	BB	AA	AB	BB	BB	AA	AB	BB	AA	BB	AA	AA	AA	AB	AA	BB	AB	AB	AB	AB	AA	AA	BB	AA
Clone	RIM-15	BB	BB	AB	BB	AA	AB	BB	AB	AA	AB	AB	AA	BB	AB	AB	--	BB	BB	BB	AB	AB	BB	AB	AA	BB	BB	BB	AB	AB	BB	AB	AB	AB	AB	AB	--	AA	AA	AA	AB	AB	AB	BB	AB	AB	BB	BB	AB
Clone	SCA-12	BB	AB	BB	BB	AA	BB	AB	AA	AA	AA	BB	AA	AB	AA	AA	BB	BB	BB	AA	AA	BB	AB	AA	AA	BB	BB	BB	AA	AB	AB	BB	AA	BB	BB	BB	AA	AA	AA	AA	AA	BB	BB	BB	BB	AA	BB	BB	BB
Clone	SCA-19	AB	AA	AB	AB	AA	BB	AA	AB	BB	AA	AA	BB	AA	AA	AA	BB	AA	AA	BB	AB	AA	AB	AB	AA	BB	AB	AA	BB	BB	BB	BB	BB	AA	AA	AB	AB	AB	BB	BB	BB	AB	AA	AA	AB	AB	AA	AA	AB
Clone	SCA-5	AA	AA	AB	AA	AA	BB	AB	AA	BB	AA	AA	AA	AA	AA	AA	BB	AA	AA	BB	AA	AA	AA	AA	AA	BB	BB	AB	BB	BB	BB	AB	BB	AA	AA	AA	BB	AA	BB	BB	BB	AB	AA	BB	BB	BB	AA	AA	BB
Clone	SCA-6	AA	AA	BB	BB	AA	AB	AA	AA	BB	AA	AA	BB	AA	AA	AA	AB	AA	AA	BB	AB	AA	AB	AB	AA	BB	AB	AA	BB	BB	BB	BB	BB	AA	AA	AB	BB	AB	BB	BB	BB	AB	AA	AB	AA	AB	AA	AA	AA
Clone	SGU-54	BB	AB	AB	AB	AB	BB	AB	AB	BB	AB	--	BB	BB	BB	BB	AA	BB	BB	AA	BB	BB	AA	BB	AB	BB	BB	BB	AB	BB	--	--	AB	BB	BB	BB	--	AA	AB	AA	AA	BB	AB	BB	BB	--	BB	BB	AB
Clone	SIAL-325	BB	AB	BB	BB	AA	BB	BB	AA	AA	AA	BB	AA	AA	AA	AA	AB	BB	BB	AA	AB	AB	AA	AA	AA	BB	AB	BB	AA	AB	AB	AA	AA	BB	AA	BB	AA	AA	AA	AA	AB	BB	BB	BB	BB	AA	BB	BB	BB
Clone	SIAL-70	AA	AA	AA	AB	AB	AB	BB	AB	AB	AB	AB	AB	AA	AB	AB	AA	AB	AA	BB	AB	AA	AB	BB	AA	AA	BB	BB	AB	BB	AB	AB	AB	AA	AB	AB	AB	AB	AB	AA	AB	BB	AA	BB	AA	AB	BB	AA	AA
Clone	SIAL-169	BB	AB	AB	BB	AA	BB	BB	AA	AA	AA	BB	AA	AA	AA	AA	BB	BB	BB	AA	BB	BB	AA	AA	AA	BB	BB	BB	AA	AB	AB	AB	AA	BB	BB	BB	AA	AA	AA	AA	AA	BB	BB	BB	BB	AB	BB	BB	BB
Inbred individual	SIAL-169_S1_1	BB	AB	AA	BB	AA	BB	BB	AA	AA	AA	BB	AA	AA	AA	AA	BB	BB	BB	AA	BB	BB	AA	AA	AA	BB	BB	BB	AA	BB	AA	AB	AA	BB	BB	BB	AA	AA	AA	AA	AA	BB	BB	BB	BB	AB	BB	BB	BB
Inbred individual	SIAL-169_S1_7	BB	BB	AA	BB	AA	BB	BB	AA	AA	AA	BB	AA	AA	AA	AA	BB	BB	BB	AA	BB	BB	AA	AA	AA	BB	BB	BB	AA	AA	BB	AB	AA	BB	BB	BB	AA	AA	AA	AA	AA	BB	BB	BB	BB	AA	BB	BB	BB
Inbred individual	SIAL-169_S1_5	BB	AB	AA	BB	AA	BB	BB	AA	AA	AA	BB	AA	AA	AA	AA	BB	BB	BB	AA	BB	BB	AA	AA	AA	BB	BB	BB	AA	AA	BB	AA	AA	BB	BB	BB	AA	AA	AA	AA	AA	BB	BB	BB	BB	AA	BB	BB	BB
Inbred individual	SIAL-169_S1_6	BB	AB	AA	BB	AA	BB	BB	AA	AA	AA	BB	AA	AA	AA	AA	BB	BB	BB	AA	BB	BB	AA	AA	AA	BB	BB	BB	AA	AB	AB	BB	AA	BB	BB	BB	AA	AA	AA	AA	AA	BB	BB	BB	BB	AB	BB	BB	BB
Inbred individual	SIAL-169_S1_3	BB	AB	AB	BB	AA	BB	BB	AA	AA	AA	BB	AA	AA	AA	AA	BB	BB	BB	AA	BB	BB	AA	AA	AA	BB	BB	BB	AA	BB	AA	AB	AA	BB	BB	BB	AA	AA	AA	AA	AA	BB	BB	BB	BB	BB	BB	BB	BB
Inbred individual	SIAL-169_S1_2	BB	BB	AA	BB	AA	BB	BB	AA	AA	AA	BB	AA	AA	AA	AA	BB	BB	BB	AA	BB	BB	AA	AA	AA	BB	BB	BB	AA	BB	AA	AA	AA	BB	BB	BB	AA	AA	AA	AA	AA	BB	BB	BB	BB	BB	BB	BB	BB
Clone	SIC-19	BB	BB	AB	BB	AA	BB	BB	AA	AA	AA	BB	AA	AA	AA	AA	AB	BB	BB	AA	AB	AB	AB	AB	AA	BB	BB	BB	AA	AA	BB	AB	AA	AB	AA	BB	AA	AA	AA	AA	AB	BB	BB	BB	BB	BB	BB	BB	BB
Clone	SIC-2	BB	AB	BB	BB	AA	BB	BB	AA	AA	AA	BB	AA	BB	AA	AA	BB	BB	BB	AA	AA	AA	AA	AA	AA	BB	BB	BB	AA	AA	BB	BB	AA	BB	BB	BB	AA	AA	AA	AA	AA	BB	BB	BB	BB	BB	BB	BB	BB
Clone	SIC-20	BB	AB	BB	BB	AA	BB	AB	AA	AA	AA	BB	AA	AA	AA	AA	BB	BB	BB	AA	AB	AB	AA	AA	AA	BB	BB	BB	AA	AB	AB	AA	AA	BB	BB	BB	AA	AA	AA	AA	AA	BB	BB	BB	BB	AB	BB	BB	BB
Clone	SIC-23	BB	AB	AB	BB	AA	BB	BB	AA	AA	AA	BB	AA	AA	AA	AA	BB	BB	BB	AA	BB	BB	AA	AB	AA	BB	BB	BB	AA	AA	BB	BB	AA	AB	AB	BB	AA	AA	AA	AA	AB	BB	BB	BB	BB	AB	BB	BB	BB
Clone	SIC-806	BB	AA	BB	BB	AA	BB	AA	AA	AA	AA	BB	AA	AA	AA	AA	AA	BB	BB	AA	BB	BB	AA	BB	AA	BB	BB	BB	AA	BB	AA	BB	AA	BB	BB	BB	AA	AA	AA	AA	AA	BB	BB	BB	BB	BB	BB	BB	BB
Clone	SILECIA-8	AB	AA	AB	AB	AA	BB	AB	AB	AA	AB	AB	AA	AB	AA	AA	AB	AB	AB	BB	AB	AB	BB	AA	AA	BB	AB	AB	BB	AB	BB	AA	AB	AB	AB	AB	BB	AA	AB	AB	BB	AA	AA	BB	AA	AB	AB	AB	AB
Clone	SPA-5	AB	AB	AA	AA	AB	AB	AB	AA	AA	AA	AA	AA	AA	AB	AB	AB	BB	BB	AA	AB	BB	AB	AB	AA	AB	BB	AB	BB	AA	AB	BB	AB	AA	AB	BB	BB	AA	AB	AA	BB	BB	AB	AB	BB	AB	BB	AA	AA
Clone	TSA-641	--	--	BB	BB	AA	BB	AB	--	AB	AA	BB	AB	AB	AA	AB	BB	BB	AB	BB	AB	AB	AA	BB	AA	AB	AB	AB	AB	BB	BB	BB	BB	AA	AA	BB	BB	AB	BB	BB	BB	BB	AB	BB	AA	BB	AA	BB	AA
Clone	TSH-1188	AB	AB	AB	AB	AB	BB	AB	BB	AB	AA	AB	AA	AA	AB	AB	AA	BB	AB	AB	AB	AB	AB	BB	AA	AA	BB	AB	AB	BB	AA	AB	BB	AB	AB	AA	AA	AB	BB	AB	AB	BB	AB	BB	AA	AB	BB	AB	AB
Clone	U-32	AB	AB	AB	AB	AB	BB	AB	AA	AB	AA	AA	AB	AB	AB	AB	BB	AB	AB	AB	AB	AB	AB	AB	AB	BB	AB	AB	BB	BB	BB	AB	BB	AB	AB	AB	AB	AB	BB	BB	AB	AB	AB	BB	AA	BB	AB	AA	AA
Clone	UF-20	BB	AA	BB	BB	BB	AA	AA	BB	BB	BB	BB	BB	AB	AA	AA	AA	AA	AA	BB	BB	AA	AB	BB	AA	AA	BB	BB	AA	BB	AA	BB	AA	AA	BB	AB	AA	BB	BB	AA	BB	AA	AA	AA	BB	AA	BB	BB	AB
Clone	UF-677	AB	AA	BB	AB	AB	AA	AA	AA	AA	AA	BB	AA	AA	AA	AA	AB	BB	BB	AA	BB	AB	AB	AB	AA	BB	AA	BB	AA	BB	AA	BB	AA	AB	AB	AA	BB	AA	BB	BB	AA	BB	AB	AB	AB	BB	AB	AB	AA
[truncated: 3,332 more columns]
