# Supplementary material for: Genome-wide SNP genotyping as a simple and practical tool to accelerate the development of inbred lines in outbred tree species: An example in cacao (Theobroma cacao L.)
Source: PLoS One. 2022 Oct 26;17(10):e0270437. doi: 10.1371/journal.pone.0270437 (PMC9604995; doi:10.1371/journal.pone.0270437)
Supplement: S4 File — (XLSX) [file pone.0270437.s004.xlsx]

## Sheet: Supp File S4 Clone homoz
S4 File. SNP homozygosity estimates for the 90 cacao clones based on 3380 SNPs.
Clone	# SNPs AA	# SNP AB	# SNPs BB	Total SNPs	Estimated Homozygosity
ACARAI-1	1422	571	1393	3386	0.831364
ACARAI-4	851	1649	889	3389	0.513426
AMAZON-2-1	1237	963	1188	3388	0.715762
APA-4	1671	1	1715	3387	0.999705
BE-8	1482	367	1540	3389	0.891708
BE-9	1191	1001	1196	3388	0.704545
CAB-11	1582	201	1591	3374	0.940427
CAB-139	1356	676	1356	3388	0.800472
CAB-179	1472	424	1484	3380	0.874556
CAB-196	1385	577	1424	3386	0.829592
CAB-198	1043	1229	1118	3390	0.637463
CAB-20	1529	253	1606	3388	0.925325
CAB-214	1342	633	1410	3385	0.812999
CAB-224	1435	522	1426	3383	0.845699
CAB-274	1322	723	1340	3385	0.786411
CAB-28	1175	976	1235	3386	0.711754
CAB-37	1188	955	1247	3390	0.718289
CAB-44	1642	3	1731	3376	0.999111
CAIRU-1	1613	114	1662	3389	0.966362
CAIRU-IGREJA-1	1614	116	1659	3389	0.965772
CC-10	558	2324	508	3390	0.314454
CCN-16	886	1592	912	3390	0.530383
CCN-51	767	1853	770	3390	0.453392
CEPEC-129	958	1475	957	3390	0.564897
CJ-11	1376	578	1434	3388	0.829398
CJ-4	1303	730	1355	3388	0.784534
CJ-6	1230	856	1303	3389	0.747418
CJ-9	1342	611	1435	3388	0.819658
CSUL-3	1282	758	1345	3385	0.776071
CSUL-7	1289	738	1361	3388	0.782172
CSUL-10	1164	1019	1205	3388	0.699233
EEG-64	1433	458	1498	3389	0.864857
EET-392	1120	1124	1143	3387	0.668143
GU-123C	1646	76	1659	3381	0.977521
GU-171C	1483	194	1515	3192	0.939223
GU-261	1586	167	1629	3382	0.950621
H-3	1066	1282	1036	3384	0.621158
H-39	977	1441	970	3388	0.574675
ICS-1	988	1462	940	3390	0.568732
ICS-32	815	1767	808	3390	0.478761
ICS-6	1054	1264	1072	3390	0.627139
ICS-78	390	2639	361	3390	0.221534
ICS-95	540	2347	503	3390	0.30767
IMC-47	1043	1265	1081	3389	0.626734
IMC-51	898	1560	931	3389	0.539687
IMC-67	981	1361	1047	3389	0.598407
LCTEEN-241	1341	682	1358	3381	0.798285
MA-12	1336	690	1361	3387	0.79628
MA-13	1397	581	1407	3385	0.82836
MA-14	1318	788	1283	3389	0.767483
MA-15	1354	669	1365	3388	0.802538
MO-20	727	1864	798	3389	0.449985
MO-76	939	1481	969	3389	0.562998
MO-81	789	1789	811	3389	0.472116
MOCORONGO-1	1152	1069	1165	3386	0.684288
MOQ-216	1025	1290	1075	3390	0.619469
MUTUPIRANGA-4	889	1575	925	3389	0.535261
NA-286	1634	132	1622	3388	0.961039
NA-33	929	1498	961	3388	0.557851
P-4B	1079	1186	1124	3389	0.650044
P-7	1219	947	1223	3389	0.720567
P-18	986	1408	994	3388	0.584416
PA-169	1276	783	1329	3388	0.76889
PA-30	1229	904	1254	3387	0.733097
PLAYA-ALTA-4	1120	1135	1134	3389	0.665093
PS-13.19	816	1726	848	3390	0.490855
RB-36	1376	585	1427	3388	0.827332
RB-39	1382	580	1425	3387	0.828757
RB-45	1345	685	1356	3386	0.797696
RIM-15	265	1774	1200	3239	0.4523
SCA-12	1565	207	1617	3389	0.93892
SCA-19	1391	538	1453	3382	0.840923
SCA-5	1445	469	1467	3381	0.861284
SCA-6	1385	526	1476	3387	0.8447
SGU-54	518	1118	1450	3086	0.637719
SIAL-325	1528	290	1572	3390	0.914454
SIAL-70	957	1469	964	3390	0.566667
SIAL-169	1614	106	1669	3389	0.968722
SIC-19	1559	218	1612	3389	0.935674
SIC-2	1661	20	1707	3388	0.994097
SIC-20	1598	147	1645	3390	0.956637
SIC-23	1522	281	1586	3389	0.917085
SIC-806	1665	2	1722	3389	0.99941
SILECIA-8	781	1752	855	3388	0.482881
SPA-5	851	1678	859	3388	0.504723
TSA-641	583	1004	1484	3071	0.673071
TSH-1188	815	1775	799	3389	0.476247
U-32	819	1715	856	3390	0.4941
UF-20	1577	199	1611	3387	0.941246
UF-677	1339	676	1370	3385	0.800295
				Average	0.727123
				St. Dev.	0.181743
				Median	0.768187
