# Supplementary material for: Genome-wide SNP genotyping as a simple and practical tool to accelerate the development of inbred lines in outbred tree species: An example in cacao (Theobroma cacao L.)
Source: PLoS One. 2022 Oct 26;17(10):e0270437. doi: 10.1371/journal.pone.0270437 (PMC9604995; doi:10.1371/journal.pone.0270437)
Supplement: S5 File — Matrix with overlapping heat map of the genetic distances among all 90 cacao clones and the 49 S1 and S2 offspring from clones TSH-1188, CCN-51, PS-13.19 and SIAL-169 based on 3,380 SNPs. (XLSX) [file pone.0270437.s005.xlsx]

## Sheet: Supp File S5 Genetic Distances
Supporting File S5. Matrix with overlapping heat map of the genetic distances among all 90 cacao clones and the 49 S1 and S2 offspring from clones TSH-1188, CCN-51, PS-13.19, SIAL-169
		sample type	Germplasm accession	Germplasm accession	Germplasm accession	Germplasm accession	Germplasm accession	Germplasm accession	Germplasm accession	Germplasm accession	Germplasm accession	Germplasm accession	Germplasm accession	Germplasm accession	Germplasm accession	Germplasm accession	Germplasm accession	Germplasm accession	Germplasm accession	Germplasm accession	Germplasm accession	Germplasm accession	Germplasm accession	Germplasm accession	Germplasm accession	Germplasm accession	Germplasm accession	Germplasm accession	Germplasm accession	Germplasm accession	Inbred individual	Inbred individual	Inbred individual	Inbred individual	Inbred individual	Inbred individual	Inbred individual	Inbred individual	Inbred individual	Inbred individual	Inbred individual	Inbred individual	Inbred individual	Inbred individual	Inbred individual	Inbred individual	Inbred individual	Inbred individual	Inbred individual
		Homozygosity	0.831364	0.513426	0.715762	0.999705	0.891708	0.704545	0.940427	0.800472	0.874556	0.829592	0.637463	0.925325	0.812999	0.845699	0.786411	0.711754	0.718289	0.999111	0.966362	0.965772	0.314454	0.530383	0.453392	0.564897	0.829398	0.784534	0.747418	0.819658	0.74142	0.849112	0.870118	0.849956	0.868343	0.868639	0.869822	0.868343	0.874186	0.878402	0.878922	0.739568	0.755181	0.818098	0.801611	0.79163	0.795562	0.817993	0.545428
sample type	Homozygosity		ACARAI-1	ACARAI-4	AMAZON-2-1	APA-4	BE-8	BE-9	CAB-11	CAB-139	CAB-179	CAB-196	CAB-198	CAB-20	CAB-214	CAB-224	CAB-274	CAB-28	CAB-37	CAB-44	CAIRU-1	CAIRU-IGREJA-1	CC-10	CCN-16	CCN-51	CEPEC-129	CJ-11	CJ-4	CJ-6	CJ-9	CCN-51_S1_1	CCN-51_S2_1_8	CCN-51_S2_1_2	CCN-51_S2_1_5	CCN-51_S2_1_4	CCN-51_S2_1_9	CCN-51_S2_1_6	CCN-51_S2_1_3	CCN-51_S2_1_1	CCN-51_S2_1_10	CCN-51_S2_1_7	TSH-1188_S2_1_1	TSH-1188_S2_1_7	TSH-1188_S2_1_3	TSH-1188_S2_1_5	TSH-1188_S2_1_8	TSH-1188_S2_1_6	TSH-1188_S2_1_4	TSH-1188_S1_3
Germplasm accession	0.831364	ACARAI-1	0
Germplasm accession	0.513426	ACARAI-4	3792	0
Germplasm accession	0.715762	AMAZON-2-1	4029	3299	0
Germplasm accession	0.999705	APA-4	4946	3224	3959	0
Germplasm accession	0.891708	BE-8	4757	2615	4070	1781	0
Germplasm accession	0.704545	BE-9	4128	2270	3571	2274	1177	0
Germplasm accession	0.940427	CAB-11	4930	4446	4373	6198	5727	4216	0
Germplasm accession	0.800472	CAB-139	4665	4097	3916	6099	5870	4631	3493	0
Germplasm accession	0.874556	CAB-179	4653	4077	4120	5845	5420	3901	1217	3316	0
Germplasm accession	0.829592	CAB-196	4737	4179	3870	5949	5742	4567	3523	1786	3384	0
Germplasm accession	0.637463	CAB-198	4411	2531	3710	3455	2736	2259	4383	4116	4118	4140	0
Germplasm accession	0.925325	CAB-20	4906	2682	4159	1752	617	1256	5890	6021	5549	5903	2737	0
Germplasm accession	0.812999	CAB-214	4693	4145	3864	6019	5838	4675	3655	1598	3500	1814	4160	5977	0
Germplasm accession	0.845699	CAB-224	4527	4015	4038	5817	5368	3901	1555	2974	1342	3002	4042	5563	3204	0
Germplasm accession	0.786411	CAB-274	4195	3449	2312	3893	3972	3459	4463	3986	4168	3850	3706	4061	3864	4080	0
Germplasm accession	0.711754	CAB-28	3914	2686	3417	3310	2639	2096	3352	3977	3021	3993	3161	2620	4143	3073	3469	0
Germplasm accession	0.718289	CAB-37	4310	2578	3345	2736	2215	1858	3982	4245	3659	4219	2591	2204	4255	3689	3225	2298	0
Germplasm accession	0.999111	CAB-44	5182	4702	4639	6392	5981	4526	3298	3975	2997	4141	4553	6114	4049	3113	4607	3680	4398	0
Germplasm accession	0.966362	CAIRU-1	5099	2617	4330	1825	762	1439	6233	6338	5878	6224	2742	723	6270	5828	4270	2833	2349	6505	0
Germplasm accession	0.965772	CAIRU-IGREJA-1	5043	2663	4320	1775	802	1505	6243	6330	5896	6244	2782	741	6284	5858	4286	2893	2371	6491	242	0
Germplasm accession	0.314454	CC-10	3414	1740	3085	2924	2319	1994	3896	3521	3645	3625	2165	2436	3529	3569	3217	2420	2516	4036	2521	2511	0
Germplasm accession	0.530383	CCN-16	4178	3006	3523	4622	4287	3752	4564	3947	4343	4119	3247	4432	4009	4251	3887	3594	3628	4654	4551	4547	2700	0
Germplasm accession	0.453392	CCN-51	3457	2385	2852	3579	3378	2821	4213	3840	3968	3858	2688	3431	3780	3848	2982	3125	2901	4475	3506	3496	2041	1817	0
Germplasm accession	0.564897	CEPEC-129	2966	2652	3329	3732	3397	2878	3982	3745	3741	3793	2497	3460	3833	3691	3353	2868	2966	4166	3633	3601	2426	3044	2519	0
Germplasm accession	0.829398	CJ-11	4601	3073	3832	3063	2270	2065	4269	4928	3970	4942	3170	2279	4974	4034	3906	2501	2823	4687	2476	2532	2519	4223	3520	3429	0
Germplasm accession	0.784534	CJ-4	4469	2767	3744	3031	2302	1909	4017	4610	3714	4624	3044	2311	4676	3796	3816	2379	2349	4463	2486	2532	2605	3851	3324	3343	2074	0
Germplasm accession	0.747418	CJ-6	4451	2771	3570	2925	2138	1735	3779	4556	3550	4522	2780	2197	4532	3692	3624	2357	2185	4243	2430	2476	2359	3907	3232	3275	1752	1470	0
Germplasm accession	0.819658	CJ-9	4856	3072	3815	3142	2269	1906	4138	4787	3853	4791	2855	2346	4775	3913	3819	2638	2640	4488	2459	2557	2574	4154	3373	3356	1219	2163	1651	0
Inbred individual	0.74142	CCN-51_S1_1	4385	3319	3628	4539	4604	3997	5087	4744	4848	4786	3458	4645	4624	4680	3764	4165	3973	5361	4686	4658	3025	3303	972	3447	4646	4344	4284	4463	0
Inbred individual	0.849112	CCN-51_S2_1_8	4821	3471	4068	4863	4896	4293	5475	5074	5178	5120	3730	4897	4940	4998	4134	4457	4329	5711	4966	4942	3279	3697	1336	3819	4890	4700	4584	4721	364	0
Inbred individual	0.870118	CCN-51_S2_1_2	4716	3784	4059	4922	4953	4314	5520	5167	5285	5245	3913	4966	5065	5091	4127	4510	4342	5760	5041	4991	3416	3910	1407	3918	4947	4665	4645	4784	435	857	0
Inbred individual	0.849956	CCN-51_S2_1_5	4634	3840	4021	4928	5021	4392	5416	5137	5221	5167	3899	5080	5065	5031	4235	4502	4440	5704	5149	5121	3426	3640	1343	3734	5009	4749	4691	4854	371	867	736	0
Inbred individual	0.868343	CCN-51_S2_1_4	4656	3754	4121	4848	4901	4364	5542	5101	5269	5129	3885	4946	4983	5123	4101	4536	4332	5834	5005	4977	3352	3882	1401	3778	4993	4651	4703	4828	429	683	702	818	0
Inbred individual	0.868639	CCN-51_S2_1_9	4931	3563	4080	4929	5082	4453	5531	5140	5274	5178	3882	5071	5010	5088	4102	4657	4369	5753	5116	5088	3383	3743	1402	3879	5048	4770	4700	4867	430	576	815	1039	765	0
Inbred individual	0.869822	CCN-51_S2_1_6	4721	3821	4040	5145	5254	4577	5449	5064	5226	5126	3964	5311	4934	5002	4222	4727	4521	5679	5412	5392	3601	3707	1406	3765	5274	4878	4768	5081	434	746	941	815	811	754	0
Inbred individual	0.868343	CCN-51_S2_1_3	4858	3718	3957	4970	5131	4530	5502	5139	5271	5143	3963	5216	4967	5075	4077	4686	4426	5724	5241	5233	3520	3756	1401	3910	5097	4825	4725	4926	429	671	1130	892	926	663	851	0
Inbred individual	0.874186	CCN-51_S2_1_1	4782	3966	3907	4914	5063	4460	5530	5217	5305	5241	3897	5090	5099	5109	4109	4616	4436	5772	5089	5069	3532	3816	1427	4084	5071	4809	4739	4872	457	1043	880	916	950	811	1051	872	0
Inbred individual	0.878402	CCN-51_S2_1_10	4870	3946	4067	4986	5017	4370	5574	5211	5341	5249	3965	5034	5123	5157	4243	4598	4412	5820	5131	5099	3436	3878	1435	4108	5059	4759	4729	4908	463	855	528	614	858	987	963	1030	946	0
Inbred individual	0.878922	CCN-51_S2_1_7	5100	3632	4129	5184	5259	4572	5598	5197	5359	5257	3927	5296	5097	5135	4317	4778	4532	5860	5337	5329	3510	3612	1445	4058	5241	4953	4851	5024	473	547	1248	900	1002	703	733	612	994	986	0
Inbred individual	0.739568	TSH-1188_S2_1_1	1109	3821	4000	4809	4610	3835	4507	4248	4316	4308	3892	4747	4332	4148	4118	3715	4045	4773	4968	4920	2985	4071	3290	2747	4286	4112	4078	4379	4092	4486	4335	4355	4339	4518	4424	4543	4409	4529	4807	0
Inbred individual	0.755181	TSH-1188_S2_1_7	892	3652	3915	4780	4565	3822	4638	4391	4415	4437	4033	4790	4401	4263	4045	3866	4096	4914	4969	4921	3122	4024	3127	2880	4391	4243	4179	4406	4095	4489	4308	4348	4266	4561	4413	4614	4488	4566	4848	753	0
Inbred individual	0.818098	TSH-1188_S2_1_3	1886	4464	4591	5790	5523	4756	5074	4751	4801	4871	4631	5744	4881	4711	4633	4526	4674	5230	5969	5931	3792	4542	3895	3254	5191	4897	4983	5212	4905	5343	5162	5126	4976	5407	5079	5438	5378	5292	5548	1631	1752	0
Inbred individual	0.801611	TSH-1188_S2_1_5	1726	4108	4255	5178	4969	4182	4688	4445	4445	4473	4149	5166	4485	4321	4333	4028	4370	4960	5355	5359	3256	4304	3717	3040	4655	4407	4395	4668	4555	4835	4916	4844	4666	4973	4827	5036	4982	5076	5110	975	1346	1476	0
Inbred individual	0.79163	TSH-1188_S2_1_8	1405	3869	4210	4931	4756	4065	4821	4544	4582	4562	4190	4927	4528	4426	4214	3991	4137	5037	5092	5032	3313	4303	3400	3103	4522	4376	4240	4551	4116	4622	4239	4287	4339	4668	4568	4601	4369	4415	4885	958	1045	2169	1553	0
Inbred individual	0.795562	TSH-1188_S2_1_6	1114	3794	4101	4928	4747	4036	4526	4367	4293	4419	4113	4850	4375	4173	4129	3668	4144	4750	5099	5037	3208	3988	3451	2500	4467	4191	4219	4572	4319	4611	4786	4512	4444	4789	4633	4664	4856	4904	4814	1129	1364	1732	1144	1491	0
Inbred individual	0.817993	TSH-1188_S2_1_4	930	3696	4179	4816	4551	3926	4706	4559	4463	4653	4109	4716	4607	4377	4197	3760	4096	4926	4929	4865	3146	4092	3519	2526	4357	4145	4165	4572	4287	4617	4636	4538	4386	4733	4531	4744	4820	4852	4882	1187	1166	1708	1412	1521	664	0
Inbred individual	0.545428	TSH-1188_S1_3	2567	3511	3566	5051	4750	3887	3749	3354	3554	3482	3070	4883	3426	3398	3860	3395	3873	3929	5186	5178	2621	3055	2788	2327	4084	3992	3882	4133	3744	4172	4255	4093	4097	4142	4034	4165	4147	4215	4217	2446	2623	3159	2779	2922	2397	2723	0
Inbred individual	0.716484	TSH-1188_S2_3_4	2669	4047	3890	5191	4944	4173	4337	4056	4060	4066	3696	5043	4072	3860	4200	3585	4157	4465	5320	5302	3221	3707	3294	2817	4352	4212	4176	4463	4250	4718	4755	4541	4605	4710	4562	4659	4573	4717	4731	2604	2811	3309	2897	3086	2409	2869	586
Inbred individual	0.704471	TSH-1188_S2_3_3	3129	4161	4154	5601	5310	4505	4349	3916	4176	4022	3524	5447	3942	4060	4392	3987	4473	4529	5800	5784	3165	3433	3320	2883	4650	4560	4462	4735	4190	4620	4717	4533	4515	4570	4500	4575	4593	4677	4659	3090	3117	3839	3599	3560	3057	3321	554
Inbred individual	0.717668	TSH-1188_S2_3_1	2627	3807	4000	5285	5140	4437	4441	4054	4272	4064	3976	5285	4012	4116	4138	3977	4245	4693	5578	5550	3281	3569	3312	2697	4556	4580	4308	4757	4334	4824	4809	4635	4823	4768	4564	4595	4717	4897	4857	2958	2897	3455	3305	2940	2893	2779	2346
Inbred individual	0.777317	TSH-1188_S2_3_5	3255	4111	4480	5807	5408	4557	4595	4068	4430	4170	3872	5579	4160	4240	4594	4199	4677	4737	5922	5904	3313	3879	3604	3297	4864	4796	4612	4967	4630	5038	5047	5053	4993	4944	5004	5075	5029	5011	5159	3244	3447	3875	3605	3668	3315	3573	800
Inbred individual	0.787915	TSH-1188_S2_3_2	3239	4335	4208	5491	5174	4465	4649	4292	4472	4310	4012	5287	4354	4268	4598	4075	4425	4865	5544	5562	3441	3973	3518	3169	4710	4646	4546	4881	4450	4874	4983	4781	4721	4822	4760	4873	4713	4887	4899	3046	3199	3695	3483	3472	3005	3517	840
Inbred individual	0.814442	TSH-1188_S2_3_6	3576	3986	4391	5806	5547	4746	4896	4309	4681	4519	3935	5676	4421	4449	4837	4292	4920	4936	5935	5899	3512	3766	3573	3086	5029	4873	4727	5044	4373	4765	4858	4760	4744	4747	4671	4830	4898	4846	4910	3315	3536	4410	4002	3753	3500	3848	917
Inbred individual	0.543787	TSH-1188_S1_2	2465	3309	3458	4665	4468	3933	4003	3582	3824	3570	3542	4611	3586	3688	3606	3379	3643	4275	4878	4850	2733	2879	2840	2359	3942	3908	3816	4131	3908	4436	4373	4211	4323	4306	4190	4199	4207	4413	4443	2704	2651	3171	3001	2580	2597	2565	1682
Inbred individual	0.690941	TSH-1188_S2_2_2	2843	3857	3988	5271	5112	4449	4471	4072	4306	4092	3978	5225	4082	4096	4218	3953	4221	4703	5508	5482	3203	3453	3334	2819	4412	4436	4318	4591	4444	4986	4905	4701	4877	4878	4722	4695	4753	4963	4987	2958	2935	3407	3235	2852	2869	2933	1986
Inbred individual	0.757495	TSH-1188_S2_2_1	2878	3954	4151	5412	5337	4670	4744	4279	4553	4287	4321	5422	4267	4421	4247	4090	4470	4954	5693	5661	3440	3732	3409	2928	4803	4797	4571	5008	4355	4865	4862	4644	4802	4759	4515	4628	4738	4918	4852	3167	3170	3812	3400	3067	3078	2968	2519
Inbred individual	0.77929	TSH-1188_S2_2_3	3794	4084	4397	5600	5343	4850	4746	4305	4547	4293	4189	5478	4289	4427	4601	4118	4298	4960	5729	5699	3712	3356	3877	3366	4869	4603	4687	4868	5047	5543	5466	5384	5478	5441	5405	5386	5316	5594	5562	3857	3754	4322	4208	3587	3658	3744	2619
Inbred individual	0.780935	TSH-1188_S2_2_7	3003	4001	4026	5619	5378	4811	4727	4430	4576	4340	4456	5533	4376	4456	4364	4179	4419	5091	5784	5748	3779	3657	3724	3375	4776	4674	4612	4915	4892	5462	5369	5215	5353	5254	5182	5137	5169	5461	5409	3670	3271	4033	3839	3212	3333	3273	2272
Inbred individual	0.784128	TSH-1188_S2_2_6	3399	4213	4306	5493	5174	4701	4803	4334	4668	4346	4174	5383	4318	4536	4418	4277	4465	5153	5652	5626	3381	3627	3638	3223	4644	4756	4578	4931	4750	5300	5199	5035	5147	5118	5106	4999	5049	5195	5309	3552	3745	3991	3865	3572	3565	3511	2386
Inbred individual	0.801716	TSH-1188_S2_2_5	3239	4089	4328	5955	5724	5071	4829	4388	4666	4438	4438	5861	4360	4526	4608	4309	4745	5075	6128	6090	3723	3581	3986	3399	5056	4894	4844	5157	5024	5470	5473	5375	5463	5424	5372	5353	5395	5591	5555	3582	3527	4205	3747	3480	3313	3375	2510
Inbred individual	0.828199	TSH-1188_S2_2_8	3571	4541	4466	5809	5556	4653	4681	4182	4388	4272	3962	5657	4256	4210	4594	3943	4635	4673	5930	5932	3639	3987	3686	3411	4836	4766	4668	4895	4622	5136	5111	4907	5065	5042	5000	5013	4969	5083	5147	3540	3787	4281	3793	3672	3401	3879	976
Inbred individual	0.862385	TSH-1188_S2_2_4	3216	4336	4355	5058	4839	4462	5052	4841	4935	4757	4435	4974	4805	4805	4395	4070	4382	5430	5225	5189	3480	3988	3741	2918	4547	4547	4569	4804	4553	5067	4930	4800	4840	4999	4961	4930	4872	4984	5172	3441	3528	4096	3680	3227	3172	3038	2809
Germplasm accession	0.776071	CSUL-3	4811	4377	4254	6685	6568	5253	3927	2788	3702	2972	4118	6709	2842	3526	4554	4483	4767	4037	7016	7008	3717	3891	3972	3687	5446	5156	5022	5299	4872	5282	5301	5251	5343	5308	5200	5287	5319	5345	5393	4436	4507	4785	4597	4680	4543	4727	3002
Germplasm accession	0.782172	CSUL-7	4707	4325	4200	6631	6562	5255	3965	2752	3686	2958	4172	6697	2798	3608	4458	4501	4729	4057	7022	6968	3697	3891	3968	3689	5430	5110	4956	5287	4866	5260	5311	5279	5289	5316	5108	5295	5419	5357	5335	4352	4403	4663	4445	4522	4449	4637	3054
Germplasm accession	0.699233	CSUL-10	4091	2481	3892	3291	2710	2443	4713	4466	4484	4364	1914	2771	4530	4354	3908	2945	2657	4917	2686	2694	2485	3329	2840	2863	3256	2902	2960	3281	3812	4144	4145	4293	4169	4204	4360	4323	4243	4209	4317	3832	3847	4573	4261	3918	3949	3925	3428
Germplasm accession	0.864857	EEG-64	4706	2438	3793	1642	809	1260	5634	5679	5319	5549	2721	728	5651	5269	3777	2580	2138	5868	755	755	2350	4138	3179	3234	2359	2269	2181	2352	4383	4657	4694	4832	4700	4811	5055	4954	4814	4796	5046	4627	4540	5552	4996	4707	4720	4574	4715
Germplasm accession	0.668143	EET-392	4762	4472	4645	7442	7301	5892	4256	3335	3969	3635	4083	7458	3483	3879	5061	5024	5326	4146	7831	7797	3540	3560	4065	3650	6015	5707	5561	5912	4965	5351	5436	5304	5446	5453	5223	5374	5484	5468	5408	4279	4452	4560	4322	4501	4390	4614	2647
Germplasm accession	0.977521	GU-123C	5218	4110	4463	4966	4589	3562	3470	4537	3187	4641	4085	4704	4601	3301	4463	3110	3544	3906	4981	4963	3638	4720	4115	4012	2883	2655	2579	2788	5025	5307	5318	5358	5430	5479	5517	5408	5520	5410	5592	4665	4780	5406	5002	4937	4758	4912	4177
Germplasm accession	0.939223	GU-171C	5578	4402	4781	5328	4915	3972	3968	4865	3683	4955	4401	5054	4981	3685	4755	3582	3866	4426	5313	5291	3954	5062	4431	4338	3331	3127	3093	3194	5313	5619	5648	5640	5716	5783	5813	5720	5794	5714	5882	5061	5156	5308	5322	5253	5146	5260	4515
Germplasm accession	0.950621	GU-261	5124	3966	4341	4806	4467	3526	3466	4471	3151	4581	4031	4558	4559	3257	4361	3106	3476	3970	4859	4839	3562	4674	4047	3962	2767	2581	2567	2672	4967	5273	5272	5294	5354	5411	5477	5406	5458	5388	5566	4625	4692	5364	4904	4865	4736	4866	4131
Germplasm accession	0.621158	H-3	2883	3009	3388	3993	3652	2681	3309	3578	3072	3552	3158	3761	3636	2962	3388	2443	2859	3597	3970	3922	2595	3367	2726	2105	3146	3048	2870	3057	3708	4116	4049	4087	4061	4144	4122	4099	4127	4185	4285	2608	2583	3511	3005	2436	2667	2901	2356
Germplasm accession	0.574675	H-39	2991	2945	3360	3979	3474	2695	3159	3480	2966	3550	3064	3529	3602	2844	3412	2321	2769	3593	3762	3770	2291	3315	2886	1799	2830	2840	2886	3045	3806	4086	4229	4117	4087	4196	4156	4243	4357	4245	4233	2332	2751	2993	2487	2820	2493	2481	2450
Germplasm accession	0.568732	ICS-1	4284	2220	3827	3114	2423	2292	4888	4587	4649	4721	2469	2478	4621	4579	3991	2914	2710	5154	2449	2497	1392	2252	1663	2864	3167	2895	2933	3018	2767	2885	3272	3218	3066	3121	3257	3332	3388	3300	3054	3979	4006	4734	4240	4333	3960	3942	3383
Germplasm accession	0.478761	ICS-32	4432	2348	4157	5410	4893	4070	4212	3657	4035	3923	3387	5104	3739	3897	4295	3880	3964	4460	5233	5253	1444	3052	2933	3154	4479	4213	4185	4432	3683	3869	4178	4132	4026	4029	4001	4110	4304	4182	3968	3943	4052	4500	4138	4243	4028	4096	3061
Germplasm accession	0.627139	ICS-6	4455	2287	3948	3251	2506	2289	5089	4774	4858	4826	2804	2593	4764	4692	4120	3159	2771	5343	2506	2558	1423	3319	2684	3329	3330	3084	3008	3149	3728	3990	4161	4247	4107	3998	4358	4045	4259	4189	4183	4078	4135	5115	4533	4434	4329	4307	3882
Germplasm accession	0.221534	ICS-78	3315	1283	2774	3119	2592	2155	3581	3104	3296	3256	2088	2669	3140	3216	3018	2299	2283	3683	2764	2770	425	2157	1744	2137	2664	2558	2390	2661	2756	3012	3233	3185	3149	3172	3216	3253	3279	3283	3145	2944	3077	3629	3159	3216	3059	3099	2354
Germplasm accession	0.30767	ICS-95	3693	1909	3242	3893	3332	2781	3779	3332	3550	3522	2764	3505	3354	3480	3472	2809	2885	3975	3584	3582	785	2439	2090	2481	3282	3118	2950	3275	3152	3438	3677	3565	3509	3574	3604	3613	3695	3719	3533	3306	3437	3957	3465	3566	3371	3411	2566
Germplasm accession	0.626734	IMC-47	3655	3385	2564	4467	4608	3865	4301	3634	3940	3660	3528	4695	3548	3836	2700	3727	3427	4457	4922	4880	3137	3431	2368	2759	4234	4180	3896	4093	2986	3296	3367	3421	3459	3378	3204	3279	3381	3479	3441	3410	3361	3959	3589	3402	3673	3699	3510
Germplasm accession	0.539687	IMC-51	3849	3453	2644	4789	4800	3987	4031	3306	3666	3334	3566	4939	3318	3540	2972	3687	3581	4185	5178	5150	3071	3257	2284	3095	4320	4084	3966	4199	2962	3410	3179	3291	3331	3328	3296	3329	3365	3317	3583	3594	3537	3977	3867	3616	3815	3999	2858
Germplasm accession	0.598407	IMC-67	3139	3553	2678	4627	4750	3927	4291	3716	3968	3684	3720	4855	3604	3832	2746	3823	3641	4431	5080	5036	3149	3361	1746	2955	4352	4282	4048	4253	2506	3030	2771	2795	2907	2944	2802	2769	2679	2785	3141	2940	2903	3529	3285	2962	3427	3567	3012
Germplasm accession	0.798285	LCTEEN-241	5613	4899	5400	8465	8244	6827	5051	4172	4766	4564	5396	8501	4310	4686	5928	5891	6237	4955	8812	8738	3919	4141	4710	4699	6856	6576	6428	6767	5526	5856	6033	5899	6015	5990	5786	5859	6049	6085	5919	5188	5347	5461	5259	5488	5283	5541	3694
Germplasm accession	0.79628	MA-12	4264	2870	2923	1836	2173	2222	5024	4815	4725	4751	3267	2164	4765	4705	2821	2818	2418	5196	2305	2281	2618	3896	2929	3222	2937	2811	2625	2932	3923	4255	4292	4348	4258	4335	4455	4370	4358	4344	4538	4137	4080	4956	4452	4243	4238	4176	4253
Germplasm accession	0.82836	MA-13	4296	2858	3197	1846	2251	2254	5188	5037	4879	4921	3225	2256	4935	4795	3005	2912	2376	5348	2417	2341	2680	4038	3047	3208	2977	2823	2691	2954	4007	4323	4308	4426	4336	4409	4497	4422	4500	4426	4596	4125	4070	4942	4508	4241	4274	4142	4323
Germplasm accession	0.767483	MA-14	4195	2753	2882	1669	2198	2239	4791	4646	4428	4564	3120	2207	4618	4432	2746	2759	2405	4963	2268	2206	2441	3981	2936	3077	2696	2746	2586	2633	3862	4214	4207	4277	4213	4280	4414	4251	4277	4325	4513	4036	4007	4919	4417	4152	4073	4069	4048
Germplasm accession	0.802538	MA-15	4145	2845	3086	1777	2150	2173	4931	4904	4622	4838	3288	2161	4866	4562	2922	2755	2447	5121	2322	2268	2553	4001	2924	3143	2838	2740	2686	2885	3918	4238	4261	4327	4233	4330	4416	4323	4363	4359	4543	4012	3961	4887	4415	4100	4143	4051	4162
Germplasm accession	0.449985	MO-20	3658	2812	3439	4202	3737	3084	3794	3239	3573	3327	2161	3846	3261	3477	3661	3156	3086	3970	4095	4091	1776	2530	2431	2316	3611	3329	3227	3412	3509	3881	3960	3976	3920	3883	3985	3890	4044	4056	4032	3235	3382	3902	3472	3523	3382	3500	2029
Germplasm accession	0.562998	MO-76	3660	1970	3211	2516	1699	1616	4392	4191	4103	4191	1807	1708	4219	4039	3397	2356	2118	4572	1647	1717	1914	3236	2605	2388	2607	2355	2245	2640	3673	3991	4110	4054	4054	4201	4193	4202	4066	4110	4194	3529	3514	4242	3810	3557	3592	3466	3247
Germplasm accession	0.472116	MO-81	3957	2857	3540	4497	3972	3299	3833	3320	3628	3402	2426	4147	3376	3426	3728	3307	3225	3957	4272	4326	1967	3019	2822	2661	3758	3596	3356	3555	3800	4134	4251	4269	4215	4182	4226	4105	4329	4277	4291	3530	3669	4163	3757	3886	3677	3835	2268
Germplasm accession	0.684288	MOCORONGO-1	4273	2989	3248	2835	2470	2073	3595	4136	3324	4022	2638	2527	4120	3342	3162	2071	2079	3979	2638	2614	2351	3705	2912	2803	2454	2392	2202	2297	3730	4082	4083	4095	4081	4246	4318	4221	4117	4129	4379	3848	3907	4591	4107	4002	4005	4077	3496
Germplasm accession	0.619469	MOQ-216	4644	3640	4267	5530	5107	4322	4822	4271	4611	4511	3805	5246	4357	4503	4747	4010	4388	4944	5349	5303	3252	3094	3731	3694	4673	4625	4393	4584	4737	5099	5140	5092	5294	5299	5133	5142	5300	5116	5248	4683	4512	5030	4936	4873	4752	4854	3459
Germplasm accession	0.535261	MUTUPIRANGA-4	3552	2330	2575	2384	1813	1724	4350	4089	4033	4039	2033	1828	4005	3925	2639	2446	2044	4522	1841	1847	2024	2950	1755	2436	2535	2425	2237	2470	2677	3017	3006	3004	2986	3119	3105	3078	3048	2994	3228	3357	3456	4000	3624	3423	3530	3540	3381
Germplasm accession	0.961039	NA-286	4727	3565	3120	3359	3534	3443	5479	5070	5186	4984	4200	3643	4952	5144	3054	3689	3475	5773	3800	3744	3587	4503	3450	3773	4032	3806	3700	3967	4372	4728	4615	4811	4615	4778	4794	4827	4749	4829	5049	4732	4589	5321	4989	4720	4711	4695	4710
Germplasm accession	0.557851	NA-33	3605	3045	2348	3541	3626	3165	4049	3418	3766	3524	3200	3719	3388	3648	2506	3063	2927	4129	3880	3838	2511	3241	2552	2717	3452	3322	3240	3409	3438	3826	3775	3831	3815	3888	3824	3823	3843	3849	4065	3460	3425	4057	3699	3508	3545	3589	3036
Germplasm accession	0.650044	P-4B	4314	3840	2651	4606	4707	3938	4256	3775	4151	3813	3719	4752	3637	4013	2923	3858	3574	4392	4971	4935	3054	3388	2827	3402	4285	4049	3937	4172	3509	3913	3888	3924	3860	3981	3847	3806	3782	3908	3980	3805	3948	4486	4048	3963	4000	4166	3441
Germplasm accession	0.720567	P-7	4019	2931	2250	3085	3266	3007	4577	4220	4248	4106	3470	3345	4086	4178	2182	3099	2869	4843	3520	3480	2943	3715	2768	2967	3430	3348	3250	3375	3588	3930	3867	4001	3893	4000	4068	3979	3945	4019	4243	3946	3825	4567	4221	3892	3941	3989	3818
Germplasm accession	0.584416	P-18	2846	3416	2665	4538	4581	3924	4170	3535	3869	3537	3747	4722	3451	3821	2789	3656	3456	4374	4971	4933	3112	3256	2411	2566	4271	4107	3939	4164	3443	3943	3714	3798	3788	3853	3703	3776	3792	3864	4148	2791	2520	3128	3070	2749	3208	3244	2899
Germplasm accession	0.76889	PA-169	4212	3244	3785	3942	3295	2472	2992	3893	2737	3983	3269	3400	3983	2787	3769	2328	2388	3554	3609	3633	2960	3878	3201	3280	2953	2773	2597	2908	4373	4681	4828	4778	4742	4811	4839	4818	4752	4870	4856	3885	3952	4664	4110	4061	3860	4040	3455
Germplasm accession	0.733097	PA-30	4177	3051	3624	3793	3224	2371	3089	3946	2760	3924	3360	3303	4016	2760	3658	1955	2609	3571	3506	3516	2721	3841	3328	3039	2772	2562	2632	2911	4234	4520	4673	4603	4589	4622	4650	4669	4657	4671	4683	3776	3907	4679	4083	4012	3775	3807	3340
Germplasm accession	0.665093	PLAYA-ALTA-4	4479	1971	4096	3477	3134	2849	5191	4734	4874	4876	3234	3257	4750	4772	4138	3467	3187	5337	3288	3214	1991	3107	2730	3073	3788	3464	3282	3869	3546	3754	4109	4093	3891	3928	3940	4057	4201	4211	3909	4378	4283	5147	4715	4544	4347	4191	3834
Inbred individual	0.791442	PS-13.19_S1_9	5786	4420	5329	5356	4651	4586	6378	5909	6123	5929	4565	4718	5949	6109	5421	4784	4812	6430	4785	4817	4038	4786	4339	4764	4969	4983	4881	4992	5571	5765	6002	6022	5820	5935	6123	6032	6190	6052	5996	5667	5716	6054	5706	5829	5490	5760	4683
Germplasm accession	0.490855	PS-13.19	3714	2154	3181	2614	1885	1900	4394	4057	4145	4127	2141	1982	4107	4073	3299	2492	2260	4494	2031	2059	1584	2592	2187	2506	2565	2571	2475	2476	3325	3581	3732	3712	3598	3741	3859	3798	3854	3740	3738	3581	3586	4242	3678	3691	3466	3510	2765
Inbred individual	0.625444	PS-13.19_S1_1	4273	2691	3604	3057	2324	2321	4837	4492	4604	4554	2322	2461	4566	4528	3786	2961	2641	4931	2510	2526	2051	2947	2688	2905	3098	2970	2870	3003	3690	4006	4101	4053	4029	4156	4248	4193	4147	4145	4143	3988	4173	4689	4075	4198	3915	3899	3218
Inbred individual	0.649704	PS-13.19_S1_5	4311	2315	3498	2531	1728	1909	5053	4734	4760	4720	2282	1803	4752	4704	3612	2637	2357	5125	1822	1840	2021	3235	2720	3035	2648	2680	2562	2575	3946	4204	4289	4347	4267	4348	4592	4499	4485	4417	4457	4238	4175	4881	4325	4374	4165	4169	3588
Inbred individual	0.676052	PS-13.19_S1_4	4400	2826	3869	3172	2439	2454	5046	4775	4775	4783	2707	2498	4795	4743	3941	3058	2862	5130	2513	2569	2000	3458	2989	3428	3111	3103	2981	3092	4361	4635	4700	4752	4626	4835	5085	4872	4820	4718	4906	4375	4244	4878	4372	4541	4320	4366	3499
Inbred individual	0.710952	PS-13.19_S1_7	4825	3081	4154	3819	3142	3073	5251	4890	4990	4964	3036	3227	4886	4952	4272	3557	3343	5279	3262	3312	2539	3687	3176	3485	3714	3596	3506	3561	4298	4606	4735	4707	4609	4716	4984	4725	4723	4755	4673	4588	4691	5179	4495	4582	4427	4467	3666
Inbred individual	0.723505	PS-13.19_S1_6	4401	2887	3610	2875	2044	2205	5203	4818	4912	4988	2836	2171	4832	4846	3768	2893	2709	5299	2210	2226	2187	3355	3042	3291	2894	2890	2858	2813	4060	4372	4403	4427	4363	4524	4750	4533	4583	4381	4643	4208	4233	5067	4413	4294	4201	4097	3684
Inbred individual	0.754734	PS-13.19_S1_2	4576	3096	4045	2852	2111	2248	5308	5187	5039	5167	2721	2148	5157	5009	3895	2948	2802	5446	2163	2163	2272	3680	2999	3284	3055	3077	2883	2960	4155	4473	4452	4596	4454	4643	4733	4738	4544	4460	4684	4309	4352	5130	4408	4327	4402	4420	3853
Inbred individual	0.737123	PS-13.19_S1_3	4445	2817	4056	3857	3158	3083	5285	4892	5034	4956	3480	3271	4950	4942	4294	3589	3399	5323	3320	3340	2815	3243	3164	3735	3750	3646	3566	3569	4544	4888	4977	5017	4889	4886	5020	4957	4929	5065	4833	4426	4287	4985	4471	4414	4351	4463	3686
Inbred individual	0.765768	PS-13.19_S1_8	4756	2764	4263	3806	3029	2984	5356	4943	5065	5025	2967	3114	5077	4989	4259	3446	2882	5412	3163	3221	2864	3282	3147	3416	3969	3511	3541	3788	4117	4253	4564	4612	4296	4397	4483	4648	4686	4646	4338	4563	4702	5110	4514	4673	4336	4416	3633
Germplasm accession	0.827332	RB-36	4768	4158	3849	5970	5847	4602	3706	1411	3527	1671	4271	5930	1553	3151	3901	4116	4228	4166	6241	6231	3586	4048	3843	3832	4881	4619	4549	4798	4709	5063	5136	5112	5044	5133	5003	5094	5212	5152	5172	4369	4474	4848	4560	4605	4492	4678	3545
Germplasm accession	0.828757	RB-39	4708	4190	3831	5964	5791	4590	3632	1369	3485	1621	4321	5934	1485	3137	3933	4050	4224	4124	6217	6227	3574	4098	3853	3828	4895	4635	4531	4728	4733	5075	5160	5116	5084	5161	5035	5154	5222	5158	5218	4335	4422	4866	4548	4583	4464	4654	3451
Germplasm accession	0.797696	RB-45	4848	4448	4357	6630	6595	5284	3982	2869	3783	2983	4105	6720	2853	3597	4567	4550	4770	4174	7011	6973	3702	3930	4001	3766	5533	5211	5073	5380	4889	5287	5288	5278	5320	5335	5187	5362	5416	5326	5394	4489	4550	4854	4658	4659	4632	4800	3149
Germplasm accession	0.4523	RIM-15	4534	2592	4005	4438	3887	3412	4790	4301	4493	4419	3289	3990	4307	4429	4165	3586	3626	4868	4141	4103	1802	3370	3045	3358	3917	3747	3611	3830	3981	4235	4400	4448	4350	4373	4441	4502	4518	4522	4444	4209	4262	4764	4396	4427	4286	4330	3557
Germplasm accession	0.93892	SCA-12	5000	2604	4187	1730	793	1380	6080	6165	5777	6061	2633	712	6127	5713	4145	2708	2264	6316	365	419	2504	4444	3451	3528	2415	2399	2323	2502	4663	4939	4998	5116	4956	5099	5375	5230	5070	5088	5322	4905	4894	5884	5328	5035	5000	4842	5015
Germplasm accession	0.840923	SCA-19	4946	4998	4793	7388	7227	5862	4426	3535	4199	3753	3791	7352	3691	4009	5051	5072	5354	4440	7755	7771	4114	4046	4427	3670	5995	5741	5657	5872	5385	5811	5852	5704	5878	5909	5667	5772	5864	5858	5864	4465	4650	4818	4496	4657	4564	4822	2579
Germplasm accession	0.861284	SCA-5	5114	4996	4865	7464	7343	5976	4498	3513	4175	3793	4053	7456	3657	4031	5113	5168	5434	4460	7893	7863	4156	4100	4503	3780	6099	5795	5689	5944	5429	5845	5924	5770	5898	5921	5695	5808	5932	5892	5868	4641	4762	5024	4680	4857	4726	5018	2797
Germplasm accession	0.8447	SCA-6	4979	5041	4902	7433	7298	5943	4401	3534	4162	3736	3734	7435	3698	4038	5130	5101	5379	4379	7830	7844	4167	4001	4472	3581	6068	5738	5672	5943	5388	5806	5865	5699	5885	5892	5656	5781	5879	5861	5849	4472	4697	4809	4473	4656	4557	4831	2416
Germplasm accession	0.637719	SGU-54	4829	3557	4338	4823	4586	4155	5601	5264	5314	5238	3928	4621	5130	5188	4364	4357	4199	5795	4736	4738	3283	3905	2736	4021	4738	4492	4400	4505	3480	3760	3783	3891	3869	3906	3938	3993	3969	3837	3951	4612	4547	5163	4923	4798	4855	4837	4386
Germplasm accession	0.914454	SIAL-325	4825	2545	4082	1673	614	1159	5927	6030	5540	5896	2726	521	5992	5572	4048	2643	2181	6193	416	486	2393	4331	3338	3379	2284	2272	2180	2293	4548	4836	4871	4991	4855	4998	5232	5125	4987	4983	5235	4714	4711	5693	5115	4852	4827	4631	4924
Germplasm accession	0.566667	SIAL-70	2560	3110	3309	4930	4663	4016	4248	3865	4045	3923	3681	4794	3881	3975	3591	3542	3864	4458	5037	5019	3086	1598	2433	2336	4335	4029	4153	4342	3747	4183	4162	4022	4104	4127	3971	4176	4320	4258	4294	2965	2490	3118	3054	3329	2728	2746	2341
Germplasm accession	0.968722	SIAL-169	5107	2593	4248	1857	782	1365	6163	6238	5786	6132	2850	675	6202	5770	4218	2809	2313	6437	520	522	2581	4543	3492	3569	2536	2512	2396	2571	4720	4984	5045	5185	5031	5148	5426	5315	5151	5135	5391	5012	5007	5959	5419	5158	5117	4945	5148
Inbred individual	0.978698	SIAL-169_S1_1	5133	2617	4246	1899	828	1403	6173	6244	5798	6162	2898	721	6220	5788	4230	2847	2353	6451	560	560	2629	4557	3514	3611	2580	2586	2452	2609	4746	5010	5071	5211	5057	5174	5452	5341	5177	5161	5417	5050	5033	5971	5443	5196	5145	4989	5174
Inbred individual	0.984615	SIAL-169_S1_7	5205	2645	4300	1939	846	1403	6211	6292	5844	6206	2884	775	6250	5832	4274	2855	2393	6519	574	606	2641	4613	3578	3673	2588	2542	2424	2617	4834	5094	5159	5299	5149	5258	5536	5425	5265	5249	5505	5094	5091	6049	5511	5268	5219	5041	5218
Inbred individual	0.987866	SIAL-169_S1_5	5176	2632	4291	1936	847	1444	6212	6283	5831	6205	2907	788	6255	5815	4265	2842	2370	6480	545	593	2666	4594	3561	3634	2609	2591	2443	2638	4803	5063	5128	5268	5118	5227	5505	5394	5234	5218	5474	5099	5068	6016	5488	5249	5198	5036	5217
Inbred individual	0.985503	SIAL-169_S1_6	5148	2688	4285	1876	839	1420	6196	6279	5825	6171	2943	710	6249	5823	4257	2880	2384	6476	621	613	2628	4600	3543	3644	2571	2563	2465	2620	4775	5039	5100	5240	5086	5203	5481	5370	5206	5190	5446	5051	5048	5986	5452	5207	5152	4986	5185
Inbred individual	0.98787	SIAL-169_S1_3	5186	2610	4319	1944	867	1442	6224	6297	5853	6181	2899	760	6249	5833	4291	2890	2394	6484	563	563	2672	4634	3565	3614	2627	2573	2465	2640	4777	5045	5102	5242	5084	5207	5487	5376	5208	5194	5448	5083	5088	6034	5484	5221	5188	5028	5217
Inbred individual	0.986686	SIAL-169_S1_2	5210	2650	4299	1976	871	1420	6212	6291	5837	6207	2887	814	6269	5823	4285	2886	2404	6480	567	573	2650	4618	3571	3654	2601	2591	2471	2632	4811	5079	5136	5276	5118	5243	5521	5410	5242	5226	5482	5095	5092	6046	5508	5265	5212	5036	5213
Germplasm accession	0.935674	SIC-19	5000	2636	4123	1652	681	1214	6100	6129	5739	6023	2767	594	6121	5717	4109	2648	2214	6266	491	433	2452	4384	3381	3412	2377	2387	2273	2396	4609	4881	4938	5074	4920	5031	5313	5184	5054	5034	5272	4889	4872	5826	5276	5029	4974	4818	5049
Germplasm accession	0.994097	SIC-2	5215	2697	4378	1967	994	1605	6289	6368	5950	6290	2774	909	6328	5888	4384	2899	2495	6551	356	314	2675	4653	3632	3759	2618	2562	2572	2675	4822	5110	5145	5273	5131	5256	5570	5381	5215	5253	5501	5150	5105	6083	5547	5244	5211	5061	5300
Germplasm accession	0.956637	SIC-20	5004	2576	4263	1794	683	1340	6192	6263	5821	6159	2785	604	6233	5789	4225	2756	2348	6434	253	357	2490	4478	3445	3542	2387	2443	2405	2428	4669	4947	5014	5130	4988	5085	5381	5230	5084	5122	5316	4937	4898	5910	5354	5083	5056	4866	5125
Germplasm accession	0.917085	SIC-23	4852	2584	4097	1668	681	1242	6008	6069	5651	5955	2657	528	6015	5641	4051	2656	2210	6220	399	409	2358	4392	3335	3430	2281	2343	2251	2350	4555	4825	4886	5020	4868	4981	5263	5128	4998	4978	5218	4777	4754	5734	5170	4935	4870	4704	4917
Germplasm accession	0.99941	SIC-806	5129	2743	4456	2117	914	1529	6223	6318	5908	6214	2332	861	6308	5858	4402	2933	2495	6461	638	680	2705	4595	3628	3763	2596	2624	2498	2695	4788	5068	5119	5213	5061	5222	5472	5343	5255	5191	5425	5070	5035	6007	5471	5196	5141	4969	5216
Germplasm accession	0.482881	SILECIA-8	3935	2303	3026	3267	2812	2415	4153	3838	3878	3894	2490	2935	3824	3800	3274	2853	2601	4369	2986	3018	1809	2799	2380	2295	3162	2840	2762	2927	3324	3706	3789	3755	3809	3736	3860	3627	3839	3855	3801	3590	3627	4519	3889	3864	3819	3817	2978
Germplasm accession	0.504723	SPA-5	3764	3024	2833	3732	3469	2906	4106	3579	3865	3691	3039	3520	3541	3789	2899	3130	2936	4240	3743	3749	1666	3030	2425	2958	3381	3193	2939	3178	3559	3879	3834	3958	3876	3981	3979	3996	4074	3894	4190	3403	3306	3902	3532	3677	3648	3678	3193
Germplasm accession	0.673071	TSA-641	4886	4482	4821	6050	5611	4602	4354	4385	4123	4543	4011	5750	4449	4043	4885	4210	4400	4578	6037	6033	3798	4346	4193	3600	4915	4637	4543	4828	5089	5427	5534	5410	5524	5557	5473	5568	5610	5580	5604	4429	4562	4956	4492	4627	4368	4522	3469
Germplasm accession	0.476247	TSH-1188	1203	2815	2994	3899	3698	2963	3631	3460	3408	3422	3112	3837	3448	3304	3030	2811	3039	3893	4064	4016	2273	3095	2212	1435	3386	3258	3222	3491	3114	3590	3427	3349	3365	3564	3418	3571	3519	3565	3821	894	951	1591	1163	1098	1079	1157	1588
Germplasm accession	0.4941	U-32	3515	3161	2592	4297	4370	3579	3585	2940	3288	2982	2894	4471	2962	3170	2770	3151	3225	3693	4752	4732	2579	3007	2764	2419	3782	3636	3508	3745	3552	3956	3941	3883	3931	4070	3930	3923	4011	4043	4115	3184	3339	3621	3285	3316	3223	3415	2416
Germplasm accession	0.941246	UF-20	6006	6202	5987	9184	9009	7570	5832	4845	5661	5239	6141	9232	5061	5441	6575	6570	7030	5836	9531	9515	5362	4228	5587	5294	7561	7311	7201	7484	6497	7053	6862	6830	7028	7033	6795	6916	6886	6856	7028	5603	5708	5952	5922	5865	5958	6192	3965
Germplasm accession	0.800295	UF-677	4855	3771	4590	4333	3646	3623	5147	4814	4866	4850	3174	3785	4790	4796	4376	3805	3837	5285	3830	3902	2681	4149	3788	3667	3894	4074	3890	4023	5008	5382	5341	5313	5297	5412	5584	5505	5463	5361	5691	4680	4717	5227	4739	4890	4859	4815	3716
[truncated: 92 more columns]
